# Supplementary material for: African Swine Fever Virus and Host Response: Transcriptome Profiling of the Georgia 2007/1 Strain and Porcine Macrophages
Source: J Virol. 2022 Mar 9;96(5):e01939-21. doi: 10.1128/jvi.01939-21 (PMC8906413; doi:10.1128/jvi.01939-21)
Supplement: Supplemental file 2 — Table S2. Download jvi.01939-21-s0002.xlsx, XLSX file, 0.06 MB [file jvi.01939-21-s0002.xlsx]

## Sheet: (a) TSSs
Supplementary Table 2. Summary of TSSs detected which potentially generate novel ORFs, unannotated in the GRG genome by identifying CAGEfightR-annotated TSSs with an unannotated ORF encoded downstream. (a) All putative unannotated ORF-generating TSSs. (b) The ioTSSs - overlapping in-frame with annotated ORFs, with potential for generating truncation variants. (c) TSSs with potential for encoding …
TSS_coordinate	Strand	ORFseq	Infection_Time_TSS_Detected	ORF_length	UTR_length	Frame	ORF_start	ORF_end	Name
46618	-	MGFSKPFMRFILANAFIPPYRKYIHKIILNERYFTFKFAAHLLSFHKVNLDNQTTYCMTCGIEPIKKDENFCNACKTLNYKHYKTLNFSVKL	Late	92	32	2	46311	46587	nORF_46618
46822	-	MKFCNWLYEKHPLQVHAFWSRNCGFMRATLGIIGLKKMIDSYNDYYNNEVFVKHQNRVYTHKRLEDMGFSKPFMRFILANAFIPPYRKYIHKIILNERYFTFKFAAHLLSFHKVNLDNQTTYCMTCGIEPIKKDENFCNACKTLNYKHYKTLNFSVKL	Late	158	38	2	46311	46785	nORF_46822
17064	-	MNFFCNIKLFLYHFRSIHKKNILKLFNFIE	Late	30	11	2	16964	17054	nORF_17064
106005	-	MLTRHIYNTVQHCVKAHLDSKNLQ	Late	24	12	0	105922	105994	nORF_106005
97775	-	MDVIVSSIHDKYKGGDEIIPPISPPSVSNELEEDQPKKIPAGPKPADSKPVSLPDSKPLVPLQEVIMPSQYNN	Late	73	14	2	97543	97762	nORF_97775
95566	-	MGWVLGTGSVEDIGMIERAAHCFGHAFQLADDIKDHDTDTGWNYAKIHGKQKTFDDVAQSLQECKKILHGKKIFTSIWNEIFQKVINVALGT	Late	92	0	0	95291	95567	nORF_95566
100164	-	MYKNLCLTEDEKFTLNYINLNPRLLLILDDCAAELHPLFTKEIFKKFFYQNRHCFISMIICCQDDTDLPANLRKNAFVSIFTNASICMSNFSRQSNRYSKQDKEYVEEISHIVFKGYRKLVYIREDEHRQHFYHSTVPLPTAFSFGSKALLKLCKAVYSKEVVIDKSNPYWSKFRLNF	Late	178	15	0	99616	100150	nORF_100164
100367	-	MMSSIYSRVNNIDMLKTLYHKLPIDIQQKENKNIAKVECLKAEQTDQKKEEKITSLYQQLLKKIIIQNIHMYKNLCLTEDEKFTLNYINLNPRLLLILDDCAAELHPLFTKEIFKKFFYQNRHCFISMIICCQDDTDLPANLRKNAFVSIFTNASICMSNFSRQSNRYSKQDKEYVEEISHIVFKGYRKLVYIREDEHRQHFYHSTVPLPTAFSFGSKALLKLCKAVYSKEVVIDKSNPYWSKFRLNF	Late	248	8	2	99616	100360	nORF_100367
99322	-	MLDSFYKYFCNITQINSKTLNFSNFVTTIVDSFIPKEYSQSISLEKKESILELLLCDYISNLGTFITTEKMLPFIIKNRKENYHKVTKEMQDYSLTFLLKKRMELYNKFLRKQAYVEPETELEETYARLSSYNRSLLHQIEELTSENKSLLADLSTLRKKYEKRQSEYRRLVQLLYQQIQRSSTSKSSYPLTKFIETLPSEHFSNEEYQKETPADQKEVVEMELLRKQELLTSQELTSKSPNNYPVPHSRTIVSKPLDNYPVPRSRTTTKIDFDNSLQNQELHTKNGFSEKDIVEFGQDKPEEENILAIDQDKPEEETILAIKQDISEEDNIFAIDQDKPEFNQDTPEFKEAVLDIKENILEEENQDEPIVQNPFLENFWKPEQKTFNQSGLFEESSNF…	Late	413	30	0	98054	99293	nORF_99322
104203	-	MSALKWPIEYMFIGLKPTWNISDQNPHQHRDWHKFGHVVNAIMQPTHHAEISFQDRDTALPDACSSISDISPVTYPITLPIIKNISVTAHGINLIDKFPSKFCSSYIPFHYGGNAIKTPDDPGAMMITFALKPREEYQPSGHINVSRAREFYISWDTDYVGSITTADLVVSASAINFLLLQNGSAVLRYST	Late	191	39	0	103592	104165	nORF_104203
104895	-	MTGYKHLVGQEVSVEGTSGPLLCNIHDLHKPHQSKPILTDENDTQRTCSHTNPKFLSQHFPENSHNIQTAGKQDITPITDATYLDIRRNVHYSCNGPQTPKYYQPPLALWIKLRFWFNENVNLAIPSVSIPFGERFITIKLASQKDLVNEFPGLFVRQSRFIAGRPSRRNIRFKPWFIPGVINEISLTNNELYINNLFVTPEIHNLFVKRVRFSLIRVHKTQVTHTNNNHHDEKLMSALKWPIEYMFIGLKPTWNISDQNPHQHRDWHKFGHVVNAIMQPTHHAEISFQDRDTALPDACSSISDISPVTYPITLPIIKNISVTAHGINLIDKFPSKFCSSYIPFHYGGNAIKTPDDPGAMMITFALKPREEYQPSGHINVSRAREFYISWDTDYVGSIT…	Late	426	26	2	103592	104870	nORF_104895
105177	-	MGAHGQLQTFPRNGYDWDNQTPLEGAVYTLVDPFGRPIVPGTKNAYRNLVYYCEYPGERLYENVRFDVNGNSLDEYSSDVTTLVRKFCIPGDKMTGYKHLVGQEVSVEGTSGPLLCNIHDLHKPHQSKPILTDENDTQRTCSHTNPKFLSQHFPENSHNIQTAGKQDITPITDATYLDIRRNVHYSCNGPQTPKYYQPPLALWIKLRFWFNENVNLAIPSVSIPFGERFITIKLASQKDLVNEFPGLFVRQSRFIAGRPSRRNIRFKPWFIPGVINEISLTNNELYINNLFVTPEIHNLFVKRVRFSLIRVHKTQVTHTNNNHHDEKLMSALKWPIEYMFIGLKPTWNISDQNPHQHRDWHKFGHVVNAIMQPTHHAEISFQDRDTALPDACSSISDIS…	Late	519	29	2	103592	105149	nORF_105177
94560	-	MTDDEIASRYAFMIIDEAHERALGIDLMLMYIKSMLQRMLQRGSIGALRIPFVILTSATIDTHKYSTYFGIGKENIILVEGRQYGVETHWPLYNTNNYIKTACETALTIHKENIHDRPTEADILIFMPGMAEIRFLSMLLNNANMDLAKEKLPLMLILPIDSEAIAQENEAYLGLKAEIKNLWVKNPLTAKVEKPLRRVIVSTVVAETGLTIETLKYVIDPGWNRSIETYYPEWAGGLITRPAAQSRIEQRKGRVGRVFPGHFYPLYTKHVFEQIPVQQYPEIITEGPGAIFLSIVVETIKKNKEGVFKAEEIDMLDPPPTDALASAIERAIVAGLLTRGEKGLQLTQLGDIASRFSFLSIEEARMCFSGYFWQAAISDIATILAVVSVADKKLTNLLD…	Late	811	25	1	92103	94536	nORF_94560
81490	-	MMMFITVYDINQKQKKRYGLRGCNLNLKATVLPLHKRI	Late	38	22	1	81355	81469	nORF_81490
116988	-	MEKTDLEPEVKKNHRKWANEAEHLISSSVKGLENLDETAFLANHKGHGFRTFDHAKSLFKEFLKKY	Late	66	2	2	116789	116987	nORF_116988
125162	-	MILHVLFEEETESSASSENIHEKNDNETNECTSSFETLFEQEPSSEVPKDSKLYMLAQKTVQHIEQYGKAPDFNKVIRAHNFIQTIYGTPLKEEEKEVVRLMVIKLLKKISFYLTYI	Early	117	40	1	124772	125123	nORF_125162
118698	-	MRSIPLANIYNYDYSFEEIACLMYGISAEKVRSLDTTAPQPDVAEVLNIPNRPPINTREFMLKLLINPYVSVSITQYGNELLSKGNAGYMSRIFRGDNALNMGRPKFLSDQIFNKVLFGSLYPTQFDYDEAGPSLAAGIQRGRERWGHPMSIYINQALHEIVRTIRLAETVRGLRNVIDRNQIIGELNAFRTQLEDTRREVNNLIQTPEIQNNPTPEIIAAIQNWVQQYRGQITNLIDLIGNAGQANSMINLIQNITPQTAGAQLTALFNIRGLPAPPPRQALQNDIEAMQWFMTMVINHPPVLIAPFMLLVNNLKEFLNTLERYVYKTPRWLGPGTARIAQPPVGMAPGINMRHHTSYTENSVLTYITEQNREEGPWSIVKQVGVGIQKPTLVQIGKD…	Late	471	24	0	117262	118675	nORF_118698
119519	-	MPLGDAQNNTSDVVRKRLVAVIDGIIRGSHTLADSAMEVLHELTDHPIYLETEEHFIQNYMSRYNKEPLMPFSLSLYYLHDLRIENNEVYDPLLYPNLESGSPEFKLLYGTRKLLGNDPVQLSDMPGVQLIMKNYNETVVAREQITPTRFEHFYTHAIQALRFIINIRSFKTVMMYNENTFGGVNLISENRDDKPIITAGIGMNAVYSLRKTLQDVISFVESSYQEEQINHIHKIVSPKGQTRTLGSNRERERIFNLFDMNIIPINVNALMRSIPLANIYNYDYSFEEIACLMYGISAEKVRSLDTTAPQPDVAEVLNIPNRPPINTREFMLKLLINPYVSVSITQYGNELLSKGNAGYMSRIFRGDNALNMGRPKFLSDQIFNKVLFGSLYPTQFDYD…	Late	741	35	2	117262	119485	nORF_119519
176207	-	MNSSISSSTQKKTRILDEEIKDQSLSNENDRDSPVIVDITLKPSYMSKTSRITEIIHKMKELNMNRIEDGSSFNKKRSEHDDKNILLHTMEMEEEDCEIEEDIAIDSPYLNTSLSEDDTDSIVGTDYSEEEKETISETESSSDDESYSLYDSF	Both	153	50	2	175699	176158	nORF_176207
60258	-	MYAIMLLTKCGFKCVQDPNILTNEQLMTKLVDEFVQYDLSAISFEFKLKKPNKTDPQTILKFINKVLGLRYGLKIHHNKGNYYIKNTKAGSLIPFVRQQIKQSPCVVSNLLPITETSSAKEETSPIKEETFTET	Both	134	2	2	59855	60257	nORF_60258
151345	-	MIPDISFVGYQCVPHKQEMVLTIIHKASQEDLITLLEKSIQNIIQTFQILEKNVDELIA	Early	59	26	2	151143	151320	nORF_151345
180369	-	MFFNVPSGTFLLTDDATNENLFIAQKDLETAH	Late	32	9	0	180265	180361	nORF_180369
180573	-	MGNRLNGSYLSNTDMSIEDKQNKYNEAIEDCKICNKVYIKQSGKIDKKELTRIKKLDFFYSQKSDHEIERMFFNVPSGTFLLTDDATNENLFIAQKDLETAH	Both	102	3	0	180265	180571	nORF_180573
174163	-	MTWSPAQKIDTILLSVISLLNEPNPDSPANVDAAKSYRKLLYKEDLESYPMEVKRTVKKSLDECSPEDIEYFKNAASNVPPIPSDAYEDECEEMEDDTYILTYDDEDEEEEDDE	Late	114	28	1	173794	174136	nORF_174163
171837	-	MKDSKRLEPYIILEMRDIIQMMFFRTLQKHMFFKEHTDLCTEYAQKIEASCYHYTYQQQEKTFLEEYSTRCGTINHIINCEKKSHQQQDNDALNKLISGELKPEAIGSMTFAELCPSAALKEKTEITLRSQQKVAEKTSQLYKCPNCKQRMCTYREVQTRALDEPSTIFCTCKKCGHEFIG	Late	181	20	2	171275	171818	nORF_171837
171849	-	MTKNITTDLVMKDSKRLEPYIILEMRDIIQMMFFRTLQKHMFFKEHTDLCTEYAQKIEASCYHYTYQQQEKTFLEEYSTRCGTINHIINCEKKSHQQQDNDALNKLISGELKPEAIGSMTFAELCPSAALKEKTEITLRSQQKVAEKTSQLYKCPNCKQRMCTYREVQTRALDEPSTIFCTCKKCGHEFIG	Early	191	2	2	171275	171848	nORF_171849
170475	-	MLLVLIDVDGFMGQLYNENGTQTILIPREVVIFYWEKNTPSKILQLFFHGGIDPIFEKINQRSFSFQSRHIHHFTLDESPLPNSIALPTDTLQAFKAGKKMIFQHLVKITKDHEQILLLHKGGPEGEWIRSFNIPNATVQNLNDLCCPSVEKLVLKKRDYISSSIGCPKHIQGSNHCPVFECHVLFKWIQENTSIVQGVLERPSLPYEKADLFIEHRINMVDNHPFKKDSIKQNQKKRTGSQRNLSNMGYMLTMASLARFIINTASFNKCIYPLSQDIR	Late	279	32	2	169607	170444	nORF_170475
173259	-	MKNISEIAGGFGKELKFLDLRYNDLQVIDYNILRKLIRSNTPTYLYYNNLMCGKRNCPLYYFLLKQEQTYLKRLPQFFLRRINFSNNNTFLYHFLSCGNKPGHEFLEYQTKYCRTKFPEINITVNQLIAKKNTERYKSCYPLVFISILCSCISFLFLFICLLRSICKKYSCTKQDKSSHNYIPLIPSYTFSLKKHRHPETAVVEDHTTSANSPIVYIPTTEEKKVSCSRRK	Late	231	50	2	172517	173210	nORF_173259
180887	-	MIVLTWNCTISGRTLHRRIHTRFGQYYHNNCYYTKIDDIIGDYPDTFYRPLYRYKP	Early	56	48	0	180672	180840	nORF_180887
78416	-	MEGKVDDPNSILQEVIKACGKQEAELITTEYLNIKKQWELQEKNACAHLKLVKQLRSGLQYAELLKVLESIRVLYKEKNNTTNWNLCKACGFKLLCPHVDMLIQLQAAEASYDTMRTKLMKFSGINKEKENNQGLIYSYFCKICGEELAHFIQEDRTADVGIIGDLNSKLRVFIWQETMKACTFIHFGKLVDVKQFANIAVNVCLPLVYSIENIKKEEDYDPLTQLYAVIYIYAYILNLIYSSQKNKEFLTITIHGMKADSSLNAYVTFLLEKMMQQYSGIINQLSEITDQWIANNFREAFKKIIHQNGLQGLSVQDDTKVLLTEILLDPMYDYAATVARIDGSIPMHKPRTPKEAEYEFKTVIGRTPAELLSQKEFYDKIYTSKYRPDFTQLTRLNDI…	Late	894	39	0	75696	78378	nORF_78416
179708	-	MLQMAPGGSYFITDNMTEEFLMLVVKHPEDGSAEFTKLCLKGSCIVIDGYYYDNLHIFISETPDIYKYPLIRYDR	Late	75	9	0	179475	179700	nORF_179708
22369	-	MEHALKKITKTYIPTFYNKTTLPLVLFLSACFYENVEWMKNFFYKANKKIQQKMLSYGMEWAATHGKVRTFVCCYTLGGTASLKMYQKAYQNERYMIMALCSYLGNIQINNPWDSLNPYMMVQNKEKFLPLKFSEETQYFYI	Late	142	5	2	21939	22365	nORF_22369
25943	-	MSDGDMLTIYCFIVALQDNLREAISYVYQHFKYLNTWWLICALCFNKLFDLHNLYEKEKIRMDVDEMMRMACTKDNNFLTIYYCFLLGANINSAMLACVRFYNMDNLFFCIDLGADAFEEAKALAEQRNYYLISHHLSLDIYSADSSLLTLKEADPNKIYHLLKNYKLKSMLA	Late	173	22	1	25403	25922	nORF_25943
27558	-	MLPSLQSLTKKVLAGQCIPVDQYHVLKCCGLWWHNGPIMLHIRRNKLFIRSTCFSQGIELNIGLMKAVKENNHDLIKLFTEWGADINYGMICALTENTRDLCKELGAKEYLEREYILKIFFDTTRDKTSSNIIFCHEVFSNNPNLRIIDNLDLRGEIMWELRGLMEITFMLDHDDSFSTVLTKYWYAIAVDYDLKDAIRYFYQKYPRLHRWRLMCALFYNNVFDLHELYEIERVRMDIDEMMHIACIQDYSYSAIYYCFIMGANINQAMLVSIQNYNLGNLFFCIDLGADAFEEGKALAEQKENYLIAHALSLKHYNPVISLLSIVTDPEKINCMLKNYHSINMGIFLDYEQR	Late	353	33	0	26467	27526	nORF_27558
31006	-	MYHKENIQIDVHDMICLASTKDNNPLTIYYCYALGGNINQAMLTSVQYYNIGNIFFCIDLGGNAFEEGRAIAEQKGYNFLSHSLALDIYSSDASLPLNLKDPEEISSLLKDYKSKNLSIIWEYSHNIL	Late	128	26	2	30597	30981	nORF_31006
32098	-	MFFCIDLGAADFDRAQLIAHKAYMYNLSNIFLVKQLFSRDVTLVLDVTEPQEIYDMLKTYTSKNLKRAEEYLTAHPEIIVID	Late	82	11	2	31842	32088	nORF_32098
23494	-	MNVFVKYCYAIAVKYKLKRAISFFYQTYGHLSMWRLMCAIYFNNVFDLHEIYEQKIVHMDIDKMMQLACMKDYNFLTIYYCFVLGGDIDQAITATQWHHQTNNLYFCKDLKDLKQNTLTARPLLLPNITDPKKIYTMLKNYLPTSSNSL	Late	149	4	1	23044	23491	nORF_23494
23572	-	MGEEIHRELKFFIFYILDNVPMNVFVKYCYAIAVKYKLKRAISFFYQTYGHLSMWRLMCAIYFNNVFDLHEIYEQKIVHMDIDKMMQLACMKDYNFLTIYYCFVLGGDIDQAITATQWHHQTNNLYFCKDLKDLKQNTLTARPLLLPNITDPKKIYTMLKNYLPTSSNSL	Early	170	19	1	23044	23554	nORF_23572
24752	-	MVETDILSEMFTKYWYAMAIECNLKEAICYFYQRYAHLHRWRLMCALFYNNVFELHEVYEKERIRIDMNEMLKWACRKNYNYLTIYYCCVVLGADINQAMFHSIQFYNIGNIFFCIDLGANAFEEGKTLAHQKDNSFIASMLSLNCYNMNDSLSLKETDPEVIKRMLKDYHSKNLSIAHKHYINDGFNDI	Late	190	18	0	24165	24735	nORF_24752
11374	-	MNLNITSMKI	Late	10	9	0	11336	11366	nORF_11374
12258	-	MKDVATLQTLGYAAFTS	Late	17	22	1	12186	12237	nORF_12258
16763	-	MFSIYEVFIIFNNPQ	Late	15	35	2	16684	16729	nORF_16763
19177	-	MNKKNILKLV	Late	10	2	2	19146	19176	nORF_19177
21904	-	MYIEYILVISVCFKYILSFTELKMHIKVHHIVPPLFYTVASLV	Late	43	3	0	21773	21902	nORF_21904
26498	-	MGIFLDYEQR	Both	10	2	2	26467	26497	nORF_26498
28277	-	MIFTCLFNK	Late	9	23	2	28228	28255	nORF_28277
29321	-	MYCLE	Late	5	0	0	29307	29322	nORF_29321
30807	-	MPLKRVVP	Late	8	14	2	30770	30794	nORF_30807
34680	-	MNYFI	Early	5	3	0	34663	34678	nORF_34680
36806	-	MLYYFSNDIFYGIV	Late	14	31	1	36734	36776	nORF_36806
37990	-	MMIEKKRIPYR	Late	11	2	2	37956	37989	nORF_37990
38411	-	MISYKVCQNGLYQIYLSFP	Late	19	6	0	38349	38406	nORF_38411
39479	-	MLYFTACWRRQIKSHPRLKS	Late	20	9	0	39411	39471	nORF_39479
40659	-	MLIHGYSKAS	Late	10	28	1	40602	40632	nORF_40659
44225	-	MVSTTIYN	Late	8	9	0	44193	44217	nORF_44225
45843	-	MMWSFPD	Late	7	4	1	45819	45840	nORF_45843
45972	-	MIRIKFC	Late	7	39	0	45913	45934	nORF_45972
48632	-	MILIILP	Late	7	34	1	48578	48599	nORF_48632
61176	-	MNGNPILIMYRIIGGSLISLSIRPRFQRVFHTKIRDLMFYTAFLTICRVT	Late	50	21	0	61006	61156	nORF_61176
65357	-	MMHLCW	Late	6	23	2	65317	65335	nORF_65357
72594	-	MLKKHVWSGCM	Late	11	46	1	72516	72549	nORF_72594
74038	-	MMLNGI	Late	6	33	0	73988	74006	nORF_74038
79633	-	MAVYF	Late	5	11	2	79608	79623	nORF_79633
80776	-	MINNVFGVFNIFQHFFYHGSCKGMIFIFSCNTMDNHIQHVLVFRIIGYVLRK	Late	52	20	2	80601	80757	nORF_80776
80809	-	MGIVLNGCMINNVFGVFNIFQHFFYHGSCKGMIFIFSCNTMDNHIQHVLVFRIIGYVLRK	Late	60	29	2	80601	80781	nORF_80809
81334	-	MRASVRFGLKHEELFQHFLVW	Late	21	44	2	81228	81291	nORF_81334
87741	-	MPLEIPLVLS	Late	10	20	2	87692	87722	nORF_87741
93040	-	MAKPLGLRQCRNLFKTCLYFETVYV	Late	25	19	1	92947	93022	nORF_93040
95030	-	MNNQSLKQ	Late	8	12	0	94995	95019	nORF_95030
99396	-	MHYTKNIPLLRNISIK	Late	16	6	0	99343	99391	nORF_99396
99430	-	MHYTKNIPLLRNISIK	Late	16	40	1	99343	99391	nORF_99430
101300	-	MNFIINIKTRFSQRFHPFN	Late	19	26	2	101218	101275	nORF_101300
102705	-	MGLLVHHMFFVFTPSVESFFCSKKLTLTSVLDILVLIFSTKIRRLISLFTLFRSVSPLCALIR	Late	63	15	0	102502	102691	nORF_102705
103127	-	MHLLSRLIIFFSCCNTLVPQGSCLVPNSCSGFLPRICSIQNR	Late	42	50	2	102952	103078	nORF_103127
103846	-	MRLKPPMIRVR	Late	11	22	1	103792	103825	nORF_103846
104364	-	MKSRSRIMNFTSITCL	Late	16	42	0	104275	104323	nORF_104364
104426	-	MNFLDFLYASHVL	Late	13	2	2	104386	104425	nORF_104426
104824	-	MICTSRTKANLFLPMKMIRSERVAIPTRNFFHSIFPRTLTISKQQVNKILLLSRTQRIWT	Late	60	31	1	104614	104794	nORF_104824
119573	-	MFLRQDYPSVRRPCGELAAYFVPMLRLCP	Early	29	9	0	119478	119565	nORF_119573
125095	-	MKKMIMKPMNAHPPLKRCLSKSPHRRYLKTPSCICLHKRLCNILNNMERHLILTRLLEHIILFKPFMEPL	Early	70	34	1	124852	125062	nORF_125095
127783	-	MASGPFCTASSKASSNSSII	Late	20	18	0	127706	127766	nORF_127783
129040	-	MHAFICMHIIACFNLFLGNSFRYYMCILQPCYIFFAGGASTKNSKA	Late	46	16	1	128887	129025	nORF_129040
143941	-	MSLIVIACCLVLIIILIIILYPEKKNNASSLEKQVDTLIYSIHKKQLQYRIT	Late	52	5	2	143781	143937	nORF_143941
144613	-	MSPPW	Late	5	21	0	144578	144593	nORF_144613
152759	-	MSSSSSLSLFAFSGSFNMLSIPLSSSPNARIC	Late	32	9	0	152655	152751	nORF_152759
162022	-	MVCPDQGTSHHQRWALEGGKILLLRCETLST	Late	31	3	0	161927	162020	nORF_162022
170122	-	MSKYSFFIREDPRVNGYEVSTFQMRPSRT	Early	29	16	1	170020	170107	nORF_170122
173594	-	MYIYYFFV	Late	8	16	1	173555	173579	nORF_173594
180072	-	MPAALANYK	Both	9	36	0	180010	180037	nORF_180072
180891	-	MNLWAPMLFPLFLGVI	Late	16	5	2	180839	180887	nORF_180891
182005	-	MMTHHVFFGRGRPSIRSLCI	Late	20	22	1	181924	181984	nORF_182005
184614	-	MERIRDPLPNTENFLSALVIFLGQQHGTSFPRFIPFQYSAIHSDDVISRADFSGI	Late	55	10	1	184440	184605	nORF_184614
185302	-	MFIFFMLP	Late	8	2	2	185277	185301	nORF_185302
185900	-	MLLATR	Late	6	11	2	185872	185890	nORF_185900
186245	-	MRSQYLDYK	Late	9	22	1	186197	186224	nORF_186245
187885	-	MLSSKASAPKSIQRNKLPI	Late	19	30	0	187799	187856	nORF_187885
188615	-	MRMPRRHRSSYGRTNPWLHLKISKKV	Late	26	26	2	188512	188590	nORF_188615
156342	-	MVAVNLFRFRAENFYLNDILKRENYIPENISETGKQFITECLTINENKRLSFKSLVSHPWFKGLKKEIQPISELGVDYKNVIT	Late	83	35	2	156059	156308	nORF_156342
146165	-	MYGYILRLEKLQTVLTFYIEFLLKQV	Both	26	23	2	146065	146143	nORF_146165
87502	+	MDAGQKPFPIQVLKETAHSYNQVQQHRVIRSITKLQILASILRSICLKLNIACTVADAARFTQLNTKGISRGMDLLRSLFVDNKITLNVDLNPIDSFINSTYSALQIKQIHQELQEENVYNLKEIVKSFILYADEKNIGVDLNRRTVVIATMYNVLRRAYYPIEIDTVVYQCKIRKNTITRALKMYEDYYSHFKSLYEQYHLNAAKKLI	Late	209	2	2	87504	88131	nORF_87502
83722	+	MLSLDYLHTSEVKRNVEISQTFLDTCQFLEEKAVEFLFKNLHTVLSGKPVEKTAGDVLLPIVFKKFLYPNIPKNILRSFTVIDVYNYNNIKRYSGKAIQTFPPWAQTKEILTHAEGRTFEDIFPRGELVFKKAYAENNHLDKILQRIREQLANENL	Both	156	45	0	83767	84235	nORF_83722
127242	+	MLLVKMTTHIFHADDLLQALQQAKAEKNFSSVFSLDWDKLRTAKRNTTVKYVTVNVIVKGKKAPLMFNFQNEKHVGTIPPSTDEEVIRMNAENPKFLVKKRDRDPCLQFNKYKISPPLEDDGLTVKKNEQGEEIYPGDEEKSKLFQIIELLEEAFEDAVQKGPEAMKTKHVIKLIQRKISNSAVKNADKPLPNPIARIRIKINPATSILTPILLDKNKPITLQNGKTSFEELKDEDGVKANPDNIHKLIESHSIHDGIINARSICISNMGISFPLCLEMGVVKVFEKNNGIDVNSIYGSDDISTLVNQIAIA	Late	312	27	0	127269	128205	nORF_127242
127491	+	MNAENPKFLVKKRDRDPCLQFNKYKISPPLEDDGLTVKKNEQGEEIYPGDEEKSKLFQIIELLEEAFEDAVQKGPEAMKTKHVIKLIQRKISNSAVKNADKPLPNPIARIRIKINPATSILTPILLDKNKPITLQNGKTSFEELKDEDGVKANPDNIHKLIESHSIHDGIINARSICISNMGISFPLCLEMGVVKVFEKNNGIDVNSIYGSDDISTLVNQIAIA	Late	224	42	0	127533	128205	nORF_127491
137486	+	MDTAMQLKTSIGLITCRMNTQNNQIETILVQKRYSLAFSEFIHCHYSINANQGHLIKMFNNMTINERLLVKTLDFDRMWYHIWIETPVYELYHKKYQKFRKNWLLPDNGKKLISLINQAKGSGTLLWEIPKGKPKEDESDLTCAIREFEEETGITREYYQILPEFKKSMSYFDGKTEYKHIYFLAMLCKSLEEPNMNLSLQYENRIAEISKISWQNMEAVRFISKRQSLNLEPIIGPAFNFIKNYLRYKH	Late	250	2	2	137488	138238	nORF_137486
144357	+	MAMQKLFTYIYEFIEYRKMVLLEEKVPYDKFVQMVLNTGFFRINAETLNHGIVSVFIFGANGKYVHHGGDMRTLLTNTLNEKKHYEELILIVDKPVLSKKNILDIIVEQRAANPTIVINIYPYHLFCINIPKVSAIPKHKLITQEEAQEFLGREYLQPQDLMQISASDPPVVWLGGRPGDFVQIERPSETAMHAVVIRFITKSKI	Late	205	24	0	144381	144996	nORF_144357
144412	+	MVLLEEKVPYDKFVQMVLNTGFFRINAETLNHGIVSVFIFGANGKYVHHGGDMRTLLTNTLNEKKHYEELILIVDKPVLSKKNILDIIVEQRAANPTIVINIYPYHLFCINIPKVSAIPKHKLITQEEAQEFLGREYLQPQDLMQISASDPPVVWLGGRPGDFVQIERPSETAMHAVVIRFITKSKI	Late	187	23	2	144435	144996	nORF_144412
168507	+	MEGLKKIKPVEGVVIYLETPHNKHHTYKYSTIEQIKELFLRIRNTRLKQIGLCIDTAHIWSSGVNISSYNDAGQWLRSLENIHSVIPPSHIMFHLNDAATECGSGIDRHASLFEGMIWKSYSHKIKQSGLYCFVEYVTRHQCPAILERNLGSSMQLQTALTAEFTTLKSLLK	Late	172	41	2	168548	169064	nORF_168507
168860	+	MIWKSYSHKIKQSGLYCFVEYVTRHQCPAILERNLGSSMQLQTALTAEFTTLKSLLK	Late	57	33	0	168893	169064	nORF_168860
59454	+	MEYFVAVDNETSLGVFTSIEQCEETMKQYPGLHYVVFKYMCPADAENTDVVYLIPSLTLHTPMFVDHCPNRTKQARHVLKKINLVFEEESIENWKVSVNTVFPHVHNRLSAPKLSIDEANEAVEKFLIQAGRLMSL	Early	136	1	1	59455	59863	nORF_59454
59496	+	MKQYPGLHYVVFKYMCPADAENTDVVYLIPSLTLHTPMFVDHCPNRTKQARHVLKKINLVFEEESIENWKVSVNTVFPHVHNRLSAPKLSIDEANEAVEKFLIQAGRLMSL	Late	111	34	1	59530	59863	nORF_59496
57384	+	MERPQDAYMRVAIMIYGMGRVVNMKMILLTYDLLSQHVITHASPTMFNAGTKKPQLSSCFLLNVNDNLENLYDMVKTAGIISGGGGGIGLCLSGIRAKNSFISGSGLKSNGIQNYIVLQNASQCYANQGGLRPGAYAVYLELWHQDIFTFLQMPRLKGQMAEQRLNAPNLKYGLWVPDLFMEILEDQIHNRGDGKWYLFSPDQAPNLHKVFDLERSQHENAHREFKKLYYQYVAEKRYTGVTTAKEIIKEWFKTVVQVGNPYIGFKDAINRKSNLSHVGTITNSNLCIEVTIPCWEGDKAEQGVCNLAAVNLAAFIRENGYDYRGLIEASGNVTENLDNIIDNGYYPTEATRRSNMRHRPIGIGVFGLADVFASLKMKFGSPEAIAMDEAIHAALYYGA…	Late	644	17	2	57401	59333	nORF_57384
58427	+	MRHRPIGIGVFGLADVFASLKMKFGSPEAIAMDEAIHAALYYGAMRRSIELAKEKGSHPSFPGSAASKGLLQPDLWVRCGDLVSSWEERVAQTTQGVLTPKRWSQLRLAAMQGLRNGYVTALMPTATSSNSTGKNECFEPFTSNLYTRRTLSGEFIVLNKYLIDDLKEINLWTEAIQQQLLNAGGSIQHILDIPAEIRDRYKTSREMNQKILTKHAAARNPFVSQSMSLNYYFYEPELSQVLTVLVLGWKKGLTTGSYYCHFSPGAGTQKKIIRNSEKACNADCEACLL	Late	289	39	0	58466	59333	nORF_58427
113174	+	MDRSEIVARENPVITQRVTNLLQTNAPLLFMPIDIHEVRYGAYTLFMYGSLENGYKAEVRIENIPVFFDVQIEFNDTNQLFLKSLLTAENIVYERLETLTQRPVMGYREKEKEFAPYIRIFFKSLYERRKAITYLNNMGYNTAADDTTCYYRMVSRELKLPLTSWIQLQHYSYEPRGLVHRFSVTPEDLVSYQNDGPTDHSIVMAYDIETYSPVKGTVPDPNQANDVVFMICMRIFWIHSTEPLASTCITMAPCKKSSEWTTILCSSEKNLLLSFAEQFSRWAPDICTGFNDSRYDWPFIVEKSMQHGILEEIFNKMSLFWHQKLDTILKCYYVKEKRVKISAEKSIISSFLHTPGCLPIDVRNMCMQLYPKAEKTSLKAFLENCGLDSKVDLPYHLMW…	Early	1202	7	1	113181	116787	nORF_113174
154356	+	MPQKNSFNESYNKDKKSNIHIPYQWLAPELKEAESKYWWGNYDPHSEPVLAGAS	Late	54	42	0	154398	154560	nORF_154356
152453	+	MHPLLPYQQSSDEQPMMPYQQPPGNDDQPYEQIYHKKHASQQVNTELNDYYQHILALGDEDKGMDSMLKLPEKAKRDSDDEDDMFSIKN	Late	89	47	2	152500	152767	nORF_152453
152487	+	MHPLLPYQQSSDEQPMMPYQQPPGNDDQPYEQIYHKKHASQQVNTELNDYYQHILALGDEDKGMDSMLKLPEKAKRDSDDEDDMFSIKN	Late	89	13	1	152500	152767	nORF_152487
154004	+	MEQYIKDISQDSKNISPRISYQFRTIIKYYRDMIATRHQTMDPQVLNLVKHVEKKLDMLDREKN	Late	64	26	2	154030	154222	nORF_154004
16813	+	MFHSLLSTITGGGSPLIALVLLWFTNYYVEFIEAYVPESIPTL	Both	43	27	0	16840	16969	nORF_16813
170737	+	MPLSLLRNWDDIEYLTDVVDDKQTLHYAANLLTNYVLHLSMFQKLTKPYFLLAVKRVSEKLNKKQRHSFYEVLVTSETLNNYENLSKNILNTLMFAVRYVFKPTPNYSEILAELEKKNKIHHIIFNMVITDFAQIREQQMDKHLCETNNELRQECKETIFDLKVVGNV	Late	168	32	2	170769	171273	nORF_170737
171040	+	MFAVRYVFKPTPNYSEILAELEKKNKIHHIIFNMVITDFAQIREQQMDKHLCETNNELRQECKETIFDLKVVGNV	Late	75	8	2	171048	171273	nORF_171040
171152	+	MDKHLCETNNELRQECKETIFDLKVVGNV	Late	29	34	1	171186	171273	nORF_171152
64149	+	MFAGKTTFLIHCIYMLERLEKKVVFIKSTKNTRDKTIKTHSGIQLRPKQCKIIESTQLSDVGSLTDIHAVVVDEAHFFDDLITCRTWAEEEKIIILAGLNASFEQKMFPPIVRIFPYCSWVKYIGRTCMKCNQHNACFNVRKNADKTLILAGGSELYVTCCNNCLKNTFIKQLQPIKY	Early	178	32	2	64181	64715	nORF_64149
64473	+	MFPPIVRIFPYCSWVKYIGRTCMKCNQHNACFNVRKNADKTLILAGGSELYVTCCNNCLKNTFIKQLQPIKY	Late	72	26	2	64499	64715	nORF_64473
64540	+	MKCNQHNACFNVRKNADKTLILAGGSELYVTCCNNCLKNTFIKQLQPIKY	Late	50	25	1	64565	64715	nORF_64540
63287	+	MVSFENFIERYDTMEKNIQDLQNKYEEMAANLMTVMTDTKIQLGAIIAQLEILMINGTPLPAKKTTIKEAMPLPSSNTNNEQTSPPASGKTSETPKKNPTNAMFFTRSEWASSNTFREKFLTPEIQAILDEQFANKTGIERLHAEGLYMWRTQFSDEQKKMVKEMMKK	Early	168	16	1	63303	63807	nORF_63287
63973	+	MHSGMLYKDMVNIARSRGIPIYQNGSRLTKSELEKKIKRSK	Late	41	32	2	64005	64128	nORF_63973
64014	+	MLYKDMVNIARSRGIPIYQNGSRLTKSELEKKIKRSK	Late	37	3	0	64017	64128	nORF_64014
11352	+	MYLMRYTQIYKYPLICFNKYYNI	Late	23	38	2	11390	11459	nORF_11352
11388	+	MYLMRYTQIYKYPLICFNKYYNI	Late	23	2	2	11390	11459	nORF_11388
49501	+	MMLAARLKNYDLMKRLHEWEISIDYALLVVDDVPSIDYCLSLGARSPTRAQKRELLRDNTFNPVYKYLMNCSGFPTKREKNIPCDVQCERLQKNIIKELVFNCSVLLEMVLHTEREYAYALHCAAKHNQLPILMYCWQQSTDAESILLKTCCSDKNINCFNYCILYGGAQNLDAAMVEAAKHDARMLINYCVMLGGRSLNEAKETAAMFGHIECAQHCFKLQSYVVDTSNTDDTD	Late	235	26	2	49527	50232	nORF_49501
49698	+	MNCSGFPTKREKNIPCDVQCERLQKNIIKELVFNCSVLLEMVLHTEREYAYALHCAAKHNQLPILMYCWQQSTDAESILLKTCCSDKNINCFNYCILYGGAQNLDAAMVEAAKHDARMLINYCVMLGGRSLNEAKETAAMFGHIECAQHCFKLQSYVVDTSNTDDTD	Late	167	33	0	49731	50232	nORF_49698
50021	+	MVEAAKHDARMLINYCVMLGGRSLNEAKETAAMFGHIECAQHCFKLQSYVVDTSNTDDTD	Late	60	31	1	50052	50232	nORF_50021
187476	+	MLTRYWYSMAILYNLTEAIQYFYQRYRHFKDWRLICGLSFNNLSDLHEVYNLEKTDIDIDEMMKLTCSTYDGNYSTIYYCFMLGADINRAMLTSVINFHIGNLFLCIDLGADAFEDSMELAKQKNNNILVEILSFKNYYSSNTSLLSIKTTDPEKINALLDEEKYESKNMLMYEELSH	Late	178	27	0	187503	188037	nORF_187476
187522	+	MAILYNLTEAIQYFYQRYRHFKDWRLICGLSFNNLSDLHEVYNLEKTDIDIDEMMKLTCSTYDGNYSTIYYCFMLGADINRAMLTSVINFHIGNLFLCIDLGADAFEDSMELAKQKNNNILVEILSFKNYYSSNTSLLSIKTTDPEKINALLDEEKYESKNMLMYEELSH	Late	170	5	2	187527	188037	nORF_187522
187824	+	MELAKQKNNNILVEILSFKNYYSSNTSLLSIKTTDPEKINALLDEEKYESKNMLMYEELSH	Late	61	30	0	187854	188037	nORF_187824
45874	+	MLVAEEEKNIFKLAKFYANHNAVNRFKQICEDYYILDARFKTLILECFEIAVQKNYPRIANIVDDYIRFLFYRGNITEEEIREAYSLKDAEVYVDLKWLQQGEMV	Late	105	0	0	45874	46189	nORF_45874
37742	+	MLCILQEYKMHLSGEDIQVVFETACRSQKNDIVSWMGQNIAIYNPEVIFDIAFDKMNVSLLSIGYTLLFNHHINNTNENINSLLTQHLEWAAGMGLLHFMLETLKYGGDVTIIVLSEAVKYDHRKILDYFLRRKNLYQEDLEELLLLAIRADCSKKTLNLLLSYLNYSINNIRKKILQCVKEYETTVIIKILRKRKINLIEPILADFIGYHSYTYMVDFMREFSIHPEKMIKMAARESREDLIIKFSKKVCKEPKDRLHYLKSLVYTMRHKEGKQLLIYTIHNLYKACHLESKEMFNLARFYARHNAVIQFKSICHDLSKLNINIKNLLLECLGIAIKKNYFQLIKTIETDMRYE	Late	355	31	1	37773	38838	nORF_37742
38538	+	MRHKEGKQLLIYTIHNLYKACHLESKEMFNLARFYARHNAVIQFKSICHDLSKLNINIKNLLLECLGIAIKKNYFQLIKTIETDMRYE	Late	88	36	0	38574	38838	nORF_38538
38608	+	MFNLARFYARHNAVIQFKSICHDLSKLNINIKNLLLECLGIAIKKNYFQLIKTIETDMRYE	Late	61	47	2	38655	38838	nORF_38608
39334	+	MIQDPETFEKCHDLSLGCDFICLLQHAVKYNMLSILVKYKEDLLNARIRHRIQSLFVLACENRRIEIIDWIGQNLPIPEPDAIFSIAVATRDLELFSLGYKIIFDYMQRQGIIQLTNGVRMVVLNRHISMAIDNGLLPFVLETLKHGGNIHRALSYAVTHNRRKILDYLIRQKNIAPNTIERLLYLAVKNQSSRKTLNLLLSYINYKVKNVKKLVEHVVNEKSTLVLKILLEKKENLVDAVLTRLVKHSTYFQVREFIQEFSISPEKFIKIAVREKKNVLIEAISEDIWENPTERITYLKQIVHTIKYESGRRFLVDIIHSIYQSYSLKHEDILKLATFYVKHNAITHFKDLCKYLWLNRGTESKKLFLECLEIADEKEFPDIKSIVSEYINYLFTAGA…	Early	413	42	0	39376	40615	nORF_39334
39709	+	MVVLNRHISMAIDNGLLPFVLETLKHGGNIHRALSYAVTHNRRKILDYLIRQKNIAPNTIERLLYLAVKNQSSRKTLNLLLSYINYKVKNVKKLVEHVVNEKSTLVLKILLEKKENLVDAVLTRLVKHSTYFQVREFIQEFSISPEKFIKIAVREKKNVLIEAISEDIWENPTERITYLKQIVHTIKYESGRRFLVDIIHSIYQSYSLKHEDILKLATFYVKHNAITHFKDLCKYLWLNRGTESKKLFLECLEIADEKEFPDIKSIVSEYINYLFTAGAITKEEIMQAYDALE	Both	293	27	0	39736	40615	nORF_39709
42764	+	MLSIHKAIQIAASEGNENIVKLFLLWKGSLQYAIIGALEGRQYDLIQKYYNQIGDCHQILPLIQDPEIYERCHELNVTCTFQCLFQHAIRDNMLPIFQKYGEDLNGNRRMVQLLYEMACRLQNYDIIKWIGSNLHVYNLEAIFSIAFVRKDLTLYSLGYMLLLGRMSTEDRNFISIITRHLEYASKKGLFDFVLESLKYGGQVDTVLFQAVKYNHRKILAHFIHEIPRETVEKLILHAVESRASRKTFNLLLSSINYCVNPFVKKLLHAVVKHKYMLIIKLLLERPKKKINLVDAALFKLVKYSTYTEIVKYMGEFSVDPKRVVKMAARLMRVDLIKKISNDAWEDKLERIKHLKQMVNTMNHRNGKNLLMYNIHNITGYTYLNTKEAFNLTRFYAVHN…	Late	455	21	0	42785	44150	nORF_42764
43701	+	MGEFSVDPKRVVKMAARLMRVDLIKKISNDAWEDKLERIKHLKQMVNTMNHRNGKNLLMYNIHNITGYTYLNTKEAFNLTRFYAVHNATCLFKEMCKSCFVHDKIQLRELLEDCLHIANRHDYIQIAETADECIKYIDLITFK	Late	143	20	2	43721	44150	nORF_43701
4	+	MRMPRRHRSSYGRTNPWLHLKISKKFKFWAGVKI	Late	34	26	2	30	132	nORF_4
1021	+	MLSSKASAPKSIQRNKLPSQKFITEVIIARLMSAPNIKQ	Late	39	32	2	1053	1170	nORF_1021
1725	+	MQHLMLNHV	Late	9	13	1	1738	1765	nORF_1725
2197	+	MILLFC	Late	6	5	2	2202	2220	nORF_2197
4735	+	MSYCVQ	Late	6	23	2	4758	4776	nORF_4735
4965	+	MKVKHIVERKCTN	Late	13	7	1	4972	5011	nORF_4965
5074	+	MPYQYLVSISLNEISFNIEFVVKSFNSQ	Early	28	13	1	5087	5171	nORF_5074
9266	+	MLRKKTN	Late	7	25	1	9291	9312	nORF_9266
10296	+	MMAIHIKIRAIKITSSRSMM	Late	20	7	1	10303	10363	nORF_10296
10301	+	MMAIHIKIRAIKITSSRSMM	Early	20	2	2	10303	10363	nORF_10301
10537	+	MGCWICAVHLMICMVFGSFIITTYTIPAGNRAIYNPVILMNNWPICLNPVSADTVDAFPAKVTLVCVSAPIN	Late	72	0	0	10537	10753	nORF_10537
12623	+	MKKNFFYSCMNSYTNHNM	Early	18	10	1	12633	12687	nORF_12623
12625	+	MKKNFFYSCMNSYTNHNM	Late	18	8	2	12633	12687	nORF_12625
12785	+	MTKPFIRCRLKTIHIMNIR	Late	19	1	1	12786	12843	nORF_12785
13196	+	MSYNDWPIITPPPPIFP	Late	17	31	1	13227	13278	nORF_13196
15415	+	MFLFNDFLYLFCIRVGTQTYTKIYITQITTFYT	Late	33	6	0	15421	15520	nORF_15415
15803	+	MANLYQNFNTSVFLVISSSFSSKYKIKRL	Late	29	24	0	15827	15914	nORF_15803
16472	+	MIMYMFIQKIDAVMSKIKI	Both	19	12	0	16484	16541	nORF_16472
16506	+	MSKIKI	Early	6	17	2	16523	16541	nORF_16506
16716	+	MLNILIVVLRLNCTL	Early	15	2	2	16718	16763	nORF_16716
17422	+	MYITPNTII	Late	9	30	0	17452	17479	nORF_17422
17504	+	MINETYQRL	Late	9	5	2	17509	17536	nORF_17504
17658	+	MHDGFHQHYLSIQPFLNANNLGEEISY	Late	27	0	0	17658	17739	nORF_17658
17861	+	MAIKTVENRNIVIINIYS	Late	18	26	2	17887	17941	nORF_17861
18416	+	MSEIGVYDDVHDHTKKHVHWCP	Both	22	2	2	18418	18484	nORF_18416
19628	+	MKTMNDHYLLFNNHLNK	Late	17	28	1	19656	19707	nORF_19628
20645	+	MMLYYLC	Late	7	23	2	20668	20689	nORF_20645
20767	+	MFELSSILIRGGGS	Late	14	29	2	20796	20838	nORF_20767
22935	+	MRLVSCFSIKFSGCLHNAK	Late	19	3	0	22938	22995	nORF_22935
24294	+	MITCWQ	Late	6	11	2	24305	24323	nORF_24294
24414	+	MKHGLIDISP	Late	10	15	0	24429	24459	nORF_24414
26046	+	MCIIFFLSTRYLAPNSQQNSRTGGVLAQINP	Late	31	42	0	26088	26181	nORF_26046
28584	+	MFTSGDKSKIFQENLELTTVSPKPFHQPHQKNKPLCCHLQFNKYNRHSEYAAEKEDIFRYHIDKICKKSYF	Early	71	24	0	28608	28821	nORF_28584
32106	+	MTVINGRVIFFPQASKFHHQIRADANLFFTTQLVYVKNVIKIKATSYPPIEVIFMPFIEIVNSLCKIMS	Late	69	45	0	32151	32358	nORF_32106
37940	+	MCPYYL	Early	6	2	2	37942	37960	nORF_37940
38318	+	MKRPLL	Late	6	2	2	38320	38338	nORF_38318
39589	+	MPFLALLLLQEI	Early	12	28	1	39617	39653	nORF_39589
41530	+	MLSHKIKERF	Both	10	15	0	41545	41575	nORF_41530
47106	+	MTIDVSNTFSQ	Late	11	14	2	47120	47153	nORF_47106
48487	+	MVINRP	Late	6	40	1	48527	48545	nORF_48487
48792	+	MTIMI	Late	5	24	0	48816	48831	nORF_48792
48915	+	MIYIIQITIINV	Late	12	48	0	48963	48999	nORF_48915
51875	+	MCRTAAWRLQSESRR	Late	15	5	2	51880	51925	nORF_51875
53862	+	MSLCREKAKNSS	Early	12	19	1	53881	53917	nORF_53862
54920	+	MNIKEG	Both	6	23	2	54943	54961	nORF_54920
60243	+	MRLKTIIKL	Late	9	14	2	60257	60284	nORF_60243
63945	+	MLLRPCIPGCSIKIW	Late	15	46	1	63991	64036	nORF_63945
64057	+	MDRVLLKVNWRKKLNGQNEYNQET	Late	24	18	0	64075	64147	nORF_64057
64767	+	MKKSLLLC	Late	8	48	0	64815	64839	nORF_64767
69930	+	MLRAFNVHICKVKLDLN	Late	17	9	0	69939	69990	nORF_69930
73821	+	MKVYLNITGIIVTLTILQLHV	Early	21	1	1	73822	73885	nORF_73821
81010	+	MSGTTPHKMFSESVALCFKIPTKPL	Late	25	11	2	81021	81096	nORF_81010
82538	+	MKTIWPPRNLFSKSLLRRF	Late	19	12	0	82550	82607	nORF_82538
84479	+	MSNRG	Both	5	45	0	84524	84539	nORF_84479
84847	+	MALTSLLNCSNGH	Late	13	28	1	84875	84914	nORF_84847
85596	+	MKYGTFRRGLCDALTLRKFIIRTGA	Late	25	6	0	85602	85677	nORF_85596
87347	+	MKNSRYILV	Late	9	5	2	87352	87379	nORF_87347
87896	+	MRRTSASILTGEPL	Late	14	8	2	87904	87946	nORF_87896
92111	+	MNSSCSEGCLLKIGVNPHSLNMVSHSGMVWKSMSLRIVWCPSASCRL	Late	47	5	2	92116	92257	nORF_92111
93176	+	MACWKPSKIKSPSKRSSANRRWMLV	Late	25	5	2	93181	93256	nORF_93176
97726	+	MDRRNNYIHV	Late	10	9	0	97735	97765	nORF_97726
99245	+	MLQKYL	Early	6	13	1	99258	99276	nORF_99245
103304	+	MIPRIDAFYNIFICKEMIR	Late	19	34	1	103338	103395	nORF_103304
105641	+	MNYLPLLTFPPATLWPVSATYTMPS	Early	25	46	1	105687	105762	nORF_105641
106522	+	MQAGVVWPIVKEGDFSGTVKHDLKSSSKPDQNFFSNG	Late	37	3	0	106525	106636	nORF_106522
107543	+	MCLEEMLSSSVCSSDINASSESFPPYSFLIV	Late	31	6	0	107549	107642	nORF_107543
111422	+	MRMLRPP	Late	7	2	2	111424	111445	nORF_111422
116486	+	MQYTIFSPISLTI	Late	13	14	2	116500	116539	nORF_116486
124412	+	MGCFVSTLNPILAIALIIPSIIRSFALLDTESM	Late	33	9	0	124421	124520	nORF_124412
125879	+	MTRRFLSISRRILRARVLPLRWKRPLMTVCVKTGVVSIIPILPSRSPCCLSCRSTIPPSLLRYCRL	Late	66	4	1	125883	126081	nORF_125879
126791	+	MKPKPVALQT	Late	10	4	1	126795	126825	nORF_126791
127380	+	MLRSMS	Late	6	40	1	127420	127438	nORF_127380
129490	+	MLSSSIAPKILVPFVLMA	Late	18	4	1	129494	129548	nORF_129490
132343	+	MLHCFRNLQRSCKGNGIANLVQVKV	Late	25	9	0	132352	132427	nORF_132343
134381	+	MAIIFTKGVLECLMDYRCGIFFTQVFSLGNTCHF	Late	34	50	2	134431	134533	nORF_134381
134950	+	MRHLWHKRSLAPSPTASAASKKFTMKTTAGKKFCRRKIFTSKNSLSCFLSFQSLHLWAVRSRWPSSSPFVNLSWTPPFSFGSKIVRPFGYLNFGK	Late	95	2	2	134952	135237	nORF_134950
137174	+	MATSTMNIL	Both	9	49	1	137223	137250	nORF_137174
143792	+	MNTVNKRINLFF	Late	12	16	1	143808	143844	nORF_143792
143968	+	MNAQVQLIVRRLECGTAGRWSFSFF	Late	25	5	2	143973	144048	nORF_143968
144054	+	MVVRLRLLYIVARRRFRYARLAVNSPVIVNDGNDDKNNNEQNQNAQENRSCSGIFGDCMG	Late	60	10	1	144064	144244	nORF_144054
156645	+	MIHSIFGIFDKLNNTGSILQGFQHDDFISWNFFFRNVLKYNGLPYLMTQKDVISATLKHGSRRNEIHVLRCGDPFHLCCRIKRILCLGIF	Late	90	2	2	156647	156917	nORF_156645
156763	+	MTQKDVISATLKHGSRRNEIHVLRCGDPFHLCCRIKRILCLGIF	Late	44	22	1	156785	156917	nORF_156763
156969	+	MMGLYS	Late	6	40	1	157009	157027	nORF_156969
161264	+	MKTLKNISMYIYP	Late	13	11	2	161275	161314	nORF_161264
167904	+	MTLPHQLPCIHN	Late	12	22	1	167926	167962	nORF_167904
167996	+	MRQTINRKMTKKAVQNLKRKNICFQN	Late	26	50	2	168046	168124	nORF_167996
168024	+	MRQTINRKMTKKAVQNLKRKNICFQN	Late	26	22	1	168046	168124	nORF_168024
168065	+	MTKKAVQNLKRKNICFQN	Late	18	5	2	168070	168124	nORF_168065
168766	+	MAALAGKHSFRDPTKPHYVPPK	Late	22	3	0	168769	168835	nORF_168766
168961	+	MQLQTALTAEFTTLKSLLK	Late	19	46	1	169007	169064	nORF_168961
168988	+	MQLQTALTAEFTTLKSLLK	Late	19	19	1	169007	169064	nORF_168988
169238	+	MLLSGYTSYVLQSPLFWIISITGRTVR	Late	27	6	0	169244	169325	nORF_169238
169466	+	MCGKQHMVMLYKINAHNICKQNMVMC	Late	26	40	1	169506	169584	nORF_169466
170825	+	MISRLYITRQIC	Early	12	2	2	170827	170863	nORF_170825
171588	+	MIDRPTTG	Late	8	2	2	171590	171614	nORF_171588
172656	+	MARLILFRTGIFFTNRTQQAYE	Late	22	17	2	172673	172739	nORF_172656
172772	+	MNTKG	Early	5	4	1	172776	172791	nORF_172772
172851	+	MSWLIPAA	Late	8	50	2	172901	172925	nORF_172851
174478	+	MNLFCFLLGSFLLNL	Late	15	2	2	174480	174525	nORF_174478
174555	+	MRRGIRIKS	Late	9	5	2	174560	174587	nORF_174555
174971	+	MIIIAKIISYIFYKNYT	Late	17	0	0	174971	175022	nORF_174971
175021	+	MVFKILAKFKKTS	Late	13	5	2	175026	175065	nORF_175021
175361	+	MAVIK	Late	5	7	1	175368	175383	nORF_175361
178245	+	MMSMLSP	Late	7	31	1	178276	178297	nORF_178245
178349	+	MQSMLLYLIIL	Late	11	8	2	178357	178390	nORF_178349
179835	+	MFNHASSEHISRYLLSLFPMSNLLLTKLVMNLF	Late	33	4	1	179839	179938	nORF_179835
180226	+	MFSEPFLDLFGQ	Late	12	32	2	180258	180294	nORF_180226
180455	+	MASLYLFCLSSIDMSVFDR	Late	19	33	0	180488	180545	nORF_180455
180933	+	MIPHV	Late	5	33	0	180966	180981	nORF_180933
181923	+	MDDLVQKKHGVSSCNVC	Late	17	21	0	181944	181995	nORF_181923
182765	+	MMSRNIF	Late	7	2	2	182767	182788	nORF_182765
185177	+	MPCEK	Both	5	1	1	185178	185193	nORF_185177
185496	+	MGSKHQLWINFH	Both	12	2	2	185498	185534	nORF_185496
185766	+	MTLLVKY	Early	7	1	1	185767	185788	nORF_185766
186512	+	MDCWTIREKNYSYIILSILVILLIWYLILNYCRSKKNAVTNNMPPPYTVSSSCSQ	Both	55	10	1	186522	186687	nORF_186512
187611	+	MKYIT	Late	5	31	1	187642	187657	nORF_187611
188531	+	MDWSGHRMTYAYVAFSLMAIAIIWYILLIYCRSKKNVVTSGNTLALAPISHM	Early	52	10	1	188541	188697	nORF_188531
185350	+	MMIKTPIFEEGILLNTALMKAVQENNYELIKLFTEWGANINYGLISINTEHARDLCRKLGAKEMLEGNEFIQIIFKTLDDTTSSNIILCHELFTNNPLLENVNMGEMRMIIYWRMKNLTNLLLNNDSISEILTKFWYGIAVKYNLKDAIQYFYQRFMDFNEWRVTCALSFNNVNDLHKMYITEKVHMNNDEMMNLACSIQDRNLSTIYYCFLLGG	Early	215	44	2	185394	186039	nORF_185350
185709	+	MRMIIYWRMKNLTNLLLNNDSISEILTKFWYGIAVKYNLKDAIQYFYQRFMDFNEWRVTCALSFNNVNDLHKMYITEKVHMNNDEMMNLACSIQDRNLSTIYYCFLLGG	Late	109	3	0	185712	186039	nORF_185709
185934	+	MNNDEMMNLACSIQDRNLSTIYYCFLLGG	Late	29	18	0	185952	186039	nORF_185934
185212	+	MPSTLQVLAKKVLALGEHKENEHISREYYYHILKCCGLWWHEAPIILCYDGSEQMMIKTPIFEEGILLNTALMKAVQENNYELIKLFTEWGANINYGLISINTEHARDLCRKLGAKEMLEGNEFIQIIFKTLDDTTSSNIILCHELFTNNPLLENVNMGEMRMIIYWRMKNLTNLLLNNDSISEILTKFWYGIAVKYNLKDAIQYFYQRFMDFNEWRVTCALSFNNVNDLHKMYITEKVHMNNDEMMNLACSIQDRNLSTIYYCFLLGG	Both	269	21	0	185233	186040	nORF_185212

## Sheet: (b) ioTSS nORFs
TSS coordinate	Name	Strand	Infection_Time_TSS_Detected	Annotated Gene Name	ORFlength	UTRlength	frame	ORFstart	ORFend	Number_residues_shorter_than_original_ORF	Original	Details	ORFseq
46619	nORF_46619	-	Late	A224L	92	32	2	46311	46587	132	224	identical but shorter by 132	MGFSKPFMRFILANAFIPPYRKYIHKIILNERYFTFKFAAHLLSFHKVNLDNQTTYCMTCGIEPIKKDENFCNACKTLNYKHYKTLNFSVKL
46823	nORF_46823	-	Late	A224L	158	38	2	46311	46785	66	224	identical but shorter by 66	MKFCNWLYEKHPLQVHAFWSRNCGFMRATLGIIGLKKMIDSYNDYYNNEVFVKHQNRVYTHKRLEDMGFSKPFMRFILANAFIPPYRKYIHKIILNERYFTFKFAAHLLSFHKVNLDNQTTYCMTCGIEPIKKDENFCNACKTLNYKHYKTLNFSVKL
17065	nORF_17065	-	Late	ASFV_G_ACD_00300	30	11	2	16964	17054	8	38	identical but shorter by 8	MNFFCNIKLFLYHFRSIHKKNILKLFNFIE
106006	nORF_106006	-	Late	B117L	24	12	0	105922	105994	91	115	identical but shorter by 91	MLTRHIYNTVQHCVKAHLDSKNLQ
97776	nORF_97776	-	Late	B169L	73	14	2	97543	97762	91	164	identical but shorter by 91	MDVIVSSIHDKYKGGDEIIPPISPPSVSNELEEDQPKKIPAGPKPADSKPVSLPDSKPLVPLQEVIMPSQYNN
95567	nORF_95567	-	Late	B318L	92	0	0	95291	95567	226	318	identical but shorter by 226	MGWVLGTGSVEDIGMIERAAHCFGHAFQLADDIKDHDTDTGWNYAKIHGKQKTFDDVAQSLQECKKILHGKKIFTSIWNEIFQKVINVALGT
100165	nORF_100165	-	Late	B354L	178	15	0	99616	100150	176	354	identical but shorter by 176	MYKNLCLTEDEKFTLNYINLNPRLLLILDDCAAELHPLFTKEIFKKFFYQNRHCFISMIICCQDDTDLPANLRKNAFVSIFTNASICMSNFSRQSNRYSKQDKEYVEEISHIVFKGYRKLVYIREDEHRQHFYHSTVPLPTAFSFGSKALLKLCKAVYSKEVVIDKSNPYWSKFRLNF
100368	nORF_100368	-	Late	B354L	248	8	2	99616	100360	106	354	identical but shorter by 106	MMSSIYSRVNNIDMLKTLYHKLPIDIQQKENKNIAKVECLKAEQTDQKKEEKITSLYQQLLKKIIIQNIHMYKNLCLTEDEKFTLNYINLNPRLLLILDDCAAELHPLFTKEIFKKFFYQNRHCFISMIICCQDDTDLPANLRKNAFVSIFTNASICMSNFSRQSNRYSKQDKEYVEEISHIVFKGYRKLVYIREDEHRQHFYHSTVPLPTAFSFGSKALLKLCKAVYSKEVVIDKSNPYWSKFRLNF
99323	nORF_99323	-	Late	B475L	413	30	0	98054	99293	62	475	identical but shorter by 62	MLDSFYKYFCNITQINSKTLNFSNFVTTIVDSFIPKEYSQSISLEKKESILELLLCDYISNLGTFITTEKMLPFIIKNRKENYHKVTKEMQDYSLTFLLKKRMELYNKFLRKQAYVEPETELEETYARLSSYNRSLLHQIEELTSENKSLLADLSTLRKKYEKRQSEYRRLVQLLYQQIQRSSTSKSSYPLTKFIETLPSEHFSNEEYQKETPADQKEVVEMELLRKQELLTSQELTSKSPNNYPVPHSRTIVSKPLDNYPVPRSRTTTKIDFDNSLQNQELHTKNGFSEKDIVEFGQDKPEEENILAIDQDKPEEETILAIKQDISEEDNIFAIDQDKPEFNQDTPEFKEAVLDIKENILEEENQDEPIVQNPFLENFWKPEQKTFNQSGLFEESSNF…
104204	nORF_104204	-	Late	B646L	191	39	0	103592	104165	455	646	identical but shorter by 455	MSALKWPIEYMFIGLKPTWNISDQNPHQHRDWHKFGHVVNAIMQPTHHAEISFQDRDTALPDACSSISDISPVTYPITLPIIKNISVTAHGINLIDKFPSKFCSSYIPFHYGGNAIKTPDDPGAMMITFALKPREEYQPSGHINVSRAREFYISWDTDYVGSITTADLVVSASAINFLLLQNGSAVLRYST
104896	nORF_104896	-	Late	B646L	426	26	2	103592	104870	220	646	identical but shorter by 220	MTGYKHLVGQEVSVEGTSGPLLCNIHDLHKPHQSKPILTDENDTQRTCSHTNPKFLSQHFPENSHNIQTAGKQDITPITDATYLDIRRNVHYSCNGPQTPKYYQPPLALWIKLRFWFNENVNLAIPSVSIPFGERFITIKLASQKDLVNEFPGLFVRQSRFIAGRPSRRNIRFKPWFIPGVINEISLTNNELYINNLFVTPEIHNLFVKRVRFSLIRVHKTQVTHTNNNHHDEKLMSALKWPIEYMFIGLKPTWNISDQNPHQHRDWHKFGHVVNAIMQPTHHAEISFQDRDTALPDACSSISDISPVTYPITLPIIKNISVTAHGINLIDKFPSKFCSSYIPFHYGGNAIKTPDDPGAMMITFALKPREEYQPSGHINVSRAREFYISWDTDYVGSIT…
105178	nORF_105178	-	Late	B646L	519	29	2	103592	105149	127	646	identical but shorter by 127	MGAHGQLQTFPRNGYDWDNQTPLEGAVYTLVDPFGRPIVPGTKNAYRNLVYYCEYPGERLYENVRFDVNGNSLDEYSSDVTTLVRKFCIPGDKMTGYKHLVGQEVSVEGTSGPLLCNIHDLHKPHQSKPILTDENDTQRTCSHTNPKFLSQHFPENSHNIQTAGKQDITPITDATYLDIRRNVHYSCNGPQTPKYYQPPLALWIKLRFWFNENVNLAIPSVSIPFGERFITIKLASQKDLVNEFPGLFVRQSRFIAGRPSRRNIRFKPWFIPGVINEISLTNNELYINNLFVTPEIHNLFVKRVRFSLIRVHKTQVTHTNNNHHDEKLMSALKWPIEYMFIGLKPTWNISDQNPHQHRDWHKFGHVVNAIMQPTHHAEISFQDRDTALPDACSSISDIS…
94561	nORF_94561	-	Late	B962L	811	25	1	92103	94536	151	962	identical but shorter by 151	MTDDEIASRYAFMIIDEAHERALGIDLMLMYIKSMLQRMLQRGSIGALRIPFVILTSATIDTHKYSTYFGIGKENIILVEGRQYGVETHWPLYNTNNYIKTACETALTIHKENIHDRPTEADILIFMPGMAEIRFLSMLLNNANMDLAKEKLPLMLILPIDSEAIAQENEAYLGLKAEIKNLWVKNPLTAKVEKPLRRVIVSTVVAETGLTIETLKYVIDPGWNRSIETYYPEWAGGLITRPAAQSRIEQRKGRVGRVFPGHFYPLYTKHVFEQIPVQQYPEIITEGPGAIFLSIVVETIKKNKEGVFKAEEIDMLDPPPTDALASAIERAIVAGLLTRGEKGLQLTQLGDIASRFSFLSIEEARMCFSGYFWQAAISDIATILAVVSVADKKLTNLLD…
87503	nORF_87503	+	Late	C315R	209	2	2	87504	88131	106	315	identical but shorter by 106	MDAGQKPFPIQVLKETAHSYNQVQQHRVIRSITKLQILASILRSICLKLNIACTVADAARFTQLNTKGISRGMDLLRSLFVDNKITLNVDLNPIDSFINSTYSALQIKQIHQELQEENVYNLKEIVKSFILYADEKNIGVDLNRRTVVIATMYNVLRRAYYPIEIDTVVYQCKIRKNTITRALKMYEDYYSHFKSLYEQYHLNAAKKLI
83723	nORF_83723	+	Both	C717R	156	45	0	83767	84235	561	717	identical but shorter by 561	MLSLDYLHTSEVKRNVEISQTFLDTCQFLEEKAVEFLFKNLHTVLSGKPVEKTAGDVLLPIVFKKFLYPNIPKNILRSFTVIDVYNYNNIKRYSGKAIQTFPPWAQTKEILTHAEGRTFEDIFPRGELVFKKAYAENNHLDKILQRIREQLANENL
81491	nORF_81491	-	Late	C84L	38	22	1	81355	81469	41	79	identical but shorter by 41	MMMFITVYDINQKQKKRYGLRGCNLNLKATVLPLHKRI
116989	nORF_116989	-	Late	CP123L	66	2	2	116789	116987	56	122	identical but shorter by 56	MEKTDLEPEVKKNHRKWANEAEHLISSSVKGLENLDETAFLANHKGHGFRTFDHAKSLFKEFLKKY
125163	nORF_125163	-	Early	CP204L	117	40	1	124772	125123	84	201	identical but shorter by 84	MILHVLFEEETESSASSENIHEKNDNETNECTSSFETLFEQEPSSEVPKDSKLYMLAQKTVQHIEQYGKAPDFNKVIRAHNFIQTIYGTPLKEEEKEVVRLMVIKLLKKISFYLTYI
118699	nORF_118699	-	Late	CP2475L	471	24	0	117262	118675	2005	2476	identical but shorter by 2005	MRSIPLANIYNYDYSFEEIACLMYGISAEKVRSLDTTAPQPDVAEVLNIPNRPPINTREFMLKLLINPYVSVSITQYGNELLSKGNAGYMSRIFRGDNALNMGRPKFLSDQIFNKVLFGSLYPTQFDYDEAGPSLAAGIQRGRERWGHPMSIYINQALHEIVRTIRLAETVRGLRNVIDRNQIIGELNAFRTQLEDTRREVNNLIQTPEIQNNPTPEIIAAIQNWVQQYRGQITNLIDLIGNAGQANSMINLIQNITPQTAGAQLTALFNIRGLPAPPPRQALQNDIEAMQWFMTMVINHPPVLIAPFMLLVNNLKEFLNTLERYVYKTPRWLGPGTARIAQPPVGMAPGINMRHHTSYTENSVLTYITEQNREEGPWSIVKQVGVGIQKPTLVQIGKD…
119520	nORF_119520	-	Late	CP2475L	741	35	2	117262	119485	1735	2476	identical but shorter by 1735	MPLGDAQNNTSDVVRKRLVAVIDGIIRGSHTLADSAMEVLHELTDHPIYLETEEHFIQNYMSRYNKEPLMPFSLSLYYLHDLRIENNEVYDPLLYPNLESGSPEFKLLYGTRKLLGNDPVQLSDMPGVQLIMKNYNETVVAREQITPTRFEHFYTHAIQALRFIINIRSFKTVMMYNENTFGGVNLISENRDDKPIITAGIGMNAVYSLRKTLQDVISFVESSYQEEQINHIHKIVSPKGQTRTLGSNRERERIFNLFDMNIIPINVNALMRSIPLANIYNYDYSFEEIACLMYGISAEKVRSLDTTAPQPDVAEVLNIPNRPPINTREFMLKLLINPYVSVSITQYGNELLSKGNAGYMSRIFRGDNALNMGRPKFLSDQIFNKVLFGSLYPTQFDYD…
127492	nORF_127492	+	Late	CP312R	224	42	0	127533	128205	83	307	identical but shorter by 83	MNAENPKFLVKKRDRDPCLQFNKYKISPPLEDDGLTVKKNEQGEEIYPGDEEKSKLFQIIELLEEAFEDAVQKGPEAMKTKHVIKLIQRKISNSAVKNADKPLPNPIARIRIKINPATSILTPILLDKNKPITLQNGKTSFEELKDEDGVKANPDNIHKLIESHSIHDGIINARSICISNMGISFPLCLEMGVVKVFEKNNGIDVNSIYGSDDISTLVNQIAIA
127243	nORF_127243	+	Late	CP312R	312	27	0	127269	128205	-5	307	identical but longer by 5	MLLVKMTTHIFHADDLLQALQQAKAEKNFSSVFSLDWDKLRTAKRNTTVKYVTVNVIVKGKKAPLMFNFQNEKHVGTIPPSTDEEVIRMNAENPKFLVKKRDRDPCLQFNKYKISPPLEDDGLTVKKNEQGEEIYPGDEEKSKLFQIIELLEEAFEDAVQKGPEAMKTKHVIKLIQRKISNSAVKNADKPLPNPIARIRIKINPATSILTPILLDKNKPITLQNGKTSFEELKDEDGVKANPDNIHKLIESHSIHDGIINARSICISNMGISFPLCLEMGVVKVFEKNNGIDVNSIYGSDDISTLVNQIAIA
144413	nORF_144413	+	Late	D205R	187	23	2	144435	144996	18	205	identical but shorter by 18	MVLLEEKVPYDKFVQMVLNTGFFRINAETLNHGIVSVFIFGANGKYVHHGGDMRTLLTNTLNEKKHYEELILIVDKPVLSKKNILDIIVEQRAANPTIVINIYPYHLFCINIPKVSAIPKHKLITQEEAQEFLGREYLQPQDLMQISASDPPVVWLGGRPGDFVQIERPSETAMHAVVIRFITKSKI
176208	nORF_176208	-	Both	DP238L	153	50	2	175699	176158	85	238	identical but shorter by 85	MNSSISSSTQKKTRILDEEIKDQSLSNENDRDSPVIVDITLKPSYMSKTSRITEIIHKMKELNMNRIEDGSSFNKKRSEHDDKNILLHTMEMEEEDCEIEEDIAIDSPYLNTSLSEDDTDSIVGTDYSEEEKETISETESSSDDESYSLYDSF
168861	nORF_168861	+	Late	EP296R	57	33	0	168893	169064	239	296	identical but shorter by 239	MIWKSYSHKIKQSGLYCFVEYVTRHQCPAILERNLGSSMQLQTALTAEFTTLKSLLK
168508	nORF_168508	+	Late	EP296R	172	41	2	168548	169064	124	296	identical but shorter by 124	MEGLKKIKPVEGVVIYLETPHNKHHTYKYSTIEQIKELFLRIRNTRLKQIGLCIDTAHIWSSGVNISSYNDAGQWLRSLENIHSVIPPSHIMFHLNDAATECGSGIDRHASLFEGMIWKSYSHKIKQSGLYCFVEYVTRHQCPAILERNLGSSMQLQTALTAEFTTLKSLLK
60259	nORF_60259	-	Both	F1055L	134	2	2	59855	60257	914	1048	identical but shorter by 914	MYAIMLLTKCGFKCVQDPNILTNEQLMTKLVDEFVQYDLSAISFEFKLKKPNKTDPQTILKFINKVLGLRYGLKIHHNKGNYYIKNTKAGSLIPFVRQQIKQSPCVVSNLLPITETSSAKEETSPIKEETFTET
59497	nORF_59497	+	Late	F165R	111	34	1	59530	59863	54	165	identical but shorter by 54	MKQYPGLHYVVFKYMCPADAENTDVVYLIPSLTLHTPMFVDHCPNRTKQARHVLKKINLVFEEESIENWKVSVNTVFPHVHNRLSAPKLSIDEANEAVEKFLIQAGRLMSL
59455	nORF_59455	+	Early	F165R	136	1	1	59455	59863	29	165	identical but shorter by 29	MEYFVAVDNETSLGVFTSIEQCEETMKQYPGLHYVVFKYMCPADAENTDVVYLIPSLTLHTPMFVDHCPNRTKQARHVLKKINLVFEEESIENWKVSVNTVFPHVHNRLSAPKLSIDEANEAVEKFLIQAGRLMSL
58428	nORF_58428	+	Late	F778R	289	39	0	58466	59333	489	778	identical but shorter by 489	MRHRPIGIGVFGLADVFASLKMKFGSPEAIAMDEAIHAALYYGAMRRSIELAKEKGSHPSFPGSAASKGLLQPDLWVRCGDLVSSWEERVAQTTQGVLTPKRWSQLRLAAMQGLRNGYVTALMPTATSSNSTGKNECFEPFTSNLYTRRTLSGEFIVLNKYLIDDLKEINLWTEAIQQQLLNAGGSIQHILDIPAEIRDRYKTSREMNQKILTKHAAARNPFVSQSMSLNYYFYEPELSQVLTVLVLGWKKGLTTGSYYCHFSPGAGTQKKIIRNSEKACNADCEACLL
57385	nORF_57385	+	Late	F778R	644	17	2	57401	59333	134	778	identical but shorter by 134	MERPQDAYMRVAIMIYGMGRVVNMKMILLTYDLLSQHVITHASPTMFNAGTKKPQLSSCFLLNVNDNLENLYDMVKTAGIISGGGGGIGLCLSGIRAKNSFISGSGLKSNGIQNYIVLQNASQCYANQGGLRPGAYAVYLELWHQDIFTFLQMPRLKGQMAEQRLNAPNLKYGLWVPDLFMEILEDQIHNRGDGKWYLFSPDQAPNLHKVFDLERSQHENAHREFKKLYYQYVAEKRYTGVTTAKEIIKEWFKTVVQVGNPYIGFKDAINRKSNLSHVGTITNSNLCIEVTIPCWEGDKAEQGVCNLAAVNLAAFIRENGYDYRGLIEASGNVTENLDNIIDNGYYPTEATRRSNMRHRPIGIGVFGLADVFASLKMKFGSPEAIAMDEAIHAALYYGA…
113175	nORF_113175	+	Early	G1211R	1202	7	1	113181	116787	4	1206	identical but shorter by 4	MDRSEIVARENPVITQRVTNLLQTNAPLLFMPIDIHEVRYGAYTLFMYGSLENGYKAEVRIENIPVFFDVQIEFNDTNQLFLKSLLTAENIVYERLETLTQRPVMGYREKEKEFAPYIRIFFKSLYERRKAITYLNNMGYNTAADDTTCYYRMVSRELKLPLTSWIQLQHYSYEPRGLVHRFSVTPEDLVSYQNDGPTDHSIVMAYDIETYSPVKGTVPDPNQANDVVFMICMRIFWIHSTEPLASTCITMAPCKKSSEWTTILCSSEKNLLLSFAEQFSRWAPDICTGFNDSRYDWPFIVEKSMQHGILEEIFNKMSLFWHQKLDTILKCYYVKEKRVKISAEKSIISSFLHTPGCLPIDVRNMCMQLYPKAEKTSLKAFLENCGLDSKVDLPYHLMW…
154357	nORF_154357	+	Late	H108R	54	42	0	154398	154560	54	108	identical but shorter by 54	MPQKNSFNESYNKDKKSNIHIPYQWLAPELKEAESKYWWGNYDPHSEPVLAGAS
152454	nORF_152454	+	Late	H171R	89	47	2	152500	152767	82	171	identical but shorter by 82	MHPLLPYQQSSDEQPMMPYQQPPGNDDQPYEQIYHKKHASQQVNTELNDYYQHILALGDEDKGMDSMLKLPEKAKRDSDDEDDMFSIKN
152488	nORF_152488	+	Late	H171R	89	13	1	152500	152767	82	171	identical but shorter by 82	MHPLLPYQQSSDEQPMMPYQQPPGNDDQPYEQIYHKKHASQQVNTELNDYYQHILALGDEDKGMDSMLKLPEKAKRDSDDEDDMFSIKN
154005	nORF_154005	+	Late	H339R	64	26	2	154030	154222	275	339	identical but shorter by 275	MEQYIKDISQDSKNISPRISYQFRTIIKYYRDMIATRHQTMDPQVLNLVKHVEKKLDMLDREKN
151346	nORF_151346	-	Early	H359L	59	26	2	151143	151320	300	359	identical but shorter by 300	MIPDISFVGYQCVPHKQEMVLTIIHKASQEDLITLLEKSIQNIIQTFQILEKNVDELIA
174164	nORF_174164	-	Late	I215L	114	28	1	173794	174136	98	212	identical but shorter by 98	MTWSPAQKIDTILLSVISLLNEPNPDSPANVDAAKSYRKLLYKEDLESYPMEVKRTVKKSLDECSPEDIEYFKNAASNVPPIPSDAYEDECEEMEDDTYILTYDDEDEEEEDDE
171153	nORF_171153	+	Late	I226R	29	34	1	171186	171273	197	226	identical but shorter by 197	MDKHLCETNNELRQECKETIFDLKVVGNV
171041	nORF_171041	+	Late	I226R	75	8	2	171048	171273	151	226	identical but shorter by 151	MFAVRYVFKPTPNYSEILAELEKKNKIHHIIFNMVITDFAQIREQQMDKHLCETNNELRQECKETIFDLKVVGNV
170738	nORF_170738	+	Late	I226R	168	32	2	170769	171273	58	226	identical but shorter by 58	MPLSLLRNWDDIEYLTDVVDDKQTLHYAANLLTNYVLHLSMFQKLTKPYFLLAVKRVSEKLNKKQRHSFYEVLVTSETLNNYENLSKNILNTLMFAVRYVFKPTPNYSEILAELEKKNKIHHIIFNMVITDFAQIREQQMDKHLCETNNELRQECKETIFDLKVVGNV
171838	nORF_171838	-	Late	I243L	181	20	2	171275	171818	62	243	identical but shorter by 62	MKDSKRLEPYIILEMRDIIQMMFFRTLQKHMFFKEHTDLCTEYAQKIEASCYHYTYQQQEKTFLEEYSTRCGTINHIINCEKKSHQQQDNDALNKLISGELKPEAIGSMTFAELCPSAALKEKTEITLRSQQKVAEKTSQLYKCPNCKQRMCTYREVQTRALDEPSTIFCTCKKCGHEFIG
171850	nORF_171850	-	Early	I243L	191	2	2	171275	171848	52	243	identical but shorter by 52	MTKNITTDLVMKDSKRLEPYIILEMRDIIQMMFFRTLQKHMFFKEHTDLCTEYAQKIEASCYHYTYQQQEKTFLEEYSTRCGTINHIINCEKKSHQQQDNDALNKLISGELKPEAIGSMTFAELCPSAALKEKTEITLRSQQKVAEKTSQLYKCPNCKQRMCTYREVQTRALDEPSTIFCTCKKCGHEFIG
173260	nORF_173260	-	Late	I329L	231	50	2	172517	173210	98	329	identical but shorter by 98	MKNISEIAGGFGKELKFLDLRYNDLQVIDYNILRKLIRSNTPTYLYYNNLMCGKRNCPLYYFLLKQEQTYLKRLPQFFLRRINFSNNNTFLYHFLSCGNKPGHEFLEYQTKYCRTKFPEINITVNQLIAKKNTERYKSCYPLVFISILCSCISFLFLFICLLRSICKKYSCTKQDKSSHNYIPLIPSYTFSLKKHRHPETAVVEDHTTSANSPIVYIPTTEEKKVSCSRRK
180888	nORF_180888	-	Early	I7L	56	48	0	180672	180840	46	102	identical but shorter by 46	MIVLTWNCTISGRTLHRRIHTRFGQYYHNNCYYTKIDDIIGDYPDTFYRPLYRYKP
64541	nORF_64541	+	Late	K196R	50	25	1	64565	64715	146	196	identical but shorter by 146	MKCNQHNACFNVRKNADKTLILAGGSELYVTCCNNCLKNTFIKQLQPIKY
64474	nORF_64474	+	Late	K196R	72	26	2	64499	64715	124	196	identical but shorter by 124	MFPPIVRIFPYCSWVKYIGRTCMKCNQHNACFNVRKNADKTLILAGGSELYVTCCNNCLKNTFIKQLQPIKY
64150	nORF_64150	+	Early	K196R	178	32	2	64181	64715	18	196	identical but shorter by 18	MFAGKTTFLIHCIYMLERLEKKVVFIKSTKNTRDKTIKTHSGIQLRPKQCKIIESTQLSDVGSLTDIHAVVVDEAHFFDDLITCRTWAEEEKIIILAGLNASFEQKMFPPIVRIFPYCSWVKYIGRTCMKCNQHNACFNVRKNADKTLILAGGSELYVTCCNNCLKNTFIKQLQPIKY
63288	nORF_63288	+	Early	K205R	168	16	1	63303	63807	37	205	identical but shorter by 37	MVSFENFIERYDTMEKNIQDLQNKYEEMAANLMTVMTDTKIQLGAIIAQLEILMINGTPLPAKKTTIKEAMPLPSSNTNNEQTSPPASGKTSETPKKNPTNAMFFTRSEWASSNTFREKFLTPEIQAILDEQFANKTGIERLHAEGLYMWRTQFSDEQKKMVKEMMKK
64015	nORF_64015	+	Late	K78R	37	3	0	64017	64128	41	78	identical but shorter by 41	MLYKDMVNIARSRGIPIYQNGSRLTKSELEKKIKRSK
63974	nORF_63974	+	Late	K78R	41	32	2	64005	64128	37	78	identical but shorter by 37	MHSGMLYKDMVNIARSRGIPIYQNGSRLTKSELEKKIKRSK
78417	nORF_78417	-	Late	M1249L	894	39	0	75696	78378	355	1249	identical but shorter by 355	MEGKVDDPNSILQEVIKACGKQEAELITTEYLNIKKQWELQEKNACAHLKLVKQLRSGLQYAELLKVLESIRVLYKEKNNTTNWNLCKACGFKLLCPHVDMLIQLQAAEASYDTMRTKLMKFSGINKEKENNQGLIYSYFCKICGEELAHFIQEDRTADVGIIGDLNSKLRVFIWQETMKACTFIHFGKLVDVKQFANIAVNVCLPLVYSIENIKKEEDYDPLTQLYAVIYIYAYILNLIYSSQKNKEFLTITIHGMKADSSLNAYVTFLLEKMMQQYSGIINQLSEITDQWIANNFREAFKKIIHQNGLQGLSVQDDTKVLLTEILLDPMYDYAATVARIDGSIPMHKPRTPKEAEYEFKTVIGRTPAELLSQKEFYDKIYTSKYRPDFTQLTRLNDI…
179709	nORF_179709	-	Late	MGF_100-1L	75	9	0	179475	179700	66	141	identical but shorter by 66	MLQMAPGGSYFITDNMTEEFLMLVVKHPEDGSAEFTKLCLKGSCIVIDGYYYDNLHIFISETPDIYKYPLIRYDR
11353	nORF_11353	+	Late	MGF_100-1R	23	38	2	11390	11459	101	124	identical but shorter by 101	MYLMRYTQIYKYPLICFNKYYNI
11389	nORF_11389	+	Late	MGF_100-1R	23	2	2	11390	11459	101	124	identical but shorter by 101	MYLMRYTQIYKYPLICFNKYYNI
22370	nORF_22370	-	Late	MGF_300-4L	142	5	2	21939	22365	188	330	identical but shorter by 188	MEHALKKITKTYIPTFYNKTTLPLVLFLSACFYENVEWMKNFFYKANKKIQQKMLSYGMEWAATHGKVRTFVCCYTLGGTASLKMYQKAYQNERYMIMALCSYLGNIQINNPWDSLNPYMMVQNKEKFLPLKFSEETQYFYI
25944	nORF_25944	-	Late	MGF_360-10L	173	22	1	25403	25922	172	345	identical but shorter by 172	MSDGDMLTIYCFIVALQDNLREAISYVYQHFKYLNTWWLICALCFNKLFDLHNLYEKEKIRMDVDEMMRMACTKDNNFLTIYYCFLLGANINSAMLACVRFYNMDNLFFCIDLGADAFEEAKALAEQRNYYLISHHLSLDIYSADSSLLTLKEADPNKIYHLLKNYKLKSMLA
31007	nORF_31007	-	Late	MGF_360-13L	128	26	2	30597	30981	225	353	identical but shorter by 225	MYHKENIQIDVHDMICLASTKDNNPLTIYYCYALGGNINQAMLTSVQYYNIGNIFFCIDLGGNAFEEGRAIAEQKGYNFLSHSLALDIYSSDASLPLNLKDPEEISSLLKDYKSKNLSIIWEYSHNIL
32099	nORF_32099	-	Late	MGF_360-14L	82	11	2	31842	32088	275	357	identical but shorter by 275	MFFCIDLGAADFDRAQLIAHKAYMYNLSNIFLVKQLFSRDVTLVLDVTEPQEIYDMLKTYTSKNLKRAEEYLTAHPEIIVID
50022	nORF_50022	+	Late	MGF_360-15R	60	31	1	50052	50232	229	289	identical but shorter by 229	MVEAAKHDARMLINYCVMLGGRSLNEAKETAAMFGHIECAQHCFKLQSYVVDTSNTDDTD
49699	nORF_49699	+	Late	MGF_360-15R	167	33	0	49731	50232	122	289	identical but shorter by 122	MNCSGFPTKREKNIPCDVQCERLQKNIIKELVFNCSVLLEMVLHTEREYAYALHCAAKHNQLPILMYCWQQSTDAESILLKTCCSDKNINCFNYCILYGGAQNLDAAMVEAAKHDARMLINYCVMLGGRSLNEAKETAAMFGHIECAQHCFKLQSYVVDTSNTDDTD
49502	nORF_49502	+	Late	MGF_360-15R	235	26	2	49527	50232	54	289	identical but shorter by 54	MMLAARLKNYDLMKRLHEWEISIDYALLVVDDVPSIDYCLSLGARSPTRAQKRELLRDNTFNPVYKYLMNCSGFPTKREKNIPCDVQCERLQKNIIKELVFNCSVLLEMVLHTEREYAYALHCAAKHNQLPILMYCWQQSTDAESILLKTCCSDKNINCFNYCILYGGAQNLDAAMVEAAKHDARMLINYCVMLGGRSLNEAKETAAMFGHIECAQHCFKLQSYVVDTSNTDDTD
185935	nORF_185935	+	Late	MGF_360-19R	29	18	0	185952	186039	240	269	identical but shorter by 240	MNNDEMMNLACSIQDRNLSTIYYCFLLGG
185710	nORF_185710	+	Late	MGF_360-19R	109	3	0	185712	186039	160	269	identical but shorter by160	MRMIIYWRMKNLTNLLLNNDSISEILTKFWYGIAVKYNLKDAIQYFYQRFMDFNEWRVTCALSFNNVNDLHKMYITEKVHMNNDEMMNLACSIQDRNLSTIYYCFLLGG
185351	nORF_185351	+	Early	MGF_360-19R	215	44	2	185394	186039	54	269	identical but shorter by 54	MMIKTPIFEEGILLNTALMKAVQENNYELIKLFTEWGANINYGLISINTEHARDLCRKLGAKEMLEGNEFIQIIFKTLDDTTSSNIILCHELFTNNPLLENVNMGEMRMIIYWRMKNLTNLLLNNDSISEILTKFWYGIAVKYNLKDAIQYFYQRFMDFNEWRVTCALSFNNVNDLHKMYITEKVHMNNDEMMNLACSIQDRNLSTIYYCFLLGG
187825	nORF_187825	+	Late	MGF_360-21R	61	30	0	187854	188037	295	356	identical but shorter by 295	MELAKQKNNNILVEILSFKNYYSSNTSLLSIKTTDPEKINALLDEEKYESKNMLMYEELSH
187523	nORF_187523	+	Late	MGF_360-21R	170	5	2	187527	188037	186	356	identical but shorter by 186	MAILYNLTEAIQYFYQRYRHFKDWRLICGLSFNNLSDLHEVYNLEKTDIDIDEMMKLTCSTYDGNYSTIYYCFMLGADINRAMLTSVINFHIGNLFLCIDLGADAFEDSMELAKQKNNNILVEILSFKNYYSSNTSLLSIKTTDPEKINALLDEEKYESKNMLMYEELSH
187477	nORF_187477	+	Late	MGF_360-21R	178	27	0	187503	188037	178	356	identical but shorter by 178	MLTRYWYSMAILYNLTEAIQYFYQRYRHFKDWRLICGLSFNNLSDLHEVYNLEKTDIDIDEMMKLTCSTYDGNYSTIYYCFMLGADINRAMLTSVINFHIGNLFLCIDLGADAFEDSMELAKQKNNNILVEILSFKNYYSSNTSLLSIKTTDPEKINALLDEEKYESKNMLMYEELSH
23495	nORF_23495	-	Late	MGF_360-8L	149	4	1	23044	23491	170	319	identical but shorter by 170	MNVFVKYCYAIAVKYKLKRAISFFYQTYGHLSMWRLMCAIYFNNVFDLHEIYEQKIVHMDIDKMMQLACMKDYNFLTIYYCFVLGGDIDQAITATQWHHQTNNLYFCKDLKDLKQNTLTARPLLLPNITDPKKIYTMLKNYLPTSSNSL
23573	nORF_23573	-	Early	MGF_360-8L	170	19	1	23044	23554	149	319	identical but shorter by 149	MGEEIHRELKFFIFYILDNVPMNVFVKYCYAIAVKYKLKRAISFFYQTYGHLSMWRLMCAIYFNNVFDLHEIYEQKIVHMDIDKMMQLACMKDYNFLTIYYCFVLGGDIDQAITATQWHHQTNNLYFCKDLKDLKQNTLTARPLLLPNITDPKKIYTMLKNYLPTSSNSL
24753	nORF_24753	-	Late	MGF_360-9L	190	18	0	24165	24735	160	350	identical but shorter by 160	MVETDILSEMFTKYWYAMAIECNLKEAICYFYQRYAHLHRWRLMCALFYNNVFELHEVYEKERIRIDMNEMLKWACRKNYNYLTIYYCCVVLGADINQAMFHSIQFYNIGNIFFCIDLGANAFEEGKTLAHQKDNSFIASMLSLNCYNMNDSLSLKETDPEVIKRMLKDYHSKNLSIAHKHYINDGFNDI
45875	nORF_45875	+	Late	MGF_505-10R	105	0	0	45874	46189	437	542	identical but shorter by 437	MLVAEEEKNIFKLAKFYANHNAVNRFKQICEDYYILDARFKTLILECFEIAVQKNYPRIANIVDDYIRFLFYRGNITEEEIREAYSLKDAEVYVDLKWLQQGEMV
38609	nORF_38609	+	Late	MGF_505-5R	61	47	2	38655	38838	437	498	identical but shorter by 437	MFNLARFYARHNAVIQFKSICHDLSKLNINIKNLLLECLGIAIKKNYFQLIKTIETDMRYE
38539	nORF_38539	+	Late	MGF_505-5R	88	36	0	38574	38838	410	498	identical but shorter by 410	MRHKEGKQLLIYTIHNLYKACHLESKEMFNLARFYARHNAVIQFKSICHDLSKLNINIKNLLLECLGIAIKKNYFQLIKTIETDMRYE
37743	nORF_37743	+	Late	MGF_505-5R	355	31	1	37773	38838	143	498	identical but shorter by 143	MLCILQEYKMHLSGEDIQVVFETACRSQKNDIVSWMGQNIAIYNPEVIFDIAFDKMNVSLLSIGYTLLFNHHINNTNENINSLLTQHLEWAAGMGLLHFMLETLKYGGDVTIIVLSEAVKYDHRKILDYFLRRKNLYQEDLEELLLLAIRADCSKKTLNLLLSYLNYSINNIRKKILQCVKEYETTVIIKILRKRKINLIEPILADFIGYHSYTYMVDFMREFSIHPEKMIKMAARESREDLIIKFSKKVCKEPKDRLHYLKSLVYTMRHKEGKQLLIYTIHNLYKACHLESKEMFNLARFYARHNAVIQFKSICHDLSKLNINIKNLLLECLGIAIKKNYFQLIKTIETDMRYE
39710	nORF_39710	+	Both	MGF_505-6R	293	27	0	39736	40615	232	525	identical but shorter by 232	MVVLNRHISMAIDNGLLPFVLETLKHGGNIHRALSYAVTHNRRKILDYLIRQKNIAPNTIERLLYLAVKNQSSRKTLNLLLSYINYKVKNVKKLVEHVVNEKSTLVLKILLEKKENLVDAVLTRLVKHSTYFQVREFIQEFSISPEKFIKIAVREKKNVLIEAISEDIWENPTERITYLKQIVHTIKYESGRRFLVDIIHSIYQSYSLKHEDILKLATFYVKHNAITHFKDLCKYLWLNRGTESKKLFLECLEIADEKEFPDIKSIVSEYINYLFTAGAITKEEIMQAYDALE
39335	nORF_39335	+	Early	MGF_505-6R	413	42	0	39376	40615	112	525	identical but shorter by 112	MIQDPETFEKCHDLSLGCDFICLLQHAVKYNMLSILVKYKEDLLNARIRHRIQSLFVLACENRRIEIIDWIGQNLPIPEPDAIFSIAVATRDLELFSLGYKIIFDYMQRQGIIQLTNGVRMVVLNRHISMAIDNGLLPFVLETLKHGGNIHRALSYAVTHNRRKILDYLIRQKNIAPNTIERLLYLAVKNQSSRKTLNLLLSYINYKVKNVKKLVEHVVNEKSTLVLKILLEKKENLVDAVLTRLVKHSTYFQVREFIQEFSISPEKFIKIAVREKKNVLIEAISEDIWENPTERITYLKQIVHTIKYESGRRFLVDIIHSIYQSYSLKHEDILKLATFYVKHNAITHFKDLCKYLWLNRGTESKKLFLECLEIADEKEFPDIKSIVSEYINYLFTAGA…
43702	nORF_43702	+	Late	MGF_505-9R	143	20	2	43721	44150	363	506	identical but shorter by 363	MGEFSVDPKRVVKMAARLMRVDLIKKISNDAWEDKLERIKHLKQMVNTMNHRNGKNLLMYNIHNITGYTYLNTKEAFNLTRFYAVHNATCLFKEMCKSCFVHDKIQLRELLEDCLHIANRHDYIQIAETADECIKYIDLITFK
42765	nORF_42765	+	Late	MGF_505-9R	455	21	0	42785	44150	51	506	identical but shorter by 51	MLSIHKAIQIAASEGNENIVKLFLLWKGSLQYAIIGALEGRQYDLIQKYYNQIGDCHQILPLIQDPEIYERCHELNVTCTFQCLFQHAIRDNMLPIFQKYGEDLNGNRRMVQLLYEMACRLQNYDIIKWIGSNLHVYNLEAIFSIAFVRKDLTLYSLGYMLLLGRMSTEDRNFISIITRHLEYASKKGLFDFVLESLKYGGQVDTVLFQAVKYNHRKILAHFIHEIPRETVEKLILHAVESRASRKTFNLLLSSINYCVNPFVKKLLHAVVKHKYMLIIKLLLERPKKKINLVDAALFKLVKYSTYTEIVKYMGEFSVDPKRVVKMAARLMRVDLIKKISNDAWEDKLERIKHLKQMVNTMNHRNGKNLLMYNIHNITGYTYLNTKEAFNLTRFYAVHN…
156343	nORF_156343	-	Late	R298L	83	35	2	156059	156308	215	298	identical but shorter by 215	MVAVNLFRFRAENFYLNDILKRENYIPENISETGKQFITECLTINENKRLSFKSLVSHPWFKGLKKEIQPISELGVDYKNVIT
146166	nORF_146166	-	Both	S183L	26	23	2	146065	146143	157	183	identical but shorter by 157	MYGYILRLEKLQTVLTFYIEFLLKQV

## Sheet: (c) non-ioTSS nORFs
TSS	strand	Name	ORFseq	Infection_Time_TSS_Detected	ORFlength	UTRlength	frame	ORFstart	ORFend	BLAST Results	Homolog	NCBI Accession	E value	Hit gene sequence
5	+	nORF_5	MRMPRRHRSSYGRTNPWLHLKISKKFKFWAGVKI	Late	34	26	2	30	132	No homolog detected	NA	NA	NA	NA
1022	+	nORF_1022	MLSSKASAPKSIQRNKLPSQKFITEVIIARLMSAPNIKQ	Late	39	32	2	1053	1170	No homolog detected	MGF 360-2L	QII88518.1	0.000632	MISRPPYYFRDNFLYLIIFLHLYFFIKALFFSGSVVFIVTREAFVLYYSLYVIISAIISLFFCFAISMLSSKALPPISIQKNKLLLYNFFTAVSIARLLSAPITKQYKIVTKLLSLIQARYIISSIFISTFFICSCRSDTLLQESPHITRQSLQCLYRCYKYWMASVRLYCIAILYQYLLTISLYVISFIIQLFGIFSTKQQIIIFNPSIFWKRGLLHISLWHTILLLLLLLRCILYNICTISISFKIFAPISRQKFQVCSVLSVFMLQVLSAPHSVYSSITSYLFSCTAFIIARFISIPSLQIAVFIINCLFSLLQSMFGAPCHHKPQYFKIQYCSLHMCCVASTFLSRACRDDGNHIFFFAKCFKF
1726	+	nORF_1726	MQHLMLNHV	Late	9	13	1	1738	1765	No homolog detected	NA	NA	NA	NA
2198	+	nORF_2198	MILLFC	Late	6	5	2	2202	2220	No homolog detected	NA	NA	NA	NA
4736	+	nORF_4736	MSYCVQ	Late	6	23	2	4758	4776	No homolog detected	NA	NA	NA	NA
4966	+	nORF_4966	MKVKHIVERKCTN	Late	13	7	1	4972	5011	No homolog detected	NA	NA	NA	NA
5075	+	nORF_5075	MPYQYLVSISLNEISFNIEFVVKSFNSQ	Early	28	13	1	5087	5171	No homolog detected	NA	NA	NA	NA
9267	+	nORF_9267	MLRKKTN	Late	7	25	1	9291	9312	No homolog detected	NA	NA	NA	NA
10297	+	nORF_10297	MMAIHIKIRAIKITSSRSMM	Late	20	7	1	10303	10363	No homolog detected	NA	NA	NA	NA
10302	+	nORF_10302	MMAIHIKIRAIKITSSRSMM	Early	20	2	2	10303	10363	No homolog detected	NA	NA	NA	NA
10538	+	nORF_10538	MGCWICAVHLMICMVFGSFIITTYTIPAGNRAIYNPVILMNNWPICLNPVSADTVDAFPAKVTLVCVSAPIN	Late	72	0	0	10537	10753	Homolog	p86R	QEY87798.1	7.2e-44	MWISMGCWICAVHLMICMVFGSFIITTYTIPAGNRAIYNPVILMNNWPICLNPVSADTVDAFPAKVTLVCVSAPIN
11375	-	nORF_11375	MNLNITSMKI	Late	10	9	0	11336	11366	No homolog detected	NA	NA	NA	NA
12259	-	nORF_12259	MKDVATLQTLGYAAFTS	Late	17	22	1	12186	12237	No homolog detected	NA	NA	NA	NA
12624	+	nORF_12624	MKKNFFYSCMNSYTNHNM	Early	18	10	1	12633	12687	No homolog detected	NA	NA	NA	NA
12626	+	nORF_12626	MKKNFFYSCMNSYTNHNM	Late	18	8	2	12633	12687	No homolog detected	NA	NA	NA	NA
12786	+	nORF_12786	MTKPFIRCRLKTIHIMNIR	Late	19	1	1	12786	12843	No homolog detected	NA	NA	NA	NA
13197	+	nORF_13197	MSYNDWPIITPPPPIFP	Late	17	31	1	13227	13278	No homolog detected	NA	NA	NA	NA
15416	+	nORF_15416	MFLFNDFLYLFCIRVGTQTYTKIYITQITTFYT	Late	33	6	0	15421	15520	No homolog detected	NA	NA	NA	NA
15804	+	nORF_15804	MANLYQNFNTSVFLVISSSFSSKYKIKRL	Late	29	24	0	15827	15914	No homolog detected	NA	NA	NA	NA
16473	+	nORF_16473	MIMYMFIQKIDAVMSKIKI	Both	19	12	0	16484	16541	No homolog detected	NA	NA	NA	NA
16507	+	nORF_16507	MSKIKI	Early	6	17	2	16523	16541	No homolog detected	NA	NA	NA	NA
16717	+	nORF_16717	MLNILIVVLRLNCTL	Early	15	2	2	16718	16763	No homolog detected	NA	NA	NA	NA
16764	-	nORF_16764	MFSIYEVFIIFNNPQ	Late	15	35	2	16684	16729	No homolog detected	NA	NA	NA	NA
17423	+	nORF_17423	MYITPNTII	Late	9	30	0	17452	17479	No homolog detected	NA	NA	NA	NA
17505	+	nORF_17505	MINETYQRL	Late	9	5	2	17509	17536	No homolog detected	NA	NA	NA	NA
17659	+	nORF_17659	MHDGFHQHYLSIQPFLNANNLGEEISY	Late	27	0	0	17658	17739	No homolog detected	NA	NA	NA	NA
17862	+	nORF_17862	MAIKTVENRNIVIINIYS	Late	18	26	2	17887	17941	No homolog detected	NA	NA	NA	NA
18417	+	nORF_18417	MSEIGVYDDVHDHTKKHVHWCP	Both	22	2	2	18418	18484	No homolog detected	NA	NA	NA	NA
19178	-	nORF_19178	MNKKNILKLV	Late	10	2	2	19146	19176	No homolog detected	NA	NA	NA	NA
19629	+	nORF_19629	MKTMNDHYLLFNNHLNK	Late	17	28	1	19656	19707	No homolog detected	NA	NA	NA	NA
20646	+	nORF_20646	MMLYYLC	Late	7	23	2	20668	20689	No homolog detected	NA	NA	NA	NA
20768	+	nORF_20768	MFELSSILIRGGGS	Late	14	29	2	20796	20838	No homolog detected	NA	NA	NA	NA
21905	-	nORF_21905	MYIEYILVISVCFKYILSFTELKMHIKVHHIVPPLFYTVASLV	Late	43	3	0	21773	21902	No homolog detected	NA	NA	NA	NA
22936	+	nORF_22936	MRLVSCFSIKFSGCLHNAK	Late	19	3	0	22938	22995	No homolog detected	NA	NA	NA	NA
24295	+	nORF_24295	MITCWQ	Late	6	11	2	24305	24323	No homolog detected	NA	NA	NA	NA
24415	+	nORF_24415	MKHGLIDISP	Late	10	15	0	24429	24459	No homolog detected	NA	NA	NA	NA
26047	+	nORF_26047	MCIIFFLSTRYLAPNSQQNSRTGGVLAQINP	Late	31	42	0	26088	26181	No homolog detected	NA	NA	NA	NA
26499	-	nORF_26499	MGIFLDYEQR	Both	10	2	2	26467	26497	No homolog detected	NA	NA	NA	NA
28278	-	nORF_28278	MIFTCLFNK	Late	9	23	2	28228	28255	No homolog detected	NA	NA	NA	NA
28585	+	nORF_28585	MFTSGDKSKIFQENLELTTVSPKPFHQPHQKNKPLCCHLQFNKYNRHSEYAAEKEDIFRYHIDKICKKSYF	Early	71	24	0	28608	28821	Hypothetical protein QIM06677.1	hypothetical protein	QIM06677.1	6.64e-37	MFVRGDKNKIFQENLELTTVSPKPFHQTHPKNQPICCHFQFNKYNRHSEYEAEKEDIFGYHIDKICKKCYF
29322	-	nORF_29322	MYCLE	Late	5	0	0	29307	29322	No homolog detected	NA	NA	NA	NA
30808	-	nORF_30808	MPLKRVVP	Late	8	14	2	30770	30794	No homolog detected	NA	NA	NA	NA
32107	+	nORF_32107	MTVINGRVIFFPQASKFHHQIRADANLFFTTQLVYVKNVIKIKATSYPPIEVIFMPFIEIVNSLCKIMS	Late	69	45	0	32151	32358	Homolog	hypothetical protein AFSV47Ss_0042	QID21175.1	9.35e-40	MTVINGRVIFFPQASKFHHQIRANANLFFTTQLVYVKNVIKIKATSYPPIELIFMPFIKIVDSLCKIMS
34681	-	nORF_34681	MNYFI	Early	5	3	0	34663	34678	No homolog detected	NA	NA	NA	NA
36807	-	nORF_36807	MLYYFSNDIFYGIV	Late	14	31	1	36734	36776	No homolog detected	NA	NA	NA	NA
37941	+	nORF_37941	MCPYYL	Early	6	2	2	37942	37960	No homolog detected	NA	NA	NA	NA
37991	-	nORF_37991	MMIEKKRIPYR	Late	11	2	2	37956	37989	No homolog detected	NA	NA	NA	NA
38319	+	nORF_38319	MKRPLL	Late	6	2	2	38320	38338	No homolog detected	NA	NA	NA	NA
38412	-	nORF_38412	MISYKVCQNGLYQIYLSFP	Late	19	6	0	38349	38406	No homolog detected	NA	NA	NA	NA
39480	-	nORF_39480	MLYFTACWRRQIKSHPRLKS	Late	20	9	0	39411	39471	No homolog detected	NA	NA	NA	NA
39590	+	nORF_39590	MPFLALLLLQEI	Early	12	28	1	39617	39653	No homolog detected	NA	NA	NA	NA
40660	-	nORF_40660	MLIHGYSKAS	Late	10	28	1	40602	40632	No homolog detected	NA	NA	NA	NA
41531	+	nORF_41531	MLSHKIKERF	Both	10	15	0	41545	41575	No homolog detected	NA	NA	NA	NA
44226	-	nORF_44226	MVSTTIYN	Late	8	9	0	44193	44217	No homolog detected	NA	NA	NA	NA
45844	-	nORF_45844	MMWSFPD	Late	7	4	1	45819	45840	No homolog detected	NA	NA	NA	NA
45973	-	nORF_45973	MIRIKFC	Late	7	39	0	45913	45934	No homolog detected	NA	NA	NA	NA
47107	+	nORF_47107	MTIDVSNTFSQ	Late	11	14	2	47120	47153	No homolog detected	NA	NA	NA	NA
48488	+	nORF_48488	MVINRP	Late	6	40	1	48527	48545	No homolog detected	NA	NA	NA	NA
48633	-	nORF_48633	MILIILP	Late	7	34	1	48578	48599	No homolog detected	NA	NA	NA	NA
48793	+	nORF_48793	MTIMI	Late	5	24	0	48816	48831	No homolog detected	NA	NA	NA	NA
48916	+	nORF_48916	MIYIIQITIINV	Late	12	48	0	48963	48999	No homolog detected	NA	NA	NA	NA
51876	+	nORF_51876	MCRTAAWRLQSESRR	Late	15	5	2	51880	51925	No homolog detected	NA	NA	NA	NA
53863	+	nORF_53863	MSLCREKAKNSS	Early	12	19	1	53881	53917	No homolog detected	NA	NA	NA	NA
54921	+	nORF_54921	MNIKEG	Both	6	23	2	54943	54961	No homolog detected	NA	NA	NA	NA
60244	+	nORF_60244	MRLKTIIKL	Late	9	14	2	60257	60284	No homolog detected	NA	NA	NA	NA
61177	-	nORF_61177	MNGNPILIMYRIIGGSLISLSIRPRFQRVFHTKIRDLMFYTAFLTICRVT	Late	50	21	0	61006	61156	No homolog detected	NA	NA	NA	NA
63946	+	nORF_63946	MLLRPCIPGCSIKIW	Late	15	46	1	63991	64036	No homolog detected	NA	NA	NA	NA
64058	+	nORF_64058	MDRVLLKVNWRKKLNGQNEYNQET	Late	24	18	0	64075	64147	No homolog detected	NA	NA	NA	NA
64768	+	nORF_64768	MKKSLLLC	Late	8	48	0	64815	64839	No homolog detected	NA	NA	NA	NA
65358	-	nORF_65358	MMHLCW	Late	6	23	2	65317	65335	No homolog detected	NA	NA	NA	NA
69931	+	nORF_69931	MLRAFNVHICKVKLDLN	Late	17	9	0	69939	69990	No homolog detected	NA	NA	NA	NA
72595	-	nORF_72595	MLKKHVWSGCM	Late	11	46	1	72516	72549	No homolog detected	NA	NA	NA	NA
73822	+	nORF_73822	MKVYLNITGIIVTLTILQLHV	Early	21	1	1	73822	73885	No homolog detected	NA	NA	NA	NA
74039	-	nORF_74039	MMLNGI	Late	6	33	0	73988	74006	No homolog detected	NA	NA	NA	NA
79634	-	nORF_79634	MAVYF	Late	5	11	2	79608	79623	No homolog detected	NA	NA	NA	NA
80777	-	nORF_80777	MINNVFGVFNIFQHFFYHGSCKGMIFIFSCNTMDNHIQHVLVFRIIGYVLRK	Late	52	20	2	80601	80757	No homolog detected	NA	NA	NA	NA
80810	-	nORF_80810	MGIVLNGCMINNVFGVFNIFQHFFYHGSCKGMIFIFSCNTMDNHIQHVLVFRIIGYVLRK	Late	60	29	2	80601	80781	No homolog detected	NA	NA	NA	NA
81011	+	nORF_81011	MSGTTPHKMFSESVALCFKIPTKPL	Late	25	11	2	81021	81096	No homolog detected	NA	NA	NA	NA
81335	-	nORF_81335	MRASVRFGLKHEELFQHFLVW	Late	21	44	2	81228	81291	No homolog detected	NA	NA	NA	NA
82539	+	nORF_82539	MKTIWPPRNLFSKSLLRRF	Late	19	12	0	82550	82607	No homolog detected	NA	NA	NA	NA
84480	+	nORF_84480	MSNRG	Both	5	45	0	84524	84539	No homolog detected	NA	NA	NA	NA
84848	+	nORF_84848	MALTSLLNCSNGH	Late	13	28	1	84875	84914	No homolog detected	NA	NA	NA	NA
85597	+	nORF_85597	MKYGTFRRGLCDALTLRKFIIRTGA	Late	25	6	0	85602	85677	No homolog detected	NA	NA	NA	NA
87348	+	nORF_87348	MKNSRYILV	Late	9	5	2	87352	87379	No homolog detected	NA	NA	NA	NA
87742	-	nORF_87742	MPLEIPLVLS	Late	10	20	2	87692	87722	No homolog detected	NA	NA	NA	NA
87897	+	nORF_87897	MRRTSASILTGEPL	Late	14	8	2	87904	87946	No homolog detected	NA	NA	NA	NA
92112	+	nORF_92112	MNSSCSEGCLLKIGVNPHSLNMVSHSGMVWKSMSLRIVWCPSASCRL	Late	47	5	2	92116	92257	No homolog detected	NA	NA	NA	NA
93041	-	nORF_93041	MAKPLGLRQCRNLFKTCLYFETVYV	Late	25	19	1	92947	93022	No homolog detected	NA	NA	NA	NA
93177	+	nORF_93177	MACWKPSKIKSPSKRSSANRRWMLV	Late	25	5	2	93181	93256	No homolog detected	putative protein	AAL31321.1	3.53e-07	MASSFKMSSRRAKICTIEEYFSIFFSHHSRRCLAKLLTLLLIKYTMACWKPSKIKSPSKRSSAKRRWMLV
95031	-	nORF_95031	MNNQSLKQ	Late	8	12	0	94995	95019	No homolog detected	NA	NA	NA	NA
97727	+	nORF_97727	MDRRNNYIHV	Late	10	9	0	97735	97765	No homolog detected	NA	NA	NA	NA
99246	+	nORF_99246	MLQKYL	Early	6	13	1	99258	99276	No homolog detected	NA	NA	NA	NA
99397	-	nORF_99397	MHYTKNIPLLRNISIK	Late	16	6	0	99343	99391	No homolog detected	NA	NA	NA	NA
99431	-	nORF_99431	MHYTKNIPLLRNISIK	Late	16	40	1	99343	99391	No homolog detected	NA	NA	NA	NA
101301	-	nORF_101301	MNFIINIKTRFSQRFHPFN	Late	19	26	2	101218	101275	No homolog detected	NA	NA	NA	NA
102706	-	nORF_102706	MGLLVHHMFFVFTPSVESFFCSKKLTLTSVLDILVLIFSTKIRRLISLFTLFRSVSPLCALIR	Late	63	15	0	102502	102691	No homolog detected	NA	NA	NA	NA
103128	-	nORF_103128	MHLLSRLIIFFSCCNTLVPQGSCLVPNSCSGFLPRICSIQNR	Late	42	50	2	102952	103078	No homolog detected	NA	NA	NA	NA
103305	+	nORF_103305	MIPRIDAFYNIFICKEMIR	Late	19	34	1	103338	103395	No homolog detected	NA	NA	NA	NA
103847	-	nORF_103847	MRLKPPMIRVR	Late	11	22	1	103792	103825	No homolog detected	NA	NA	NA	NA
104365	-	nORF_104365	MKSRSRIMNFTSITCL	Late	16	42	0	104275	104323	No homolog detected	NA	NA	NA	NA
104427	-	nORF_104427	MNFLDFLYASHVL	Late	13	2	2	104386	104425	No homolog detected	NA	NA	NA	NA
104825	-	nORF_104825	MICTSRTKANLFLPMKMIRSERVAIPTRNFFHSIFPRTLTISKQQVNKILLLSRTQRIWT	Late	60	31	1	104614	104794	No homolog detected	NA	NA	NA	NA
105642	+	nORF_105642	MNYLPLLTFPPATLWPVSATYTMPS	Early	25	46	1	105687	105762	No homolog detected	pB125R	QII88940.1	4.2e-06	MRRILLLSKSYTKNYLSISLQLLSRSCWQKKKTFWCMYYLPLLSFPPATLWPVSATYTMPSYKVSRSAGLLSKYVCKGIAPSFSSPGKKYNPLRYTKKKNICACTSYKTKRKHFIVYFYSLH
106523	+	nORF_106523	MQAGVVWPIVKEGDFSGTVKHDLKSSSKPDQNFFSNG	Late	37	3	0	106525	106636	No homolog detected	NA	NA	NA	NA
107544	+	nORF_107544	MCLEEMLSSSVCSSDINASSESFPPYSFLIV	Late	31	6	0	107549	107642	No homolog detected	NA	NA	NA	NA
111423	+	nORF_111423	MRMLRPP	Late	7	2	2	111424	111445	No homolog detected	NA	NA	NA	NA
116487	+	nORF_116487	MQYTIFSPISLTI	Late	13	14	2	116500	116539	No homolog detected	NA	NA	NA	NA
119574	-	nORF_119574	MFLRQDYPSVRRPCGELAAYFVPMLRLCP	Early	29	9	0	119478	119565	No homolog detected	NA	NA	NA	NA
124413	+	nORF_124413	MGCFVSTLNPILAIALIIPSIIRSFALLDTESM	Late	33	9	0	124421	124520	No homolog detected	NA	NA	NA	NA
125096	-	nORF_125096	MKKMIMKPMNAHPPLKRCLSKSPHRRYLKTPSCICLHKRLCNILNNMERHLILTRLLEHIILFKPFMEPL	Early	70	34	1	124852	125062	No homolog detected	NA	NA	NA	NA
125880	+	nORF_125880	MTRRFLSISRRILRARVLPLRWKRPLMTVCVKTGVVSIIPILPSRSPCCLSCRSTIPPSLLRYCRL	Late	66	4	1	125883	126081	Homolog	pCP530R	QII88951.1	2.97e-25	MYGYSSTIQIYYKLSTTYVCLAIYPRQSTNTELPSFIPNRQRSATKYKNMPTPMSPHRPYRSYNHSSFHFTFPLQRSSPGKSAPTPECNYRSKKRRRIQLFCKMEKQSYYRRPILYPFLFADYRSGLWSQAPCPWRVLPICGKRKVGGMSRRFLCISRRILRARVLPLWYKRPLLSVCVKTGVLSISPILPNRSPCCLSCRSTIPPSLLWYCRLYTLSPWCLFIYFLCPIQRMEMSFYFRKPFYSALPDGMAQICIKVPCWSLQSFLPRLPAKPLWIYPIRLLWRYMFPYVTRIPKLYIPIQITCVLQFCITMPSIWLQRLSYLCRPILCSSKPIPYDITALFSRKVPSTHCVSGKSCGRMYSDLLSMACTARCWINPPMQPLCLQRSLQIYVFRVPAI…
126792	+	nORF_126792	MKPKPVALQT	Late	10	4	1	126795	126825	No homolog detected	NA	NA	NA	NA
127381	+	nORF_127381	MLRSMS	Late	6	40	1	127420	127438	No homolog detected	NA	NA	NA	NA
127784	-	nORF_127784	MASGPFCTASSKASSNSSII	Late	20	18	0	127706	127766	No homolog detected	NA	NA	NA	NA
129041	-	nORF_129041	MHAFICMHIIACFNLFLGNSFRYYMCILQPCYIFFAGGASTKNSKA	Late	46	16	1	128887	129025	No homolog detected	NA	NA	NA	NA
129491	+	nORF_129491	MLSSSIAPKILVPFVLMA	Late	18	4	1	129494	129548	No homolog detected	NA	NA	NA	NA
132344	+	nORF_132344	MLHCFRNLQRSCKGNGIANLVQVKV	Late	25	9	0	132352	132427	No homolog detected	NA	NA	NA	NA
134382	+	nORF_134382	MAIIFTKGVLECLMDYRCGIFFTQVFSLGNTCHF	Late	34	50	2	134431	134533	No homolog detected	NA	NA	NA	NA
134951	+	nORF_134951	MRHLWHKRSLAPSPTASAASKKFTMKTTAGKKFCRRKIFTSKNSLSCFLSFQSLHLWAVRSRWPSSSPFVNLSWTPPFSFGSKIVRPFGYLNFGK	Late	95	2	2	134952	135237	Homolog	pNP868R	QII88789.1	1.74e-46	MSSLLQILLLYLQYVFNRYIFYYSKPYMWHLWHKRFLPPSPTASAASKKFTMQTTAGKKFCRRRIFTSKNSLSCFLCFQSLHLWAVWSRWPSSSPFVYLSWTPLFSFGSKIVRPFGYLYFGKYSLPLYSSCWEARSLQNLPPSKRFCLSPQSNKRQKICCRYYTQMSNIFTKYKYSIQESPNPYRRQILYKLQTRCCRLFLRTIYCYQPTTRPLYSLPPIYCLQKSFLHVLRAGSGGLYASFPRCNPCPKRITCNFIRLLVTIYRTKQMELQASPLFRTRKFMWLQTSFTAYVPPALYPLYQPFWTVYLCLQKKNFMGLLSSCMQAIYCRNRGLQQELCLYARALYSYKRLSYKQKCSPLFRYQVQIPTCSSKTLQAFLRKKLARILLLASFYYNLAIL…
137175	+	nORF_137175	MATSTMNIL	Both	9	49	1	137223	137250	No homolog detected	NA	NA	NA	NA
143793	+	nORF_143793	MNTVNKRINLFF	Late	12	16	1	143808	143844	No homolog detected	NA	NA	NA	NA
143942	-	nORF_143942	MSLIVIACCLVLIIILIIILYPEKKNNASSLEKQVDTLIYSIHKKQLQYRIT	Late	52	5	2	143781	143937	No homolog detected	hypothetical protein AFSV47Ss_0161	YP_009703378.1	8.59e-27	MSLIVIACCLVLIIILIIILYPEKKNNASSLEKQVDTLIYSIHKKQLQYRIT
143969	+	nORF_143969	MNAQVQLIVRRLECGTAGRWSFSFF	Late	25	5	2	143973	144048	No homolog detected	NA	NA	NA	NA
144055	+	nORF_144055	MVVRLRLLYIVARRRFRYARLAVNSPVIVNDGNDDKNNNEQNQNAQENRSCSGIFGDCMG	Late	60	10	1	144064	144244	No homolog detected	NA	NA	NA	NA
144614	-	nORF_144614	MSPPW	Late	5	21	0	144578	144593	No homolog detected	NA	NA	NA	NA
152760	-	nORF_152760	MSSSSSLSLFAFSGSFNMLSIPLSSSPNARIC	Late	32	9	0	152655	152751	No homolog detected	NA	NA	NA	NA
156646	+	nORF_156646	MIHSIFGIFDKLNNTGSILQGFQHDDFISWNFFFRNVLKYNGLPYLMTQKDVISATLKHGSRRNEIHVLRCGDPFHLCCRIKRILCLGIF	Late	90	2	2	156647	156917	Homolog	hypothetical protein AFSV47Ss_0182	QID21311.1	1.32e-59	MIHSIFGIFDKLNNTGSILQGFQHDDFISWNFFFRNVLKYNGLPYLMTQKDVISATLKHGSRRNEIHVLRCGDPFHLCCRIKRILCLGVF
156764	+	nORF_156764	MTQKDVISATLKHGSRRNEIHVLRCGDPFHLCCRIKRILCLGIF	Late	44	22	1	156785	156917	No homolog detected	hypothetical protein AFSV47Ss_0182	QID21311.1	1.96e-23	MIHSIFGIFDKLNNTGSILQGFQHDDFISWNFFFRNVLKYNGLPYLMTQKDVISATLKHGSRRNEIHVLRCGDPFHLCCRIKRILCLGVF
156970	+	nORF_156970	MMGLYS	Late	6	40	1	157009	157027	No homolog detected	NA	NA	NA	NA
161265	+	nORF_161265	MKTLKNISMYIYP	Late	13	11	2	161275	161314	No homolog detected	NA	NA	NA	NA
162023	-	nORF_162023	MVCPDQGTSHHQRWALEGGKILLLRCETLST	Late	31	3	0	161927	162020	No homolog detected	NA	NA	NA	NA
167905	+	nORF_167905	MTLPHQLPCIHN	Late	12	22	1	167926	167962	No homolog detected	NA	NA	NA	NA
167997	+	nORF_167997	MRQTINRKMTKKAVQNLKRKNICFQN	Late	26	50	2	168046	168124	No homolog detected	NA	NA	NA	NA
168025	+	nORF_168025	MRQTINRKMTKKAVQNLKRKNICFQN	Late	26	22	1	168046	168124	No homolog detected	NA	NA	NA	NA
168066	+	nORF_168066	MTKKAVQNLKRKNICFQN	Late	18	5	2	168070	168124	No homolog detected	NA	NA	NA	NA
168767	+	nORF_168767	MAALAGKHSFRDPTKPHYVPPK	Late	22	3	0	168769	168835	No homolog detected	NA	NA	NA	NA
168962	+	nORF_168962	MQLQTALTAEFTTLKSLLK	Late	19	46	1	169007	169064	No homolog detected	EP296R	QED21748.1	0.039	MFHLNDAATECGSGIDRHASLFEGMIWKSYSHKIKQSGLYCFVEYVTRHQCPAILERNLGSSMQLQTALTAEFTTLKSLLK
168989	+	nORF_168989	MQLQTALTAEFTTLKSLLK	Late	19	19	1	169007	169064	No homolog detected	EP296R	QED21748.1	0.039	MFHLNDAATECGSGIDRHASLFEGMIWKSYSHKIKQSGLYCFVEYVTRHQCPAILERNLGSSMQLQTALTAEFTTLKSLLK
169239	+	nORF_169239	MLLSGYTSYVLQSPLFWIISITGRTVR	Late	27	6	0	169244	169325	No homolog detected	NA	NA	NA	NA
169467	+	nORF_169467	MCGKQHMVMLYKINAHNICKQNMVMC	Late	26	40	1	169506	169584	No homolog detected	NA	NA	NA	NA
170123	-	nORF_170123	MSKYSFFIREDPRVNGYEVSTFQMRPSRT	Early	29	16	1	170020	170107	No homolog detected	NA	NA	NA	NA
170826	+	nORF_170826	MISRLYITRQIC	Early	12	2	2	170827	170863	No homolog detected	NA	NA	NA	NA
171589	+	nORF_171589	MIDRPTTG	Late	8	2	2	171590	171614	No homolog detected	NA	NA	NA	NA
172657	+	nORF_172657	MARLILFRTGIFFTNRTQQAYE	Late	22	17	2	172673	172739	No homolog detected	NA	NA	NA	NA
172773	+	nORF_172773	MNTKG	Early	5	4	1	172776	172791	No homolog detected	NA	NA	NA	NA
172852	+	nORF_172852	MSWLIPAA	Late	8	50	2	172901	172925	No homolog detected	NA	NA	NA	NA
173595	-	nORF_173595	MYIYYFFV	Late	8	16	1	173555	173579	No homolog detected	NA	NA	NA	NA
174479	+	nORF_174479	MNLFCFLLGSFLLNL	Late	15	2	2	174480	174525	No homolog detected	NA	NA	NA	NA
174556	+	nORF_174556	MRRGIRIKS	Late	9	5	2	174560	174587	No homolog detected	NA	NA	NA	NA
174972	+	nORF_174972	MIIIAKIISYIFYKNYT	Late	17	0	0	174971	175022	No homolog detected	NA	NA	NA	NA
175022	+	nORF_175022	MVFKILAKFKKTS	Late	13	5	2	175026	175065	No homolog detected	NA	NA	NA	NA
175362	+	nORF_175362	MAVIK	Late	5	7	1	175368	175383	No homolog detected	NA	NA	NA	NA
178246	+	nORF_178246	MMSMLSP	Late	7	31	1	178276	178297	No homolog detected	NA	NA	NA	NA
178350	+	nORF_178350	MQSMLLYLIIL	Late	11	8	2	178357	178390	No homolog detected	NA	NA	NA	NA
179836	+	nORF_179836	MFNHASSEHISRYLLSLFPMSNLLLTKLVMNLF	Late	33	4	1	179839	179938	No homolog detected	NA	NA	NA	NA
180073	-	nORF_180073	MPAALANYK	Both	9	36	0	180010	180037	No homolog detected	NA	NA	NA	NA
180227	+	nORF_180227	MFSEPFLDLFGQ	Late	12	32	2	180258	180294	No homolog detected	NA	NA	NA	NA
180456	+	nORF_180456	MASLYLFCLSSIDMSVFDR	Late	19	33	0	180488	180545	No homolog detected	NA	NA	NA	NA
180892	-	nORF_180892	MNLWAPMLFPLFLGVI	Late	16	5	2	180839	180887	No homolog detected	NA	NA	NA	NA
180934	+	nORF_180934	MIPHV	Late	5	33	0	180966	180981	No homolog detected	NA	NA	NA	NA
181924	+	nORF_181924	MDDLVQKKHGVSSCNVC	Late	17	21	0	181944	181995	No homolog detected	NA	NA	NA	NA
182006	-	nORF_182006	MMTHHVFFGRGRPSIRSLCI	Late	20	22	1	181924	181984	No homolog detected	NA	NA	NA	NA
182766	+	nORF_182766	MMSRNIF	Late	7	2	2	182767	182788	No homolog detected	NA	NA	NA	NA
184615	-	nORF_184615	MERIRDPLPNTENFLSALVIFLGQQHGTSFPRFIPFQYSAIHSDDVISRADFSGI	Late	55	10	1	184440	184605	No homolog detected	DP96R	QIE06945.1	6.05e-32	MERIRDPLPNTENFLSALVIFLGQQHGTSFPRFIPFQYSAIHSDDVISRADFSGI
185178	+	nORF_185178	MPCEK	Both	5	1	1	185178	185193	No homolog detected	NA	NA	NA	NA
185213	+	MGF_360-19R (DP363R)	MPSTLQVLAKKVLALGEHKENEHISREYYYHILKCCGLWWHEAPIILCYDGSEQMMIKTPIFEEGILLNTALMKAVQENNYELIKLFTEWGANINYGLISINTEHARDLCRKLGAKEMLEGNEFIQIIFKTLDDTTSSNIILCHELFTNNPLLENVNMGEMRMIIYWRMKNLTNLLLNNDSISEILTKFWYGIAVKYNLKDAIQYFYQRFMDFNEWRVTCALSFNNVNDLHKMYITEKVHMNNDEMMNLACSIQDRNLSTIYYCFLLGG	Both	269	21	0	185233	186040	MGF_360-19R / pDP363R	MGF_360-19R / pDP363R	QED21778.1 | YP_009702404.1	0 | 0	>QED21778.1 MGF_360-3L [African swine fever virus] MPSTLQVLAKKVLALGEHKENEHISREYYYHILKCCGLWWHEAPIILCYDGSEQMMIKTPIFEEGILLNTALMKAVQENNYELIKLFTEWGANINYGLISINTEHARDLCRKLGAKEMLEGNEFIQIIFKTLDDTTSSNIILCHELFTNNPLLENVNMGEMRMIIYWRMKNLTNLLLNNDSISEILTKFWYGIAVKYNLKDAIQYFYQRFMDFNEWRVTCALSFNNVNDLHKMYITEKVHMNNDEMMNLACSIQDRNLSTIYYCFLLGG >YP_009702404.1 pMGF 360-19R [African swine fever virus] MPSTLQVLAKKVLALGEHKEN…
185303	-	nORF_185303	MFIFFMLP	Late	8	2	2	185277	185301	No homolog detected	NA	NA	NA	NA
185497	+	nORF_185497	MGSKHQLWINFH	Both	12	2	2	185498	185534	No homolog detected	NA	NA	NA	NA
185767	+	nORF_185767	MTLLVKY	Early	7	1	1	185767	185788	No homolog detected	NA	NA	NA	NA
185901	-	nORF_185901	MLLATR	Late	6	11	2	185872	185890	No homolog detected	NA	NA	NA	NA
186246	-	nORF_186246	MRSQYLDYK	Late	9	22	1	186197	186224	No homolog detected	NA	NA	NA	NA
186513	+	nORF_186513	MDCWTIREKNYSYIILSILVILLIWYLILNYCRSKKNAVTNNMPPPYTVSSSCSQ	Both	55	10	1	186522	186687	Homolog	KP93L	P0CAL9.1	0.000391	MFFFGFLSATMCYWTSHRTTDYSYIVLSILVIILIWYLILICCRSKKNVVINNMPPSPPPYTVSSSYS
187612	+	nORF_187612	MKYIT	Late	5	31	1	187642	187657	No homolog detected	NA	NA	NA	NA
187886	-	nORF_187886	MLSSKASAPKSIQRNKLPI	Late	19	30	0	187799	187856	No homolog detected	NA	NA	NA	NA
188532	+	nORF_188532	MDWSGHRMTYAYVAFSLMAIAIIWYILLIYCRSKKNVVTSGNTLALAPISHM	Early	52	10	1	188541	188697	Homolog	NA	NA	NA	NA
188616	-	nORF_188616	MRMPRRHRSSYGRTNPWLHLKISKKV	Late	26	26	2	188512	188590	No homolog detected	NA	NA	NA	NA
180573	-	nORF_180573	MGNRLNGSYLSNTDMSIEDKQNKYNEAIEDCKICNKVYIKQSGKIDKKELTRIKKLDFFYSQKSDHEIERMFFNVPSGTFLLTDDATNENLFIAQKDLETAH	Both	102	3	0	180265	180571	Homolog	DP146L (MGF-100 3L)	CAD0059599	2e-65	MGNRLNGSYLSNTDMSIEDKQNKYNEAIEDCKICNKVYIKQSGKIDKKELTRIKKLDFFYSQKSDHEIERMFFNVPSGTF LLTDDATNENLFIAQKDLENG
16813	+	nORF_16813	MFHSLLSTITGGGSPLIALVLLWFTNYYVEFIEAYVPESIPTL	Both	43	27	0	16840	16969	Homolog	pNG4 or ASFV G ACD 00350	U18466.2 (Cackett et al. 2020 re-annotated)	NA	NA

## Sheet: (d) MGF_100
Accession:	Name	Strain	Hit	Confidence (%)	Sequence identity (%)	Alignment coverage (%)	Hit: PDB header	Hit: PDB Molecule
CAD2068354.1	MGF_100-1R	GRG	c2c9wA_	93.9	11	58	transcription regulation	suppressor of cytokine signaling 2
NP_042842.1	pDP146L	BA71V	c2c9wA_	94.3	14	52	transcription regulation	suppressor of cytokine signaling 2
CAD2068510.1	MGF_100-3L	GRG	c2c9wA_	90.3	22	44	transcription regulation	suppressor of cytokine signaling 2
CAD2068509.1	MGF_100-1L (MGF_100-2L)	GRG	c6c5xD_	96.7	19	56	signaling protein	suppressor of cytokine signalling 1
CAD2068513.1	I8L	GRG	c4l1bB_	86.9	16	80	signaling protein/transferase/inhibitor	phosphatidylinositol 3-kinase regulatory subunit alpha
NP_042841.1	pDP141L	BA71V	c6c5xD_	96.6	19	56	signaling protein	suppressor of cytokine signalling 1
CAD2068511.1	I7L	GRG	c4l1bB_	94.3	20	80	signaling protein/transferase/inhibitor	phosphatidylinositol 3-kinase regulatory subunit alpha
