# Supplementary material for: African Swine Fever Virus and Host Response: Transcriptome Profiling of the Georgia 2007/1 Strain and Porcine Macrophages
Source: J Virol. 2022 Mar 9;96(5):e01939-21. doi: 10.1128/jvi.01939-21 (PMC8906413; doi:10.1128/jvi.01939-21)
Supplement: Supplemental file 4 — Table S4. Download jvi.01939-21-s0004.xlsx, XLSX file, 3.0 MB [file jvi.01939-21-s0004.xlsx]

## Sheet: Supplementary Table 4
Supplementary Table 4. List of CAGE-seq peaks (i.e., CAGE-derived transcription start sites, TSSs) found in Sus scrofa ASFV-infected macrophages. TSSs were mapped to the nearest S. scrofa 11.1 Ensembl (117) protein-coding genes using the RECLU pipeline (107). The read coverage was normalised to reads per million (RPM).
Cluster	Gene	GC_Ctrl.1	GC_Ctrl.2	S5hpi_S05.1	S5hpi_S05.2	S16hpi_S16.1	S16hpi_S16.2
1_100419704_100419853_+	ENSSSCG00000004522__ME2	81.461	77.629	88	79.282	89.293	80.331
1_100420001_100420026_+	ENSSSCG00000004522__ME2	0.853	1.008	0.326	0.9	1.327	1.275
1_100514758_100514820_+	ENSSSCG00000004524__SMAD4	7.845	7.169	7.709	5.964	4.726	7.385
1_100514758_100514820_+	ENSSSCG00000024479__ELAC1	7.845	7.169	7.709	5.964	4.726	7.385
1_100574088_100574191_+	.	34.165	34.11	34.907	41.807	31.091	23.908
1_100699388_100699399_-	ENSSSCG00000034427__MEX3C	0.739	0.672	1.086	1.238	0.912	0.903
1_100699497_100699499_-	ENSSSCG00000034427__MEX3C	0.398	0.448	0.869	0.957	0.249	0.744
1_102090830_102090832_+	.	0.057	0	0.543	0.225	0.249	0.106
1_10226240_10226296_-	.	7.845	8.345	4.832	7.596	12.519	5.26
1_10226298_10226300_-	.	0.227	0.224	0.054	0.169	0.166	0.372
1_10226330_10226332_+	.	0	0.056	0.109	0.113	0.166	0.106
1_10226948_10226950_-	ENSSSCG00000004064__ARID1B	0.455	0.56	0.76	0.619	0.663	0.638
1_10227808_10227873_-	ENSSSCG00000004064__ARID1B	0.455	0.504	0.706	0.844	0.663	1.063
1_103672921_103672930_-	.	0	0	0	0.056	50.823	11.635
1_103696038_103696040_-	.	0.057	0	0.217	0.169	0.083	0.213
1_103696057_103696059_-	.	0.227	0.224	0.109	0.113	0.415	0.266
1_103696126_103696136_-	.	0.114	0.168	0.706	1.463	0	0.319
1_103697664_103697706_-	.	0.796	0.56	1.249	0.731	0.415	0.691
1_103719897_103719909_-	.	0.512	0.392	1.031	0.394	0.332	0.425
1_103738168_103738171_-	.	0.682	1.12	1.194	0.788	0.415	0.584
1_103751713_103751822_+	.	1.307	1.848	1.194	1.519	1.575	1.328
1_103751717_103751738_-	ENSSSCG00000004528__MBD2	0.91	1.624	1.14	1.125	0.497	0.744
1_103751768_103751771_-	ENSSSCG00000004528__MBD2	0.568	0.728	0.869	1.632	0.497	0.797
1_103751836_103751839_-	ENSSSCG00000004528__MBD2	0.171	0.112	0.109	0.113	0.083	0.266
1_103751884_103751886_-	ENSSSCG00000004528__MBD2	0.114	0.112	0	0.113	0.083	0
1_103752091_103752096_-	ENSSSCG00000004528__MBD2	0.171	0.504	0.977	1.013	0.332	1.063
1_103752102_103752105_-	ENSSSCG00000004528__MBD2	0.512	0.616	0.76	0.338	0.829	0.584
1_103752114_103752117_-	ENSSSCG00000004528__MBD2	0.512	0.28	0.489	0.788	0	0.213
1_103752155_103752334_-	ENSSSCG00000004528__MBD2	81.518	93.368	93.32	125.872	91.034	67.314
1_103752344_103752346_-	ENSSSCG00000004528__MBD2	0.398	0.672	0.434	0.675	0.58	0.531
1_103752349_103752352_-	ENSSSCG00000004528__MBD2	0.682	1.568	1.249	3.32	1.327	0.85
1_103752368_103752372_-	ENSSSCG00000004528__MBD2	0.91	1.288	1.249	1.801	1.078	1.063
1_103752377_103752379_-	ENSSSCG00000004528__MBD2	0.341	0.224	0.217	0.45	0.083	0
1_103752414_103752416_-	ENSSSCG00000004528__MBD2	0.114	0.168	0.271	0.563	0.166	0.319
1_103752429_103752432_-	ENSSSCG00000004528__MBD2	0.341	0.56	0.489	0.338	0.332	0.159
1_103752493_103752496_+	.	0.284	0.168	0.217	0.225	0.415	0.478
1_103794245_103794313_+	ENSSSCG00000004529__POLI	4.15	4.649	3.692	4.783	7.213	5.26
1_103794494_103794538_+	ENSSSCG00000004529__POLI	1.307	0.84	1.466	1.744	0.995	1.275
1_103859584_103859607_-	ENSSSCG00000004530__STARD6	0.114	0	0.271	0.169	0.829	0.85
1_103861364_103861496_-	.	3.183	2.576	3.474	2.982	3.814	3.241
1_103861582_103861660_+	ENSSSCG00000004531__C18orf54	9.323	9.41	7.6	7.596	7.047	6.801
1_104816290_104816292_-	ENSSSCG00000004535__TCF4	0.284	0.168	0.163	0.113	0.415	0.319
1_104816384_104816387_-	ENSSSCG00000004535__TCF4	0	0	0	0.056	0.166	0.106
1_104816412_104816512_-	ENSSSCG00000004535__TCF4	1.762	2.8	1.846	1.407	2.819	4.941
1_105078140_105078302_-	ENSSSCG00000004535__TCF4	5.514	7.617	4.832	5.008	5.472	7.119
1_105078668_105078672_-	ENSSSCG00000004535__TCF4	1.307	1.12	1.466	1.35	0.746	1.169
1_105078668_105078672_-	ENSSSCG00000032236__ENSSSCG00000032236	1.307	1.12	1.466	1.35	0.746	1.169
1_105079846_105079920_-	ENSSSCG00000004535__TCF4	1.478	1.68	1.574	1.801	2.156	3.666
1_105079846_105079920_-	ENSSSCG00000032236__ENSSSCG00000032236	1.478	1.68	1.574	1.801	2.156	3.666
1_105989246_105989249_-	.	0.284	0.112	0.163	0.169	0.249	0.159
1_106000226_106000229_-	.	0.227	0.28	0.163	0.169	0.332	0.372
1_106013089_106013095_-	ENSSSCG00000004537__TXNL1	0.114	0.112	0	0	0.166	0.159
1_106013256_106013430_-	ENSSSCG00000004537__TXNL1	184.125	201.634	154.068	160.702	127.266	116.459
1_106036004_106036065_+	ENSSSCG00000004538__WDR7	11.54	10.362	9.392	10.804	11.276	13.388
1_106862632_106862634_-	.	0	0	0	0	0.166	0.106
1_106898227_106898368_-	ENSSSCG00000004541__FECH	41.498	36.742	40.281	30.329	44.273	42.184
1_106917272_106917274_-	.	0.114	0.168	0.109	0.113	0	0.159
1_106924677_106924685_-	.	0.625	0.336	0.543	0.844	0.249	0.638
1_106926983_106926989_-	.	17.054	29.965	16.123	21.101	8.54	19.126
1_106928041_106928126_-	ENSSSCG00000004542__NARS1	152.291	208.019	116.555	137.182	64.835	104.93
1_106928155_106928159_-	ENSSSCG00000004542__NARS1	0.171	0.112	0.054	0.113	0	0.053
1_106933118_106933127_-	ENSSSCG00000004542__NARS1	0.057	0	0.217	0.113	0.332	0.159
1_106933206_106933392_+	.	35.358	40.551	33.658	34.211	29.764	40.644
1_106963125_106963135_-	.	0.682	0.504	1.846	2.476	1.327	1.328
1_106970595_106970701_+	ENSSSCG00000004543__MTFMT	28.253	22.908	28.067	23.576	28.852	23.27
1_106970595_106970701_+	ENSSSCG00000004544__SPG21	28.253	22.908	28.067	23.576	28.852	23.27
1_107011785_107011988_+	.	50.025	44.808	62.159	55.593	63.011	62.32
1_107164052_107164055_-	.	0.568	0.448	0.054	0.394	0.415	0.372
1_107164063_107164068_-	.	0.796	0.896	1.086	0.619	0.995	1.381
1_107208880_107208973_-	.	29.276	34.11	35.015	43.664	31.588	36.234
1_107325195_107325384_+	ENSSSCG00000004550__OAZ2	45.022	53.657	37.458	46.928	35.734	37.722
1_107335528_107335530_+	.	0.455	0.56	0.38	0.619	0	0.213
1_107337754_107337757_+	.	0.114	0.392	0.109	0.113	0.083	0
1_107338375_107338384_-	.	0	0	0.271	0.675	0.497	0.425
1_107553124_107553128_-	.	0.227	0.28	0.217	0	0.083	0.213
1_107553154_107553156_-	.	0.057	0.168	0.271	0.113	0	0.106
1_107583274_107583480_-	ENSSSCG00000004551__ZNF609	16.372	21.732	10.749	12.435	17.245	11.476
1_107654561_107654732_-	ENSSSCG00000004552__TRIP4	40.759	40.607	30.618	27.853	23.463	23.27
1_107690030_107690209_+	ENSSSCG00000004558__CSNK1G1	32.402	29.573	28.935	24.927	28.769	25.661
1_107886743_107886747_+	ENSSSCG00000034137__PPIB	0.91	1.232	0.814	0.281	0.58	0.478
1_107886751_107886823_+	ENSSSCG00000034137__PPIB	299.921	337.121	173.611	159.633	146.749	201.306
1_107886861_107886864_+	ENSSSCG00000034137__PPIB	0.341	0.056	0.217	0.169	0.415	0.213
1_107887016_107887032_+	ENSSSCG00000034137__PPIB	2.558	2.184	1.574	1.857	1.409	2.603
1_107889129_107889195_+	.	2.16	4.313	1.791	1.069	1.492	1.541
1_107949712_107949897_-	ENSSSCG00000042703__ENSSSCG00000042703	41.1	38.815	33.495	28.641	28.852	26.618
1_107951642_107951798_+	ENSSSCG00000034124__CIAO2A	57.415	53.153	60.748	45.577	70.058	73.902
1_108206166_108206279_+	ENSSSCG00000004561__HERC1	17.281	17.251	17.969	19.919	25.868	21.836
1_108409243_108409301_+	.	1.307	0.56	0.923	0.675	0.829	1.328
1_108515194_108515199_-	ENSSSCG00000028737__USP3	0.91	1.176	0.326	0.731	1.078	1.169
1_108515356_108515455_-	ENSSSCG00000028737__USP3	16.997	21.62	15.798	19.75	14.675	15.726
1_108763200_108763263_-	ENSSSCG00000032949__APH1B	1.649	1.792	1.086	1.407	2.57	3.4
1_108773525_108773527_-	.	0	0.056	0	0.056	0.166	0.159
1_108774914_108774956_-	.	0.455	0.112	2.009	0.563	1.492	1.647
1_108775919_108775999_-	.	0.284	0.392	1.683	0.9	1.824	2.178
1_108777997_108778001_-	.	0.171	0	0.38	0.056	0.332	0.213
1_108789722_108789728_-	.	0.171	0.224	0.326	0.225	0.166	0.159
1_108793146_108793149_-	.	0.739	0.728	1.249	0.394	2.321	1.753
1_108812672_108812674_-	.	0.171	0.168	0	0	0.332	0
1_108812703_108812713_-	.	0.91	1.176	0.543	0.506	0.663	0.903
1_108838671_108838673_-	.	0	0	0.109	0.113	0.083	0.053
1_108839488_108839494_-	ENSSSCG00000026571__RAB8B	0.398	0.224	0.271	0.225	0.083	0.372
1_108839488_108839494_-	ENSSSCG00000032949__APH1B	0.398	0.224	0.271	0.225	0.083	0.372
1_108839523_108839525_-	ENSSSCG00000026571__RAB8B	0.171	0.056	0.109	0.056	0.166	0.319
1_108839523_108839525_-	ENSSSCG00000032949__APH1B	0.171	0.056	0.109	0.056	0.166	0.319
1_108839810_108839812_-	ENSSSCG00000026571__RAB8B	0.114	0.168	0	0	0.083	0
1_108839810_108839812_-	ENSSSCG00000032949__APH1B	0.114	0.168	0	0	0.083	0
1_108839899_108839924_-	ENSSSCG00000026571__RAB8B	1.137	1.176	0.271	0.394	0.249	0.319
1_108839899_108839924_-	ENSSSCG00000032949__APH1B	1.137	1.176	0.271	0.394	0.249	0.319
1_108839940_108839948_-	ENSSSCG00000026571__RAB8B	0.057	0.112	0.109	0.169	0.083	0.053
1_108839940_108839948_-	ENSSSCG00000032949__APH1B	0.057	0.112	0.109	0.169	0.083	0.053
1_108840034_108840036_-	ENSSSCG00000026571__RAB8B	0.057	0.056	0.38	0.169	0.083	0.106
1_108840034_108840036_-	ENSSSCG00000032949__APH1B	0.057	0.056	0.38	0.169	0.083	0.106
1_108840060_108840223_-	ENSSSCG00000026571__RAB8B	263.426	221.798	258.517	182.928	302.95	270.001
1_108840060_108840223_-	ENSSSCG00000032949__APH1B	263.426	221.798	258.517	182.928	302.95	270.001
1_108881251_108881303_+	ENSSSCG00000023158__RPS27L	1.535	0.896	1.249	1.688	1.99	1.328
1_108881439_108881442_+	ENSSSCG00000023158__RPS27L	0.171	0	0.109	0	0.497	0.266
1_108881488_108881674_+	ENSSSCG00000023158__RPS27L	514.63	460.902	539.238	428.259	646.526	548.503
1_108881843_108881949_+	ENSSSCG00000023158__RPS27L	1.194	1.456	1.574	1.744	3.482	3.135
1_108922081_108922085_-	.	0.114	0.056	0.706	0.113	0.58	0.372
1_108923663_108923736_-	ENSSSCG00000004569__LACTB	1.194	0.616	0.814	0.563	0.746	1.381
1_108923906_108923908_+	.	0.114	0.056	0	0.169	0.166	0.106
1_108924448_108924533_-	ENSSSCG00000004569__LACTB	64.18	49.12	65.688	58.632	108.943	71.193
1_109010518_109010609_-	ENSSSCG00000004570__TPM1	0.796	1.008	0.597	0.675	4.228	2.285
1_109806929_109806933_+	.	1.023	1.68	1.194	1.463	0	0.266
1_109825497_109825519_+	ENSSSCG00000004572__ENSSSCG00000004572	0.114	0.168	0.326	0.45	0.083	0.319
1_109825647_109825659_+	ENSSSCG00000004572__ENSSSCG00000004572	31.834	51.025	22.529	31.454	5.223	10.307
1_109825942_109825952_+	ENSSSCG00000004572__ENSSSCG00000004572	0.114	0.28	0.054	0.113	0	0
1_109921717_109921754_+	.	3.524	3.585	3.42	3.77	5.057	3.347
1_109922057_109922100_-	.	2.046	2.128	1.791	1.407	3.316	1.381
1_109922081_109922083_+	.	0.171	0.112	0	0.056	0.083	0.053
1_109922138_109922141_+	.	0.739	0.784	0.489	0.394	1.078	0.903
1_109930721_109930734_+	ENSSSCG00000036431__VPS13C	2.103	1.064	1.954	1.576	0.746	1.169
1_109931187_109931189_-	.	0.114	0.112	0.217	0	0.083	0.106
1_109931204_109931207_-	.	0.171	0.168	0.326	0.169	0.249	0.266
1_109931248_109931420_+	ENSSSCG00000036431__VPS13C	154.395	137.895	109.552	82.039	126.768	97.173
1_109942530_109942534_-	.	0	0	0.054	0	0.746	0.213
1_109944953_109944955_+	.	0.853	0.392	0.597	0.338	0.249	0.478
1_109951434_109951436_+	.	0.625	0.224	0.977	0.281	0.995	0.691
1_109999070_109999090_+	.	0.171	0.112	0.271	0.281	0.166	0.053
1_110010240_110010242_+	.	0.114	0	0.217	0.338	0.166	0.213
1_110042056_110042058_+	.	0.057	0.056	0.054	0.225	0.415	0.159
1_110068404_110068406_+	.	0	0	0.217	0.113	0	0
1_110085814_110085817_+	.	0.341	0	0.054	0.113	0.249	0.213
1_110086514_110086520_+	.	0.568	0.224	0.869	0.45	0.663	0.638
1_110433470_110433495_-	.	90.215	97.569	63.354	60.601	59.86	60.62
1_110724453_110724459_-	.	0.171	0.168	0.054	0.225	0.083	0.106
1_111375407_111375467_+	ENSSSCG00000004576__RORA	2.274	3.697	1.031	3.207	2.487	1.7
1_111489764_111489834_+	ENSSSCG00000004577__ICE2	4.434	4.929	3.909	3.77	4.643	4.038
1_111589184_111589186_+	ENSSSCG00000004578__ANXA2	0.114	0.28	0.054	0.225	0.332	0.266
1_111589202_111589204_+	ENSSSCG00000004578__ANXA2	0.455	0.168	0.489	0.281	0.497	0.159
1_111589206_111589235_+	ENSSSCG00000004578__ANXA2	1521.72	1442.75	1373.85	1234.13	1153.02	1196.36
1_111600792_111600798_+	.	1272.85	1203.59	1245.79	1109.95	1023.26	1080.7
1_111604489_111604553_+	.	14.098	22.236	15.363	15.586	15.007	15.886
1_111618718_111618786_+	.	1.819	1.624	1.846	1.857	1.575	1.009
1_111622535_111622601_+	.	2.046	1.512	2.063	2.645	1.99	1.488
1_111626592_111626651_+	.	3.354	1.96	4.072	3.264	3.648	2.71
1_111627643_111627691_+	.	1.421	0.952	2.226	1.801	0.746	1.594
1_111629088_111629109_+	.	1.933	1.624	3.257	2.307	2.073	1.541
1_111630766_111630795_+	.	2.103	3.025	3.529	2.307	2.156	3.081
1_111631376_111631440_+	.	3.809	3.081	4.397	2.87	3.482	2.869
1_111631932_111631934_+	.	1.649	2.016	2.063	2.307	1.492	1.116
1_111633325_111633416_+	.	4.775	4.369	4.56	4.389	3.565	3.666
1_111634704_111634798_+	.	1.649	1.232	1.303	1.913	1.327	1.541
1_112344162_112344289_+	ENSSSCG00000004582__BNIP2	65.032	63.347	59.445	55.087	54.471	45.744
1_112344162_112344289_+	ENSSSCG00000004583__ENSSSCG00000004583	65.032	63.347	59.445	55.087	54.471	45.744
1_112371271_112371386_+	ENSSSCG00000004583__ENSSSCG00000004583	80.438	82.894	83.711	75.456	54.223	67.102
1_112520729_112520734_-	.	0.114	0.392	0.271	0	0	0.159
1_112625156_112625159_+	.	0.057	0	0.054	0.225	9.12	1.275
1_112677777_112677934_+	ENSSSCG00000004587__MYO1E	44.909	63.403	40.933	59.757	53.725	68.005
1_112942593_112942598_+	.	0.682	0.84	1.14	1.013	0.663	1.275
1_113058761_113058837_-	ENSSSCG00000004589__RNF111	2.046	2.52	2.063	2.138	0.497	1.063
1_113059024_113059029_-	ENSSSCG00000004589__RNF111	0.114	0.112	0.054	0	0	0.106
1_113059069_113059140_-	ENSSSCG00000004589__RNF111	5.287	6.049	5.266	5.627	4.975	5.525
1_113059523_113059655_-	ENSSSCG00000004589__RNF111	45.363	48.504	43.539	45.352	34.241	43.3
1_113085153_113085286_+	ENSSSCG00000004592__SLTM	41.725	45.872	37.513	36.687	31.92	34.268
1_113085288_113085291_+	ENSSSCG00000004592__SLTM	0.227	0.504	0.271	0.45	0.166	0.266
1_113085399_113085403_+	ENSSSCG00000004592__SLTM	0.057	0.168	0.271	0.45	0.58	0.319
1_113119857_113119859_+	.	1.023	0.28	0.923	0.338	0.497	1.009
1_113136354_113136356_+	.	0	0	0	0	0.663	0.372
1_113258639_113258692_-	ENSSSCG00000024131__MINDY2	2.615	6.945	3.637	9.059	4.809	5.95
1_113289167_113289335_+	ENSSSCG00000004595__ADAM10	76.913	87.655	88.651	93.068	102.31	112.261
1_113289359_113289380_+	ENSSSCG00000004595__ADAM10	2.388	3.417	1.846	1.857	2.239	3.081
1_113346362_113346383_-	ENSSSCG00000024660__ENSSSCG00000024660	1112.31	948.073	1038.95	903.895	926.178	920.193
1_113408827_113408830_+	.	0	0	0.271	0	0.249	0.159
1_113848508_113848530_-	ENSSSCG00000004597__AQP9	0.114	0.056	0.054	0.169	1.161	1.063
1_113848763_113848768_-	ENSSSCG00000004597__AQP9	0.682	0.28	0.326	0.338	1.575	1.913
1_113848806_113848820_-	ENSSSCG00000004597__AQP9	0.114	0.112	0	0	0.912	0.85
1_114266775_114266867_-	ENSSSCG00000030605__POLR2M	21.602	21.508	23.832	20.932	16.333	17.639
1_115055458_115055468_-	ENSSSCG00000004600__TCF12	0.171	0.28	0.163	0.225	0.083	0.266
1_115055727_115055845_-	ENSSSCG00000004600__TCF12	0.625	1.736	1.411	1.744	1.492	1.381
1_115056115_115056151_-	ENSSSCG00000004600__TCF12	0.512	0.896	0.597	1.519	1.161	1.116
1_115056215_115056373_-	ENSSSCG00000004600__TCF12	51.389	55.954	46.687	52.048	58.7	52.916
1_115156181_115156185_+	.	0	0	0	0	2.404	0.425
1_115220032_115220181_+	ENSSSCG00000026960__ENSSSCG00000026960	4.548	4.593	5.917	5.627	4.311	5.897
1_11566208_11566289_+	ENSSSCG00000024361__TFB1M	8.186	7.281	6.514	6.415	8.208	9.085
1_115734277_115734391_+	ENSSSCG00000004603__RFX7	2.274	2.016	1.357	2.982	1.658	1.647
1_115941943_115942062_+	ENSSSCG00000037499__NEDD4	3.07	3.697	3.203	2.926	4.063	3.772
1_116340609_116340614_-	.	0.682	0.616	1.357	0.563	1.492	1.381
1_116449020_116449218_+	ENSSSCG00000004610__CCPG1	154.85	145.625	142.722	110.173	181.074	145.414
1_116456813_116456815_+	.	0.171	0	0.109	0.225	0.166	0.266
1_116467910_116467914_+	.	0.171	0.056	0.326	0.169	0.249	0.106
1_116481757_116481759_+	.	0.057	0	0.434	0.169	0.166	0.319
1_116488252_116488269_+	.	0.284	0.168	0.489	0.394	0.415	0.744
1_116488358_116488368_+	.	0.512	0.672	1.031	0.506	0.746	1.063
1_116489770_116489772_+	.	0.171	0	0.326	0.281	0.332	0.425
1_116519648_116519729_-	ENSSSCG00000032619__PIGB	2.103	2.464	1.411	2.194	1.824	2.072
1_116519760_116519845_+	.	20.578	24.98	28.067	23.126	23.38	25.289
1_116522144_116522154_+	.	0.171	0.28	0.326	0.113	0.415	0.213
1_116533019_116533083_+	ENSSSCG00000004612__RAB27A	2.729	2.184	2.226	2.363	2.156	1.966
1_116612305_116612422_+	ENSSSCG00000024983__RSL24D1	26.831	28.285	20.792	20.594	10.695	15.195
1_11716413_11716415_-	.	0.227	0.168	0.163	0.056	0.249	0.372
1_11886543_11886545_-	.	0.455	0.392	0.054	0.169	0	0
1_119020977_119021105_+	ENSSSCG00000004617__FAM214A	17.907	17.699	22.312	18.456	26.78	21.783
1_119024201_119024204_+	.	0.114	0	0	0.056	0.332	0.106
1_119115994_119115996_+	.	0.057	0	0	0.056	0.166	0.106
1_119134280_119134289_+	ENSSSCG00000004620__MYO5A	0.284	0.336	0	0.45	0.083	0.053
1_119134520_119134522_+	ENSSSCG00000004620__MYO5A	0.227	0.28	0.163	0.225	0.249	0.319
1_119134537_119134539_+	ENSSSCG00000004620__MYO5A	0.568	0.392	0.434	0.225	0.332	0.425
1_119134547_119134550_+	ENSSSCG00000004620__MYO5A	1.933	2.296	2.009	2.363	2.819	1.381
1_119134563_119134587_+	ENSSSCG00000004620__MYO5A	65.089	59.594	64.222	60.545	62.762	48.879
1_119134749_119134754_+	ENSSSCG00000004620__MYO5A	2.615	2.016	0.76	2.588	1.741	0.797
1_119134848_119134854_+	ENSSSCG00000004620__MYO5A	250.806	248.906	242.448	234.302	198.65	178.779
1_119149291_119149294_+	ENSSSCG00000004620__MYO5A	0.455	0.224	0.163	2.588	0.083	0.425
1_119165615_119165637_+	ENSSSCG00000004620__MYO5A	3.866	5.937	9.175	12.66	8.208	8.182
1_119165716_119165718_+	ENSSSCG00000004620__MYO5A	0.114	0.224	0.597	0.506	0.166	0.213
1_119165827_119165920_+	ENSSSCG00000004620__MYO5A	77.823	93.536	64.168	84.177	60.524	45.213
1_119246114_119246125_+	ENSSSCG00000004620__MYO5A	0.114	0.616	0.271	0.506	0.083	0.266
1_119250549_119250555_-	.	0	0	0.054	0	2.736	0.372
1_119318946_119318948_+	.	0.057	0.056	0.163	0.281	0	0.053
1_119328306_119328351_+	.	0.171	0.28	0.977	0.844	0.249	0.425
1_119339148_119339188_+	.	0.739	0.728	0.76	0.788	0.829	0.584
1_119346553_119346556_+	.	0.171	0.224	0.271	0.281	0.166	0.213
1_119354502_119354509_-	.	0.512	0.728	0.869	0.675	0.663	0.638
1_119361282_119361397_+	.	6.31	6.945	9.555	7.821	6.964	6.375
1_119361703_119361812_+	.	1.876	2.184	1.791	1.801	2.653	1.913
1_119545596_119545600_+	ENSSSCG00000004622__GNB5	0.057	0.168	0.326	0.225	0.083	0.053
1_119545727_119545889_+	ENSSSCG00000004622__GNB5	72.024	86.255	69.162	83.559	88.298	65.136
1_119587842_119587872_+	.	0.227	0.392	0.271	0.169	0.58	0.425
1_119740312_119740315_-	.	2.899	4.593	3.963	4.727	0.912	1.381
1_119758835_119758913_-	ENSSSCG00000004624__MAPK6	35.7	42.847	29.152	50.867	11.607	16.789
1_119758931_119758937_-	ENSSSCG00000004624__MAPK6	0.682	0.56	0.271	1.238	0.58	0.266
1_119759559_119759642_-	ENSSSCG00000004624__MAPK6	72.934	88.831	77.468	103.309	37.724	48.932
1_119804974_119804979_-	.	0.057	0.056	0.054	0.113	0.249	0.159
1_119805000_119805076_+	ENSSSCG00000004625__LEO1	12.677	16.579	10.26	11.816	7.296	7.81
1_119863730_119863789_-	.	0.682	1.344	2.552	1.744	1.161	2.231
1_119863979_119863983_-	.	0.341	0.504	0.923	0.9	0.249	0.159
1_119865331_119865349_-	.	0.114	0.336	1.086	0.675	0.166	0.691
1_119884429_119884433_-	.	0.625	0.448	0.489	0.563	0.249	0.266
1_119887496_119887498_-	.	0.341	0.28	0.434	0.169	0.415	0.159
1_119905207_119905209_-	.	0	0	0.109	0.113	0	0
1_119909200_119909324_-	.	1.194	1.568	2.009	1.744	0.58	0.638
1_119948745_119948889_-	ENSSSCG00000004626__TMOD3	294.862	330.904	276.486	283.086	179.83	172.191
1_120026449_120026648_+	ENSSSCG00000004629__LYSMD2	3.866	6.161	3.474	6.302	1.741	2.975
1_120106783_120106785_+	.	0	0	0	0	1.244	0.159
1_120137905_120137908_+	ENSSSCG00000032517__DMXL2	0.284	0.168	0.326	0.394	0.166	0.319
1_120137993_120137997_+	ENSSSCG00000032517__DMXL2	12.506	17.979	17.643	21.213	7.876	10.679
1_120138038_120138048_+	ENSSSCG00000032517__DMXL2	4.377	4.481	4.072	6.021	3.565	3.188
1_120138130_120138179_+	ENSSSCG00000032517__DMXL2	34.392	41.615	39.576	46.646	24.873	26.883
1_120138297_120138405_+	ENSSSCG00000032517__DMXL2	121.196	121.709	120.41	120.864	91.863	84.528
1_120138421_120138423_+	ENSSSCG00000032517__DMXL2	0.512	0.56	0.271	0.45	0.249	0.319
1_120146431_120146433_+	.	0	0.112	0.163	0.225	0.083	0.053
1_120150823_120150827_+	.	3.979	2.632	5.809	5.796	5.223	5.047
1_120162817_120162838_+	.	0.114	0.056	0.326	0.394	0.166	0.106
1_120163082_120163084_+	.	0.114	0	0.109	0.113	0	0.053
1_120168805_120168807_+	.	0.114	0.112	0.217	0.225	0	0.106
1_120175245_120175248_+	ENSSSCG00000032517__DMXL2	0.512	0.392	0.543	0.394	0.58	0.425
1_120175264_120175295_+	ENSSSCG00000032517__DMXL2	24.16	21.284	26.384	23.689	16.748	15.992
1_120175315_120175317_+	ENSSSCG00000032517__DMXL2	0.625	0.56	0.923	0.675	0.497	0.85
1_120175375_120175377_+	ENSSSCG00000032517__DMXL2	0.568	0.224	0.489	0.338	0.083	0.266
1_120175395_120175399_+	ENSSSCG00000032517__DMXL2	1.705	1.792	1.52	1.463	0	0.213
1_120175415_120175418_+	ENSSSCG00000032517__DMXL2	0.568	0.728	0.706	0.619	0.083	0.053
1_120175457_120175464_+	ENSSSCG00000032517__DMXL2	2.899	1.568	1.846	2.138	1.327	1.594
1_120175478_120175523_+	ENSSSCG00000032517__DMXL2	24.558	16.523	27.307	16.43	15.172	13.548
1_120175569_120175571_+	ENSSSCG00000032517__DMXL2	0.114	0.168	0.054	0.169	0	0
1_120175573_120175602_+	ENSSSCG00000032517__DMXL2	1.99	0.896	2.334	1.688	1.078	0.584
1_120176019_120176076_+	ENSSSCG00000032517__DMXL2	10.971	8.233	9.555	7.315	2.487	3.825
1_120177059_120177061_+	.	0.057	0	0	0	0.166	0.319
1_120178506_120178508_+	.	0	0.112	0.163	0.506	0.083	0.319
1_120184184_120184186_+	.	0	0	0.109	0.113	0	0
1_120185702_120185704_+	.	0	0	0.109	0.169	0	0
1_120205765_120205786_+	.	0.341	0.504	0.217	0.169	0.332	0.159
1_120210693_120210706_+	.	0.284	0.168	0.489	0.675	0.663	0.638
1_120213147_120213177_+	.	0.057	0	0.38	0.506	0.166	0.159
1_120219070_120219072_+	.	0	0	0.054	0.113	0.166	0.106
1_120226981_120226983_+	.	0	0	0.217	0.169	0.083	0.053
1_120227537_120227540_+	.	0.171	0.056	0.543	0.338	0.083	0.425
1_120229753_120229755_+	.	0	0.056	0.054	0.169	0.332	0.319
1_120241031_120241033_+	.	0.398	0.224	0.597	0.731	0.829	1.222
1_120242343_120242388_+	.	0.227	0.672	1.303	1.576	0.746	0.691
1_120242464_120242466_+	.	0.114	0.056	0.489	0.394	0.083	0.159
1_120242879_120242881_+	.	0.91	0.336	0.923	1.013	0.249	0.744
1_120251364_120251367_+	.	0.171	0.28	0.651	0.113	0.249	0.266
1_120261843_120261846_+	.	0.171	0.112	0.38	0.506	0.497	0.213
1_120262678_120262681_+	.	0.114	0.112	0.271	0.563	0.249	0.319
1_120265216_120265218_+	.	0	0	0.054	0.113	0.249	0.159
1_120267703_120267705_+	.	0.114	0	0.489	0.338	0.166	0.319
1_120283474_120283477_+	.	0	0	0.271	0.225	0	0
1_120283585_120283588_+	.	0.114	0.224	0.271	0.169	0.249	0.319
1_120297288_120297372_+	.	0.91	0.84	1.574	1.125	0.746	0.691
1_120304428_120304437_+	.	0.057	0	0.217	0	0.332	0.106
1_120308991_120308993_+	.	0.114	0	0.326	0.281	0.249	0
1_12042038_12042040_-	.	0.057	0.168	0.217	0.225	0.083	0.106
1_120945946_120946051_-	ENSSSCG00000004634__AP4E1	28.48	25.82	25.461	30.272	17.825	19.339
1_121067856_121068042_+	.	106.189	104.85	116.99	108.317	99.823	94.888
1_121121347_121121349_+	.	0	0.168	0.163	0.225	0.166	0.106
1_121134094_121134103_+	.	0.171	0	0.109	0.056	0.332	0.213
1_121134310_121134312_+	.	0	0.112	0.651	0.056	0.415	0.266
1_121146110_121146265_+	ENSSSCG00000004636__TRPM7	34.563	43.295	43.43	40.682	33.661	41.016
1_121146309_121146314_+	ENSSSCG00000004636__TRPM7	0.512	1.176	1.031	1.576	0.497	0.531
1_121146375_121146388_+	ENSSSCG00000004636__TRPM7	0.682	0.448	0.489	0.619	0.332	0.425
1_12121696_12121698_+	.	0.171	0.112	0.217	0.113	0.249	0.106
1_12122074_12122113_-	ENSSSCG00000004070__SCAF8	7.049	6.497	5.592	6.302	5.555	5.047
1_12122311_12122394_-	ENSSSCG00000004070__SCAF8	13.757	13.218	13.789	13.392	14.426	13.601
1_121330828_121330834_-	.	1.023	0.616	1.357	0.506	0.497	1.647
1_121376028_121376154_-	ENSSSCG00000004639__USP8	36.609	37.862	31.378	30.779	26.531	34.162
1_121376179_121376189_+	.	0.568	0.28	0.217	0.45	0.249	0.159
1_121413212_121413214_-	.	0.398	0.336	0.217	0.338	0.083	0.159
1_121413504_121413590_+	ENSSSCG00000004645__GABPB1	11.028	11.314	14.006	13.673	9.203	9.723
1_121413598_121413602_+	ENSSSCG00000004645__GABPB1	0.057	0.056	0.109	0.113	0.166	0.106
1_121413737_121413744_-	.	0.227	0.112	0.326	0.169	0.415	0.266
1_121413754_121413765_-	.	0.512	0.616	0.326	1.013	0.332	0.531
1_121413808_121413848_+	ENSSSCG00000004645__GABPB1	1.251	0.728	2.606	3.376	3.648	2.763
1_121642400_121642405_-	.	0.114	0.056	0.109	0.169	0.083	0
1_121643093_121643096_+	.	0.227	0.392	0.434	0.169	0.415	0.319
1_121643308_121643329_+	.	1.819	2.52	2.28	2.476	0.995	1.222
1_121644368_121644454_+	ENSSSCG00000004646__ATP8B4	9.38	8.569	9.772	10.41	6.052	8.394
1_121644613_121644626_+	ENSSSCG00000004646__ATP8B4	1.649	1.176	1.194	0.675	0.332	0.319
1_121644633_121644635_+	ENSSSCG00000004646__ATP8B4	0.171	0.056	0.163	0.169	0	0.106
1_121645143_121645154_-	.	2.046	2.128	1.466	2.307	1.078	1.169
1_121645335_121645338_+	ENSSSCG00000004646__ATP8B4	0.568	0.168	0.76	0.731	0.166	0.531
1_121650403_121650450_+	.	2.388	2.744	2.606	2.363	1.824	2.975
1_121650655_121650726_+	.	7.39	8.065	4.94	6.19	6.467	11.316
1_121650783_121650786_+	.	0.455	0.28	0.38	0.281	0.415	0.372
1_121650824_121651022_+	.	51.958	45.032	49.673	44.565	49.165	64.552
1_121651466_121651479_+	.	0.512	0.504	0.543	0.844	0.332	0.638
1_121651580_121651582_+	.	0.114	0	0.271	0.169	0	0.159
1_121652711_121652715_-	.	0	0.112	0.38	0.225	0.083	0.106
1_121655514_121655516_+	.	0.227	0.28	0.543	0.731	0.58	0.478
1_121655773_121655777_+	.	1.194	2.464	1.791	1.238	1.409	2.444
1_121655821_121655823_+	.	0.398	0.392	0.326	0.338	0.249	0.372
1_121655854_121655923_+	.	99.879	76.957	112.809	77.538	146.583	168.047
1_121656317_121656319_+	.	0.057	0.168	0.434	0.225	0.415	0.478
1_121657616_121657620_+	.	0.057	0	0.271	0.113	0.332	0.744
1_121658341_121658343_+	.	1.421	1.232	1.9	1.519	2.902	2.338
1_121664103_121664110_+	.	14.098	12.49	18.458	15.643	13.1	20.614
1_121669602_121669604_+	.	0	0.056	0.217	0.056	0.249	0.319
1_121674999_121675004_+	.	0	0.112	0.271	0	0.415	0.478
1_121680124_121680149_+	.	0.114	0.112	0.38	0.394	0.166	0.531
1_121690463_121690604_+	.	6.822	10.866	8.523	10.916	3.068	5.419
1_121694110_121694112_+	.	0.171	0.168	0.489	0.056	0.332	0.531
1_121711413_121711431_+	.	0.057	0.168	0.054	0.113	0.249	0.425
1_121711770_121711951_+	.	51.048	72.476	53.202	87.835	27.111	39.315
1_121720591_121720595_-	.	0.455	1.568	1.411	1.632	0.58	0.797
1_121730631_121730633_+	.	0.057	0	0.271	0.113	0.166	0.106
1_121731738_121731819_+	.	1.023	1.288	1.683	2.982	1.078	1.169
1_121733316_121733318_+	.	0.341	0.168	0.597	0.281	0.166	0.372
1_121735898_121735900_+	.	0	0	0.163	0.056	0.332	0.372
1_121740241_121740251_+	.	0.284	0.168	0.977	0.45	0.995	0.903
1_121742798_121742804_+	.	0.625	0.336	2.009	0.9	1.658	1.541
1_121745039_121745041_+	.	0.284	0.168	0.76	0.338	0.415	1.434
1_121745323_121745325_+	.	0	0.112	0	0.056	0.166	0.159
1_121747027_121747032_+	.	0.171	0.168	0.814	0.281	0.912	0.744
1_121750805_121750831_+	.	0.341	0.168	0.814	0.45	0.58	0.638
1_121750956_121750976_+	.	0.398	0.56	0.814	0.394	0.249	0.531
1_121752592_121752595_+	.	0.057	0.056	0.271	0.169	0.083	0.053
1_121757298_121757301_+	.	0.284	0.28	1.031	0.45	0.249	0.638
1_121772213_121772215_+	.	0	0	0.217	0.113	0.166	0.106
1_121775489_121775491_+	.	0.057	0	0.109	0.169	0.166	0.106
1_121777198_121777200_+	.	0.057	0	0.109	0.113	0.166	0
1_121777845_121777847_+	.	0.057	0	0.217	0.113	0	0.266
1_121806159_121806161_+	.	0	0	0.163	0.169	0.166	0
1_121807506_121807508_+	.	0.114	0	0.163	0.225	0	0.213
1_121808219_121808221_+	.	0	0.056	0.434	0.281	0.083	0.213
1_121810436_121810438_+	.	0	0.056	0	0.056	0.166	0.106
1_121830325_121830343_+	.	0.171	0	0.597	0.169	0.415	0.531
1_121834184_121834191_+	.	0.682	0.28	2.552	1.407	2.156	2.975
1_121836172_121836176_+	.	0.114	0.056	0.326	0.113	0.249	0.319
1_121840623_121840625_+	.	0.114	0.168	0.054	0.169	0.166	0.213
1_121852697_121852717_+	.	0.398	0.28	1.574	0.844	1.161	2.285
1_121857283_121857285_+	.	0.171	0.28	0.109	0.056	0.083	0.053
1_121861696_121861699_+	.	0.057	0.28	0.326	0.338	0.166	0.213
1_121866347_121866358_+	.	0	0.056	0.109	0.225	0.166	0.213
1_121883869_121883871_+	.	0.114	0.056	0.163	0.169	0.249	0.106
1_121885178_121885184_+	.	0	0	0.054	0	0.166	0.213
1_121885845_121885847_+	.	0	0.168	0.326	0.225	0.083	0.372
1_121885877_121885895_+	.	0	0	0	0.056	0.249	0.266
1_121888048_121888050_+	.	0.171	0.056	0.38	0.169	0.083	0.425
1_121888380_121888387_+	.	0.227	0.112	1.9	0.675	1.244	2.391
1_121891307_121891309_+	.	0.057	0	0.109	0.113	0	0.106
1_121906785_121906787_+	.	0.057	0	0.163	0.113	0	0.053
1_121913598_121913602_+	.	0	0	0	0.169	0.166	0.106
1_121917427_121917429_+	.	0.114	0	0.109	0	0.166	0.266
1_122139204_122139302_-	ENSSSCG00000004647__DTWD1	8.413	6.945	5.212	5.514	3.897	5.207
1_122139404_122139455_+	ENSSSCG00000004648__FAM227B	3.809	3.865	3.257	2.251	3.068	3.241
1_122526600_122526739_-	ENSSSCG00000004651__GALK2	23.136	21.116	17.915	15.643	23.215	29.008
1_122542180_122542245_-	ENSSSCG00000004651__GALK2	3.581	3.361	3.637	3.77	5.887	6.96
1_122542352_122542444_+	ENSSSCG00000004652__COPS2	25.353	29.965	24.049	26.727	13.265	18.223
1_122633662_122633823_+	ENSSSCG00000004653__SECISBP2L	39.792	38.142	26.601	29.428	30.262	25.661
1_122812071_122812194_-	ENSSSCG00000004656__EID1	5.287	5.097	5.103	4.67	10.778	8.66
1_123461153_123461195_-	ENSSSCG00000032141__DUT	1.08	0.448	2.117	0.957	1.575	1.116
1_123461479_123461540_+	.	4.377	3.585	4.614	4.22	5.887	6.375
1_123461747_123461934_-	ENSSSCG00000032141__DUT	8.811	10.53	9.935	11.873	13.265	14.185
1_123462187_123462235_-	ENSSSCG00000032141__DUT	4.661	5.657	5.809	6.527	4.477	4.888
1_125386054_125386059_-	.	1.535	1.624	1.52	1.407	0.663	1.647
1_126082619_126082627_-	.	0.227	0	0.217	0.169	0	0
1_126091033_126091036_-	.	0.398	0.168	0.163	0.169	0.415	0.584
1_126111347_126111349_-	.	0.227	0.224	0.326	0.056	0.332	0.213
1_126129586_126129588_-	.	0.171	0	0.109	0.113	0	0.106
1_126137033_126137130_-	ENSSSCG00000004666__SQOR	140.183	128.206	120.464	118.051	131.908	165.869
1_126179787_126179812_-	.	1.023	0.84	0.869	1.013	0.497	1.328
1_126184759_126184890_-	ENSSSCG00000037384__BLOC1S6	78.448	87.655	65.416	69.266	50.575	63.277
1_126236963_126237031_+	ENSSSCG00000004668__SLC30A4	2.501	3.809	2.226	3.489	1.99	2.231
1_126293071_126293093_-	.	1.251	1.96	1.683	1.801	1.658	2.55
1_126293193_126293195_+	.	0.057	0	0.109	0.113	0	0
1_126293448_126293489_-	.	0.625	0.448	0.271	0.281	0.912	1.594
1_126304798_126304810_-	.	0.341	0.28	0.163	0.113	0.083	0.266
1_126307632_126307634_-	.	1.251	1.624	1.737	1.632	1.99	2.019
1_126307740_126307747_-	.	0.284	0.28	0.163	0.338	0.166	0.106
1_126307752_126307754_-	.	0	0.112	0.217	0.113	0	0.106
1_126307767_126307780_-	.	0.625	1.344	0.271	0.844	0.58	0.956
1_126307814_126307961_-	.	284.8	433.066	227.247	309.364	101.398	231.802
1_126334727_126334729_-	ENSSSCG00000004671__SPATA5L1	0.057	0.448	0.38	0.281	0.083	0.213
1_126335191_126335256_-	ENSSSCG00000004671__SPATA5L1	2.956	2.184	2.66	3.77	2.073	3.028
1_126361908_126361949_+	ENSSSCG00000004672__GATM	1.762	2.969	2.769	2.982	5.887	7.066
1_126438807_126438809_+	.	0	0	0	0	0.663	0.159
1_126614956_126614958_-	.	0.512	0.056	0.217	0.056	0.58	0.213
1_126620115_126620118_-	ENSSSCG00000004675__DUOX1	1.478	0.336	0.977	0.225	1.161	0.691
1_126620316_126620318_-	ENSSSCG00000004675__DUOX1	0.227	0.056	0.217	0.225	0	0
1_126620358_126620382_-	ENSSSCG00000004675__DUOX1	13.643	4.369	16.395	5.739	9.286	3.932
1_126620508_126620510_+	ENSSSCG00000004678__DUOX2	1.819	0.616	2.009	0.45	1.078	0.213
1_126622653_126622666_+	.	0.341	0.168	0.38	0.281	0.415	0.319
1_126623445_126623508_-	ENSSSCG00000004676__DUOXA2	11.995	5.209	12.866	4.445	15.421	9.616
1_126644699_126644701_-	.	0.284	0.168	0.326	0.113	0.083	0
1_126700639_126700706_+	.	0.625	0.728	1.411	0.45	1.575	2.497
1_126700927_126701102_-	ENSSSCG00000004679__SORD	38.258	23.02	28.935	20.313	30.428	34.428
1_126707903_126707909_-	.	0	0	0.054	0.113	0.332	0.213
1_126835478_126835525_-	.	1.137	0.504	2.823	1.182	2.736	2.072
1_126837514_126837516_-	.	0.057	0.168	0.109	0.225	0.083	0.106
1_126837519_126837682_-	.	3.581	3.529	3.529	3.264	3.814	3.666
1_126837858_126837860_-	.	0.171	0.112	0.271	0.169	0	0.106
1_126838012_126838070_-	.	10.801	11.986	24.049	24.533	30.428	22.049
1_126844035_126844039_-	ENSSSCG00000004687__B2M	1.933	2.016	1.683	2.476	2.156	2.603
1_126851382_126851384_-	.	0	0	0	0.056	0.912	0.159
1_126865270_126865366_+	.	0.739	0.28	2.117	1.519	2.156	2.285
1_126865646_126865734_-	.	10.175	11.818	10.097	8.778	12.851	10.998
1_126865654_126865656_+	.	0	0	0.054	0	0.249	0.159
1_126871545_126871553_-	ENSSSCG00000004687__B2M	24.899	23.244	12.866	9.566	18.24	12.06
1_126871665_126871667_-	ENSSSCG00000004687__B2M	0.114	0.056	0	0.113	0.166	0.266
1_126872055_126872071_-	ENSSSCG00000004687__B2M	2.274	1.344	1.574	1.182	1.658	2.125
1_126902118_126902264_+	ENSSSCG00000004684__SPG11	35.017	29.181	35.504	28.022	68.649	64.499
1_127007035_127007056_-	ENSSSCG00000004691__EIF3J	2.16	1.176	2.877	1.632	1.244	2.231
1_127018931_127018954_-	ENSSSCG00000004691__EIF3J	7.219	3.137	7.003	1.913	2.073	4.144
1_127019144_127019216_-	ENSSSCG00000004691__EIF3J	66.34	69.62	67.045	71.461	38.221	40.325
1_127032008_127032010_-	.	0	0.224	0.271	0.056	0.249	0.106
1_127125269_127125411_-	ENSSSCG00000035827__CTDSPL2	60.485	63.067	51.736	47.772	35.983	42.503
1_127238233_127238303_-	ENSSSCG00000023996__GOLM2	8.925	10.81	7.546	8.834	5.721	7.438
1_127238421_127238473_-	ENSSSCG00000023996__GOLM2	4.832	3.697	3.8	3.939	5.223	7.119
1_127739522_127739526_-	.	0.114	0	0	0	0.249	0.213
1_127741323_127741335_-	ENSSSCG00000004695__WDR76	0.91	0.28	0.434	0.619	0.829	1.275
1_127741386_127741513_+	ENSSSCG00000040383__MFAP1	29.731	38.983	26.384	28.922	24.458	27.893
1_127748661_127748663_+	.	0.512	0.28	0.597	0.338	0	0.319
1_127748672_127748674_+	.	0.341	0.112	0.326	0	0.166	0.372
1_127759780_127759866_-	.	296.909	281.952	329.797	263.111	281.477	331.631
1_127759872_127759879_-	.	0.398	0.392	0.597	0.338	0.249	0.691
1_127766029_127766031_-	.	0.057	0	0	0.281	0.166	0.159
1_127766039_127766055_+	.	0	0	0.109	0.45	0.415	0.266
1_127766821_127766823_-	ENSSSCG00000024263__SERF2	0.512	0.336	0.109	0.169	0.166	0.159
1_127766821_127766823_-	ENSSSCG00000038436__HYPK	0.512	0.336	0.109	0.169	0.166	0.159
1_127766826_127766832_-	ENSSSCG00000024263__SERF2	279.968	201.018	303.739	202.51	355.183	260.916
1_127766826_127766832_-	ENSSSCG00000038436__HYPK	279.968	201.018	303.739	202.51	355.183	260.916
1_127767477_127767529_-	ENSSSCG00000024263__SERF2	1064.9	880.358	1247.63	923.251	1444.94	1135.53
1_127767477_127767529_-	ENSSSCG00000038436__HYPK	1064.9	880.358	1247.63	923.251	1444.94	1135.53
1_127790826_127790866_-	.	0.341	0.448	0.869	0.844	1.244	0.903
1_127791575_127791582_-	.	0.171	0.224	0.706	0.394	0.829	1.434
1_127792073_127792076_-	.	1.251	0.784	2.932	1.576	2.57	4.569
1_127794162_127794237_-	.	0.966	0.784	1.52	1.182	2.57	3.4
1_127796833_127796868_-	.	0.568	0.616	1.086	0.731	1.575	1.222
1_127803836_127803888_-	.	0.796	0.448	1.574	0.844	1.327	1.009
1_127806153_127806206_-	.	1.364	0.896	2.226	1.238	1.907	2.391
1_127813602_127813710_+	ENSSSCG00000004701__CATSPER2	1.421	1.064	1.14	1.576	0.912	1.116
1_127813955_127813966_-	ENSSSCG00000004700__PDIA3	0.625	0.392	0.869	0.281	0.58	1.222
1_127814054_127814056_-	ENSSSCG00000004700__PDIA3	0.227	0.28	0.271	0.619	0.415	0.797
1_127814099_127814265_-	ENSSSCG00000004700__PDIA3	333.688	304.692	293.532	233.908	437.843	437.411
1_127814278_127814280_-	ENSSSCG00000004700__PDIA3	0.171	0.168	0.054	0	0.497	0.319
1_127814319_127814505_+	ENSSSCG00000004701__CATSPER2	2.672	1.792	2.823	3.151	5.969	6.429
1_127833452_127833454_-	.	0	0	0	0	1.907	0.691
1_127865554_127865579_+	ENSSSCG00000004704__PPIP5K1	3.524	2.969	1.954	2.87	3.648	4.622
1_127958495_127958582_+	ENSSSCG00000031949__TP53BP1	8.243	9.13	7.6	8.553	9.286	10.626
1_128083892_128084045_-	ENSSSCG00000004708__TUBGCP4	6.31	6.833	5.049	5.796	3.151	6.375
1_128084051_128084124_+	ENSSSCG00000004709__ZSCAN29	11.938	13.33	13.3	12.717	13.265	14.876
1_128125612_128125659_-	ENSSSCG00000004710__ADAL	3.07	2.969	3.312	2.251	3.151	3.188
1_128125886_128125970_-	ENSSSCG00000004710__ADAL	8.129	8.233	9.717	9.847	6.467	9.776
1_128269410_128269532_-	ENSSSCG00000034771__CCNDBP1	29.958	24.812	32.844	30.047	45.434	44.575
1_128305800_128305867_-	ENSSSCG00000004716__TMEM62	9.721	6.833	5.754	8.271	18.903	8.713
1_128319320_128319377_+	ENSSSCG00000004717__UBR1	0.512	0.28	0.38	0.281	1.078	1.275
1_128331874_128331906_-	.	0.398	1.008	0.651	0.675	0.912	0.956
1_128331940_128332093_+	ENSSSCG00000004717__UBR1	28.651	30.861	21.932	23.351	24.873	27.68
1_128489680_128489747_+	ENSSSCG00000004718__TTBK2	9.436	11.146	8.306	11.254	7.462	6.163
1_128641420_128641444_+	ENSSSCG00000004719__CDAN1	0.682	1.288	1.249	1.688	2.487	1.753
1_128717710_128717712_-	.	0.114	0.168	0.109	0.113	0	0
1_128801520_128801588_-	ENSSSCG00000044127__ENSSSCG00000044127	2.331	4.705	2.117	2.757	0.746	0.85
1_128808756_128808758_-	.	0.171	0.168	0.434	0.113	0	0.159
1_128808859_128808959_-	.	35.643	52.369	35.775	52.217	21.308	25.077
1_128838935_128838958_+	ENSSSCG00000004726__LRRC57	0.057	0.28	0.597	0.45	0.166	0
1_128839017_128839056_-	ENSSSCG00000035719__HAUS2	34.619	34.614	29.152	25.715	22.468	28.371
1_128839074_128839230_+	ENSSSCG00000004726__LRRC57	50.252	44.304	52.387	44.171	47.756	40.75
1_128866280_128866435_-	ENSSSCG00000038735__SNAP23	19.385	19.547	15.2	14.067	16.831	15.779
1_128882682_128882685_-	.	0.227	0.168	0.326	0.113	0.663	0.638
1_128888892_128888978_-	ENSSSCG00000038735__SNAP23	135.181	138.007	99.835	82.771	97.418	89.257
1_128893951_128894038_+	ENSSSCG00000004725__ZNF106	28.992	38.815	26.547	32.804	25.702	20.189
1_128958702_128958704_+	.	0	0.056	0.109	0.113	0.083	0.053
1_129013185_129013187_-	ENSSSCG00000004728__CAPN3	0.114	0.112	0.054	0.056	0.249	0
1_129013189_129013300_-	ENSSSCG00000004728__CAPN3	32.175	20.499	35.178	17.443	42.035	23.749
1_129013503_129013548_-	ENSSSCG00000004728__CAPN3	2.501	1.792	2.334	1.519	2.073	1.169
1_129097690_129097693_-	ENSSSCG00000004729__ENSSSCG00000004729	0.227	0.28	0.271	0.225	0.415	0.372
1_129097751_129097754_+	ENSSSCG00000004730__TMEM87A	0.227	0.168	0.217	0.394	0.249	0.266
1_129098273_129098292_-	ENSSSCG00000004729__ENSSSCG00000004729	1.99	1.96	2.226	1.744	2.57	2.975
1_129098421_129098483_+	ENSSSCG00000004730__TMEM87A	51.787	48.392	40.336	38.544	37.226	33.684
1_129098724_129098775_+	ENSSSCG00000004730__TMEM87A	1.819	2.52	2.389	1.632	2.321	2.444
1_129132763_129132775_-	ENSSSCG00000033472__ENSSSCG00000033472	0	0	0	0	2.653	1.222
1_129144333_129144415_+	ENSSSCG00000004731__VPS39	48.149	43.743	38.87	40.513	33.412	43.884
1_129193695_129193698_+	.	0.114	0.056	0.326	0.225	0.249	0.159
1_129238428_129238432_+	.	0.227	0.056	0.271	0.113	0	0.213
1_129248837_129248840_-	.	0.114	0.056	0.271	0	0.332	0.106
1_129250418_129250429_+	.	0.568	0.784	0.923	1.182	1.492	1.381
1_129253669_129253671_+	.	0.057	0	0.054	0.056	0.249	0.213
1_129253749_129253760_+	.	0.625	0.28	0.489	0.45	0.995	1.009
1_129338966_129338968_-	.	0	0.224	0.326	0.338	0.249	0.319
1_129374526_129374679_+	ENSSSCG00000020666__EHD4	126.028	176.878	70.899	125.422	60.938	48.825
1_129374712_129374730_+	ENSSSCG00000020666__EHD4	1.194	1.008	0.977	0.9	0.332	1.009
1_129374740_129374743_+	ENSSSCG00000020666__EHD4	0.114	0.448	0.326	0	0.083	0.319
1_129440380_129440426_+	.	0.512	0.784	0.434	0.675	0.332	0.213
1_129457527_129457530_+	.	0.114	0.168	0	0.056	0	0
1_129458570_129458572_+	.	0.057	0.056	0.217	0.169	0	0.106
1_129458588_129458590_+	.	0.171	0.56	0.489	0.45	0.249	0.319
1_129459876_129459879_+	.	0.284	0.336	0.163	0.169	0.249	0.159
1_129533242_129533337_-	ENSSSCG00000004737__PLA2G4B	7.163	6.553	5.537	6.527	5.057	5.472
1_129587904_129587915_-	ENSSSCG00000004738__MAPKBP1	0.114	0.112	0	0.113	0	0
1_129587994_129588069_-	ENSSSCG00000004738__MAPKBP1	7.902	8.625	6.84	8.834	4.145	5.685
1_129588216_129588219_+	.	0.227	0	0.217	0.225	0.083	0.266
1_129695810_129695897_-	.	1.933	2.408	1.303	0.957	0.995	1.434
1_129697040_129697047_-	ENSSSCG00000004739__MGA	0.91	0.784	0.814	0.45	0.497	0.691
1_129697066_129697070_-	ENSSSCG00000004739__MGA	0.114	0	0.163	0.338	0.249	0.159
1_129697323_129697409_-	ENSSSCG00000004739__MGA	12.79	13.386	10.586	10.916	9.452	7.863
1_129697696_129697729_-	ENSSSCG00000004739__MGA	0.796	0.56	0.977	0.9	0.415	0.106
1_129763114_129763180_-	.	4.832	6.833	3.529	6.696	3.316	4.516
1_129838577_129838621_+	ENSSSCG00000004745__RPAP1	11.085	10.25	9.772	12.885	5.804	8.235
1_129888838_129888840_-	.	0.171	0.168	0.163	0.169	0.166	0.106
1_129942702_129942833_-	ENSSSCG00000004747__RTF1	22.795	27.221	12.486	19.469	22.717	12.06
1_129968502_129968577_+	ENSSSCG00000004748__NDUFAF1	12.677	10.866	12.106	8.609	13.763	14.026
1_130048193_130048196_-	.	0.057	0	0.814	0.281	0.083	0.213
1_130053189_130053191_-	.	0	0	0.163	0.113	0	0
1_130054057_130054059_-	.	0.114	0.056	1.194	1.238	1.244	1.7
1_130065533_130065657_-	ENSSSCG00000035544__ENSSSCG00000035544	166.901	162.764	177.357	151.081	145.423	141.323
1_130075453_130075455_-	.	0.171	0.112	0.326	0.394	0.415	0.425
1_130075473_130075475_-	.	0.398	0.168	0.326	0.169	0.249	0.319
1_130112281_130112284_-	ENSSSCG00000004751__CHP1	0.739	0.896	0.434	0.338	0.912	0.478
1_130112298_130112463_-	ENSSSCG00000004751__CHP1	27.741	31.421	26.275	31.454	24.458	27.415
1_130112857_130112865_+	ENSSSCG00000004752__EXD1	0.171	0.504	0.217	0.338	0.912	0.85
1_130201698_130201894_+	ENSSSCG00000004753__INO80	14.951	17.755	14.278	16.768	10.115	12.485
1_130363255_130363260_-	ENSSSCG00000038521__CHAC1	0.114	0.224	0.434	0.394	0.249	0.85
1_130418570_130418664_-	.	38.03	36.462	44.353	37.756	34.407	38.2
1_130418715_130418721_-	.	0.114	0.056	0.163	0.113	0.166	0
1_130420437_130420451_-	ENSSSCG00000004757__VPS18	0.568	0.168	0.706	0.394	1.244	0.85
1_130516489_130516605_-	ENSSSCG00000004761__ZFYVE19	1.307	1.68	0.977	1.069	1.99	1.541
1_130516725_130516827_+	ENSSSCG00000004762__DNAJC17	9.948	10.362	9.989	10.916	5.804	8.607
1_130516725_130516827_+	ENSSSCG00000004765__RMDN3	9.948	10.362	9.989	10.916	5.804	8.607
1_130517189_130517242_-	ENSSSCG00000004761__ZFYVE19	1.364	1.736	1.466	1.463	0.995	1.328
1_130563515_130563661_-	ENSSSCG00000032022__GCHFR	16.144	14.45	13.898	12.154	17.079	20.667
1_130563515_130563661_-	ENSSSCG00000043412__ENSSSCG00000043412	16.144	14.45	13.898	12.154	17.079	20.667
1_130574359_130574429_+	ENSSSCG00000004765__RMDN3	3.581	4.033	2.986	4.164	1.824	3.188
1_130746898_130746993_-	.	9.778	8.737	7.546	7.878	6.301	5.844
1_130753173_130753226_+	ENSSSCG00000038033__CCDC32	7.617	8.177	7.383	5.683	7.628	8.766
1_130847129_130847201_-	.	2.842	2.016	2.606	2.645	3.233	3.825
1_130873464_130873525_-	ENSSSCG00000004772__BAHD1	3.866	4.929	2.063	3.939	3.068	2.603
1_130873683_130873745_-	ENSSSCG00000004772__BAHD1	5.059	6.609	4.56	4.501	4.726	4.888
1_130910583_130910674_-	ENSSSCG00000004774__IVD	8.527	5.825	9.609	6.415	16.001	13.176
1_130929647_130929724_-	ENSSSCG00000004774__IVD	6.196	4.985	4.506	3.77	3.98	3.878
1_131005487_131005489_+	ENSSSCG00000004779__PLCB2	0.171	0.224	0.217	0.169	0.083	0.053
1_131005491_131005576_+	ENSSSCG00000004779__PLCB2	5.4	7.449	4.343	3.714	5.638	6.322
1_131171808_131171831_+	.	0.114	0.504	0.271	0.506	0.663	0.956
1_131178266_131178335_+	ENSSSCG00000035284__BMF	2.388	2.016	3.04	2.645	10.695	10.413
1_131241610_131241668_+	ENSSSCG00000004785__SRP14	177.929	200.794	141.636	151.7	121.296	154.552
1_131242420_131242425_+	ENSSSCG00000004785__SRP14	0.398	0.336	0.271	0.169	0.083	0.584
1_131244132_131244134_+	.	0.114	0.168	0.163	0.169	0.332	0.159
1_131244648_131244650_+	.	0.057	0.168	0.109	0.394	0.083	0.266
1_131355178_131355251_-	ENSSSCG00000039061__EIF2AK4	8.243	11.874	5.917	7.259	6.881	8.448
1_131746111_131746117_-	ENSSSCG00000004789__THBS1	1.023	0.28	0.76	0.281	7.876	3.4
1_132589239_132589253_-	.	0.171	0.112	0.217	0.338	0.332	0.319
1_132662811_132662814_+	.	0.114	0.168	0.054	0	0	0.053
1_132702480_132702662_+	ENSSSCG00000004791__RASGRP1	67.306	104.066	62.756	130.993	51.321	68.749
1_132764659_132764662_+	.	0.171	0.224	0.054	0.169	0.166	0.213
1_132785537_132785555_+	.	0.171	0.392	0.326	0.394	0.249	0.319
1_132819180_132819264_-	ENSSSCG00000004792__FAM98B	36.495	31.813	38.001	39.05	34.324	38.944
1_132906088_132906090_-	.	0.057	0.224	0.434	0.169	0.083	0.372
1_132906183_132906185_-	.	0.057	0.112	0.054	0.056	0.166	0.213
1_132962956_132962977_-	ENSSSCG00000039393__SPRED1	0.114	0.168	0.109	0.225	0.083	0
1_133007289_133007291_-	.	0.171	0.112	0	0.056	0	0
1_133015738_133015740_-	ENSSSCG00000039393__SPRED1	0.114	0.112	0.163	0.281	0.166	0.159
1_133015905_133015982_-	ENSSSCG00000039393__SPRED1	5.798	6.833	9.772	12.66	13.183	14.132
1_133015992_133015994_-	ENSSSCG00000039393__SPRED1	0.057	0.336	0.217	0.113	0	0.266
1_133016214_133016258_-	ENSSSCG00000039393__SPRED1	2.103	3.697	2.117	3.432	1.492	1.381
1_133016342_133016351_+	.	0.398	0.28	0.814	0.9	0.912	0.638
1_133016400_133016483_-	ENSSSCG00000039393__SPRED1	28.082	41.615	23.724	30.216	23.878	23.217
1_133016515_133016517_-	ENSSSCG00000039393__SPRED1	0.114	0.336	0.109	0.281	0.249	0.106
1_133016594_133016601_-	ENSSSCG00000039393__SPRED1	1.307	2.072	1.357	2.757	1.327	1.381
1_133016757_133016761_-	ENSSSCG00000039393__SPRED1	0	0.168	0.109	0.225	0.249	0.106
1_133238761_133238765_-	.	0	0.056	0.054	0.113	0.249	0.159
1_13446484_13446551_+	ENSSSCG00000004076__MTRF1L	10.858	12.378	12.432	12.379	8.54	10.573
1_134538065_134538193_-	ENSSSCG00000026900__C15orf41	2.842	2.969	3.854	3.038	3.731	4.569
1_135577933_135577958_+	ENSSSCG00000035254__DPH6	9.209	8.289	7.329	9.284	8.871	9.404
1_136096900_136097047_+	ENSSSCG00000030003__ENSSSCG00000030003	3.979	6.329	3.42	4.389	2.073	3.613
1_136121108_136121172_+	ENSSSCG00000004799__ZNF770	2.046	1.624	2.226	1.632	1.907	1.753
1_136121108_136121172_+	ENSSSCG00000004802__AQR	2.046	1.624	2.226	1.632	1.907	1.753
1_136135853_136135973_+	.	33.085	31.869	34.527	19.694	26.614	30.709
1_136497412_136497501_+	ENSSSCG00000004806__ENSSSCG00000004806	7.674	9.13	7.98	7.765	7.296	7.491
1_137008676_137008839_-	ENSSSCG00000044690__FMN1	17.054	4.817	15.689	4.22	13.763	3.772
1_137008916_137008956_-	ENSSSCG00000044690__FMN1	1.705	0.56	1.411	0.394	1.244	0.638
1_137998543_137998603_+	ENSSSCG00000004814__LRRC28	12.677	10.922	10.423	8.947	11.441	11.795
1_138341234_138341277_+	ENSSSCG00000028771__MEF2A	3.411	2.184	2.171	2.026	1.907	3.135
1_138341616_138341762_+	ENSSSCG00000028771__MEF2A	51.617	57.634	31.378	52.892	41.62	27.255
1_138371347_138371363_+	.	0.284	0.504	0.326	0.338	0.083	0.159
1_138507232_138507235_+	.	0.171	0.112	0.163	0.225	0	0.053
1_138507248_138507250_+	.	0.114	0.056	0.163	0.113	0.166	0.106
1_138566268_138566270_-	.	0.796	1.008	0.706	0.731	0.746	1.169
1_138567492_138567561_-	ENSSSCG00000030487__ENSSSCG00000030487	6.026	8.345	5.049	5.683	3.98	5.154
1_139191140_139191184_-	ENSSSCG00000004820__LINS1	11.426	11.314	8.143	9.847	5.472	7.969
1_139191492_139191599_+	ENSSSCG00000004821__ASB7	9.436	10.642	9.88	12.154	11.69	9.51
1_139191775_139191805_+	ENSSSCG00000004821__ASB7	0.91	1.176	0.434	1.294	1.161	1.116
1_139494304_139494414_+	ENSSSCG00000004823__LRRK1	7.845	7.953	6.569	6.358	7.296	6.216
1_139620698_139620700_+	.	0	0.112	0.109	0.225	0.083	0.106
1_139804921_139804977_-	ENSSSCG00000004825__CHSY1	10.403	10.026	13.789	12.66	9.617	9.457
1_139829391_139829423_-	.	0.625	1.064	0.489	0.844	0.663	1.116
1_139833307_139833328_+	.	0.114	0.056	0.38	0.788	0.497	0.372
1_139833385_139833416_-	.	0.341	0.728	0.489	1.013	0.166	0.478
1_139836840_139836990_-	ENSSSCG00000004826__SELENOS	96.298	121.149	87.783	100.214	71.551	76.984
1_141494373_141494413_+	ENSSSCG00000004830__ENSSSCG00000004830	0.512	0.224	0.489	0.281	0.912	0.478
1_141494373_141494413_+	ENSSSCG00000043519__ENSSSCG00000043519	0.512	0.224	0.489	0.281	0.912	0.478
1_141494419_141494423_+	ENSSSCG00000004830__ENSSSCG00000004830	0.284	0.168	0.326	0	0.083	0
1_141494419_141494423_+	ENSSSCG00000043519__ENSSSCG00000043519	0.284	0.168	0.326	0	0.083	0
1_141494460_141494624_+	ENSSSCG00000004830__ENSSSCG00000004830	16.883	6.497	14.169	5.514	21.308	7.81
1_141494460_141494624_+	ENSSSCG00000043519__ENSSSCG00000043519	16.883	6.497	14.169	5.514	21.308	7.81
1_14165696_14165841_+	.	2.103	2.464	1.52	1.744	0.083	0.691
1_141697320_141697324_-	.	0	0	0	0	4.726	0.425
1_141886961_141886997_-	ENSSSCG00000004831__ENSSSCG00000004831	0.91	0.84	0.271	0.45	0.829	0.691
1_141887117_141887244_+	ENSSSCG00000004832__UBE3A	41.839	37.862	60.531	54.805	38.47	47.71
1_141887664_141887680_-	ENSSSCG00000004831__ENSSSCG00000004831	0.966	0.896	1.52	1.069	0.663	0.691
1_141916228_141916230_+	.	0.284	0.112	0.217	0.113	0.083	0.213
1_141985117_141985207_+	.	0.455	0.056	1.683	1.069	0.912	1.009
1_141985490_141985492_+	.	0.455	0.28	0.217	0.056	0.166	0.213
1_141985544_141985546_+	.	0.171	0	0.109	0.056	0.166	0.106
1_141989629_141989631_+	.	0	0	0.109	0.113	0.083	0.159
1_142631343_142631345_-	.	0	0	0	0	0.249	0.266
1_143540264_143540323_-	ENSSSCG00000026006__KLF13	2.842	4.201	3.529	2.813	2.736	2.285
1_143540556_143540621_-	ENSSSCG00000026006__KLF13	5.287	4.649	4.723	3.995	6.135	3.878
1_143540725_143540728_-	ENSSSCG00000026006__KLF13	0.114	0.168	0	0	0.083	0
1_143867538_143867578_+	ENSSSCG00000004844__MTMR10	3.297	3.809	2.932	3.601	3.233	2.55
1_143867793_143867857_+	ENSSSCG00000004844__MTMR10	14.496	15.627	13.735	13.673	13.846	12.592
1_143961614_143961673_-	ENSSSCG00000004845__FAN1	4.036	4.425	2.66	3.995	4.311	2.338
1_143993241_143993277_-	ENSSSCG00000004847__MPHOSPH10	16.656	15.011	11.563	12.098	4.809	8.288
1_143993620_143993717_+	ENSSSCG00000035696__MCEE	44.283	25.82	39.304	26.559	51.569	46.116
1_144473876_144474035_-	.	10.744	9.634	9.935	10.016	9.617	7.491
1_145059639_145059644_-	ENSSSCG00000004854__TJP1	0.625	0.84	0.706	0.45	0.746	0.797
1_145359713_145359802_+	ENSSSCG00000005782__TM2D3	37.178	35.23	31.324	36.631	21.225	23.005
1_145367737_145367833_+	.	2.729	2.128	2.171	1.857	0.663	0.744
1_145368925_145368927_+	.	0.114	0.448	0.38	0.45	0.497	0.106
1_145707379_145707381_+	ENSSSCG00000005786__SNRPA1	0.171	0.336	0.326	0.563	0.083	0.053
1_145707383_145707385_+	ENSSSCG00000005786__SNRPA1	0.398	0.784	0.109	0.957	0.332	0.213
1_145707386_145707460_+	ENSSSCG00000005786__SNRPA1	44.795	41.223	35.124	32.973	24.209	25.98
1_145707466_145707468_+	ENSSSCG00000005786__SNRPA1	0.057	0.112	0.109	0.113	0.083	0
1_145707627_145707667_+	ENSSSCG00000005786__SNRPA1	0.512	0.504	0.597	1.069	0.58	0.319
1_145709046_145709049_+	ENSSSCG00000005786__SNRPA1	0.568	0.336	0.326	0.225	0.332	0.159
1_145811375_145811483_-	ENSSSCG00000005787__CTDP1	12.336	12.994	9.5	12.548	9.452	8.448
1_145812002_145812056_+	ENSSSCG00000040252__ENSSSCG00000040252	4.775	4.313	4.832	4.051	3.233	3.932
1_146003253_146003347_-	ENSSSCG00000004856__NFATC1	12.336	13.666	7.655	8.834	11.939	7.332
1_146221623_146221812_-	ENSSSCG00000004857__ATP9B	23.705	22.404	19.055	26.784	28.687	21.252
1_146221908_146221947_+	.	0.398	0.616	0.706	0.788	0.995	0.744
1_14750770_14750836_-	ENSSSCG00000004087__CCDC170	1.364	1.4	1.14	0.9	2.321	1.806
1_147549592_147549596_+	.	0	0	0	0	9.783	2.178
1_147568344_147568421_+	ENSSSCG00000038767__MBP	53.492	58.362	59.716	58.35	26.614	25.077
1_147568450_147568452_+	ENSSSCG00000038767__MBP	0.966	0.84	0.977	0.619	0.415	0.372
1_147568599_147568601_+	ENSSSCG00000038767__MBP	0.625	0.392	0.543	0.281	0.332	0.425
1_147568609_147568680_+	ENSSSCG00000038767__MBP	84.701	111.907	70.085	84.459	40.294	41.441
1_147568691_147568694_+	ENSSSCG00000038767__MBP	0.739	0.952	0.38	0.844	0.912	0.319
1_147568699_147568702_+	ENSSSCG00000038767__MBP	0.455	0.616	0.434	0.394	0.415	0.85
1_147568729_147568740_+	ENSSSCG00000038767__MBP	1.421	2.016	1.52	1.744	0.332	1.116
1_147568741_147568743_+	ENSSSCG00000038767__MBP	0.227	0.112	0.109	0.056	0.083	0
1_147569075_147569127_+	ENSSSCG00000038767__MBP	0.568	0.784	0.38	0.45	0	0.319
1_147590861_147590894_+	.	1.876	1.512	2.063	1.35	1.161	1.275
1_147612174_147612178_-	.	0	0.056	0.163	0.169	0	0
1_147619690_147619694_+	.	0.284	0.392	0.489	1.294	0.332	0.106
1_147649961_147650051_+	ENSSSCG00000038767__MBP	1.535	0.896	1.629	1.013	0.912	0.531
1_147652746_147652748_+	.	0.057	0.28	0.326	0.45	0.166	0.159
1_147652940_147652942_+	.	0.057	0.112	0.109	0.338	0.083	0
1_147653010_147653021_+	.	0	0	0.109	0.113	0	0.053
1_147676954_147676957_+	.	0.398	0.448	0.489	0.563	0.332	0.266
1_147678309_147678443_+	.	4.207	3.921	4.072	2.251	1.99	2.125
1_147686438_147686487_+	.	1.251	1.008	1.737	1.35	0.166	0.319
1_147781719_147781730_-	ENSSSCG00000023533__ZNF236	0.568	0.168	0.434	0.394	0.663	0.319
1_147782105_147782145_-	ENSSSCG00000023533__ZNF236	3.354	5.881	3.094	4.445	3.233	2.125
1_147782304_147782345_-	ENSSSCG00000023533__ZNF236	3.695	3.473	2.66	2.813	1.327	1.7
1_14795160_14795360_-	ENSSSCG00000004088__ARMT1	23.534	25.372	25.189	28.528	20.23	21.464
1_14795455_14795467_-	ENSSSCG00000004088__ARMT1	0	0	0	0	0.415	0.159
1_14795643_14795768_+	ENSSSCG00000004089__RMND1	11.654	11.818	6.732	6.64	6.218	8.66
1_147984096_147984137_+	ENSSSCG00000004859__ZNF516	0.739	0.952	0.651	0.957	0.746	1.063
1_147987679_147987837_+	.	7.902	7.393	7.22	9.059	9.617	8.129
1_14866178_14866240_+	ENSSSCG00000004090__ZBTB2	2.274	3.361	2.28	3.038	2.985	2.391
1_14866769_14866771_+	ENSSSCG00000004090__ZBTB2	0.341	0.728	0.434	0.225	0.166	0.106
1_14866979_14867160_-	.	2.16	2.744	2.389	1.913	2.57	2.178
1_148678342_148678400_+	.	0.512	0.392	0.543	0.225	2.156	1.913
1_148985790_148985885_-	ENSSSCG00000004861__TSHZ1	9.493	10.698	10.26	8.834	12.602	15.248
1_148987022_148987093_+	ENSSSCG00000032488__ZADH2	17.168	13.554	14.223	11.366	26.531	14.132
1_148987483_148987581_+	ENSSSCG00000032488__ZADH2	7.958	9.13	4.723	8.553	8.954	4.675
1_148987601_148987603_+	ENSSSCG00000032488__ZADH2	0.227	0.728	0.271	0.394	0.249	0.266
1_149516790_149516804_-	ENSSSCG00000033971__ZNF407	0.284	0.504	0.434	0.563	0.663	0.85
1_149517031_149517096_-	ENSSSCG00000033971__ZNF407	15.007	20.443	14.82	16.993	10.529	14.61
1_149517319_149517355_+	.	1.933	2.52	2.606	2.476	3.565	3.719
1_149550926_149550948_-	.	0.853	0.56	0.869	0.619	1.327	1.488
1_149568413_149568420_-	.	0.625	0.56	0.054	0.225	0.332	0.159
1_149569578_149569602_-	.	0.568	0.504	0.814	0.619	0.58	0.584
1_149579721_149579723_-	.	0.455	0.448	0.434	0.506	0.415	0.478
1_149579760_149579800_-	.	0.455	0.784	0.923	0.563	0.663	0.531
1_149581483_149581486_-	.	0.966	1.512	0.814	0.394	0.995	1.063
1_149581508_149581687_-	.	191.97	159.291	172.471	124.353	175.104	179.257
1_149584227_149584334_-	ENSSSCG00000004870__CNDP2	16.94	13.274	16.558	13.729	27.609	22.686
1_149737616_149737741_+	ENSSSCG00000004875__CYB5A	10.46	4.425	9.337	5.402	8.871	7.226
1_149855812_149855889_-	ENSSSCG00000032494__TIMM21	19.669	18.315	22.964	14.911	20.313	21.677
1_152636479_152636661_-	ENSSSCG00000032214__SOCS6	18.305	17.307	15.363	17.668	12.105	10.36
1_152636716_152636758_+	.	1.194	0.672	0.76	0.619	0.249	0.531
1_153393378_153393487_-	ENSSSCG00000028977__DOK6	4.377	2.8	4.506	2.982	8.871	3.56
1_153988048_153988210_+	ENSSSCG00000004884__TMX3	25.638	24.252	31.215	28.584	17.825	24.758
1_157836806_157836897_-	ENSSSCG00000004888__SERPINB8	49.399	30.301	53.256	29.26	36.397	34.003
1_157886429_157886442_-	ENSSSCG00000004890__SERPINB2	44.056	56.122	39.684	58.125	3.316	4.41
1_157937223_157937266_-	ENSSSCG00000034000__ENSSSCG00000034000	2.16	0.392	1.574	0.281	0.58	0.053
1_157937554_157937608_-	ENSSSCG00000034000__ENSSSCG00000034000	63.611	6.273	42.996	4.333	34.076	5.154
1_157998823_157998871_-	ENSSSCG00000004891__SERPINB7	9.266	2.464	6.134	1.632	1.492	0.106
1_158030764_158030766_-	ENSSSCG00000022337__SERPINB11	0.171	0.056	0.326	0	0.249	0.213
1_158233037_158233217_+	ENSSSCG00000004893__VPS4B	111.248	108.49	88.163	88.06	74.452	81.712
1_158233223_158233227_+	ENSSSCG00000004893__VPS4B	0	0.056	0.109	0.225	0	0.106
1_158233274_158233277_+	ENSSSCG00000004893__VPS4B	0.398	0.448	0.217	0.056	0.166	0.372
1_158254824_158254826_+	.	0.171	0.168	0.326	0.113	0.083	0.478
1_158270175_158270178_+	.	0	0.168	0.217	0.225	0.166	0.266
1_158288276_158288312_+	ENSSSCG00000025744__KDSR	0.739	0.728	1.086	0.45	0.829	0.797
1_158288599_158288601_+	ENSSSCG00000025744__KDSR	0.171	0	0.163	0.056	0.166	0.266
1_158288604_158288606_+	ENSSSCG00000025744__KDSR	0	0.168	0.163	0.169	0	0.106
1_158288607_158288709_+	ENSSSCG00000025744__KDSR	23.421	30.805	18.512	24.308	16.831	14.61
1_158337286_158337377_+	ENSSSCG00000025744__KDSR	4.718	8.457	3.909	6.752	3.98	5.313
1_158337498_158337517_+	ENSSSCG00000025744__KDSR	0.966	1.4	0.923	1.182	0.58	0.638
1_158862311_158862356_-	ENSSSCG00000004896__PHLPP1	0.625	0.504	0.543	1.125	0.746	0.744
1_158965219_158965222_-	.	0.114	0.056	0.109	0.169	0.166	0.159
1_159022033_159022099_-	ENSSSCG00000004897__ZCCHC2	2.16	3.305	3.203	3.826	3.399	2.178
1_159022403_159022482_-	ENSSSCG00000004897__ZCCHC2	7.049	7.057	6.352	7.596	6.964	4.835
1_159076129_159076302_+	.	10.46	17.923	12.215	15.192	13.183	13.176
1_159076549_159076551_+	.	0.227	0.616	0.706	0.9	0.497	0.478
1_159187447_159187450_-	ENSSSCG00000004898__TNFRSF11A	0.057	0	0.054	0	0.746	1.169
1_159317602_159317679_-	ENSSSCG00000004899__RELCH	19.839	18.483	22.801	17.556	21.225	24.28
1_159317719_159317918_+	ENSSSCG00000004901__PIGN	11.312	12.826	8.957	10.86	8.291	10.254
1_159317967_159317971_+	ENSSSCG00000004901__PIGN	0.114	0.168	0.054	0.113	0.166	0.106
1_161185294_161185297_-	.	0.853	2.352	0.814	2.42	0.083	0.319
1_161185379_161185393_-	.	0.739	1.344	0.543	1.913	0.166	0.213
1_161187844_161187858_-	ENSSSCG00000026454__PMAIP1	0.284	0.728	0	0.169	0	0.106
1_161188034_161188179_-	ENSSSCG00000026454__PMAIP1	45.704	90.567	41.801	79.957	9.783	23.536
1_16137546_16137549_+	.	0	0	0	0	8.208	0.956
1_161447234_161447262_+	.	34.676	29.237	30.618	28.472	20.064	29.433
1_161447297_161447308_-	.	0.171	0.056	3.963	6.077	5.638	4.303
1_161607093_161607171_+	ENSSSCG00000004908__LMAN1	65.714	74.773	72.202	78.719	51.652	63.436
1_161769203_161769208_-	ENSSSCG00000004912__ENSSSCG00000004912	0.398	0.728	0.651	0.506	0.083	0.478
1_161769211_161769286_-	ENSSSCG00000004912__ENSSSCG00000004912	132.338	149.994	119.487	136.845	143.764	155.668
1_161769288_161769290_-	ENSSSCG00000004912__ENSSSCG00000004912	0.227	0.784	0.434	0.338	0.58	0.053
1_162144723_162144903_-	ENSSSCG00000004917__MALT1	3.24	4.089	3.909	6.021	2.321	6.163
1_16249357_16249546_-	ENSSSCG00000004103__PCMT1	232.9	196.873	241.308	224.455	264.812	229.836
1_16251749_16251870_+	ENSSSCG00000004105__NUP43	9.38	10.25	6.189	6.527	5.804	6.322
1_16274766_16274826_+	ENSSSCG00000004106__LATS1	1.933	2.24	1.791	2.42	1.575	1.434
1_16274924_16274977_+	ENSSSCG00000004106__LATS1	37.121	45.872	25.407	29.766	25.536	21.464
1_16300105_16300107_+	.	0.341	0.224	0.163	0.169	0	0.053
1_163169769_163169786_-	ENSSSCG00000004926__PDCD7	0.341	0.392	0.109	0.281	0.083	0.213
1_163170218_163170247_-	ENSSSCG00000004926__PDCD7	3.183	2.52	5.157	5.345	4.892	4.835
1_163221705_163221709_-	ENSSSCG00000004927__CLPX	0.171	0.504	0.651	0.113	0.58	0.797
1_163221729_163221733_-	ENSSSCG00000004927__CLPX	0.853	0.56	0.489	0.225	0.663	0.691
1_163221949_163221951_-	ENSSSCG00000004927__CLPX	0.171	0	0	0.056	0.166	0.159
1_163221952_163222069_-	ENSSSCG00000004927__CLPX	49.286	51.417	55.102	48.897	42.201	44.203
1_16330844_16331028_+	ENSSSCG00000004104__KATNA1	45.761	49.176	42.236	46.759	42.118	39.581
1_163319811_163319813_-	ENSSSCG00000004929__PARP16	0.171	0.336	0.271	0	0	0.213
1_163319833_163319838_-	ENSSSCG00000004929__PARP16	0.568	0.728	0.326	0.45	0.746	0.691
1_163320000_163320034_-	ENSSSCG00000004929__PARP16	2.615	2.408	0.706	1.125	2.404	0.744
1_163326570_163326576_+	.	8.527	12.042	14.223	22.057	8.54	14.132
1_163334927_163334931_+	.	15.235	23.132	20.955	21.663	12.436	18.861
1_163517153_163517189_-	ENSSSCG00000004934__DPP8	0.853	0.784	0.543	0.844	0.746	0.85
1_163517331_163517469_-	ENSSSCG00000004934__DPP8	29.503	32.149	32.41	40.569	44.771	41.494
1_163525909_163526025_+	ENSSSCG00000004935__HACD3	40.418	41.671	37.513	32.467	28.769	33.365
1_163603047_163603207_-	ENSSSCG00000004936__INTS14	14.723	14.338	17.101	15.699	11.69	16.364
1_163790105_163790228_-	ENSSSCG00000004938__DENND4A	22.17	28.901	22.638	25.321	10.695	17.798
1_16381820_16381925_-	ENSSSCG00000030067__GINM1	66.851	54.441	81.974	66.959	138.292	94.888
1_163858096_163858264_+	ENSSSCG00000032312__RAB11A	159.227	143.72	140.225	122.102	122.623	140.632
1_163888329_163888331_+	.	0	0.056	0.109	0.056	0.166	0.106
1_16400921_16401007_+	ENSSSCG00000028867__PPIL4	10.517	9.354	7.437	6.583	8.705	9.085
1_164310415_164310488_+	ENSSSCG00000004941__DIS3L	4.377	4.089	4.614	3.489	4.975	4.782
1_164369183_164369267_-	ENSSSCG00000004942__TIPIN	2.388	4.257	2.552	3.151	1.161	2.072
1_164381812_164381971_+	ENSSSCG00000004943__MAP2K1	67.306	75.277	63.679	68.141	76.525	57.698
1_164420443_164420445_+	ENSSSCG00000004943__MAP2K1	0.057	0.056	0.163	0.225	0.166	0.159
1_164432781_164432783_+	.	0.171	0.112	0.38	0.45	0.332	0.478
1_164474939_164475043_-	ENSSSCG00000038941__SNAPC5	8.527	7.953	8.252	6.358	5.638	9.723
1_164475064_164475082_+	.	0.114	0.112	0.163	0.169	0.746	0.478
1_164476523_164476603_-	.	1.307	1.848	1.574	2.026	0.829	2.019
1_164476747_164476812_-	.	0.398	0.784	1.194	0.788	0.332	1.116
1_164477313_164477370_-	.	2.16	1.68	3.203	2.363	1.99	1.647
1_164477725_164477798_-	.	1.08	1.456	1.574	1.069	0.415	1.434
1_164478108_164478113_-	.	0.171	0.336	0.326	0.338	0.249	0.425
1_164478713_164478727_-	.	0.682	0.448	0.76	0.788	0.58	0.319
1_164479335_164479412_-	ENSSSCG00000004945__RPL4	1.194	0.784	1.411	2.194	0.912	1.434
1_164479708_164479710_-	ENSSSCG00000004945__RPL4	0	0.168	0.109	0.169	0	0
1_164479718_164479762_-	ENSSSCG00000004945__RPL4	17.963	17.195	20.141	18.569	10.612	15.779
1_164481496_164481553_-	ENSSSCG00000004945__RPL4	117.388	116.052	105.915	113.943	65.332	91.913
1_164481977_164481980_+	ENSSSCG00000004946__ZWILCH	0.114	0.168	0.054	0	0	0.106
1_164481984_164482011_+	ENSSSCG00000004946__ZWILCH	3.695	2.912	2.171	2.307	2.156	2.763
1_164488706_164488708_-	.	0.057	0	0	0.056	0.249	0.159
1_16463577_16463733_+	.	1.307	0.56	1.303	0.957	6.799	5.366
1_16465214_16465263_+	ENSSSCG00000004109__ZC3H12D	0.284	0.336	0.38	0.113	4.477	3.4
1_164656074_164656225_+	ENSSSCG00000004948__SMAD6	2.785	1.512	2.443	1.182	5.472	4.144
1_16466845_16466850_+	.	0.057	0.056	0	0.056	2.321	0.797
1_165138410_165138489_-	.	2.388	1.568	2.552	1.125	1.99	5.313
1_165192888_165192952_-	ENSSSCG00000004951__AAGAB	10.971	13.162	10.043	10.128	9.535	12.007
1_16525225_16525237_-	.	0	0	0	0	10.861	4.41
1_165394276_165394279_-	.	0.227	0.672	0.109	0.169	3.068	1.328
1_165436871_165436993_+	ENSSSCG00000004954__C15orf61	13.416	14.226	12.54	11.085	12.602	12.167
1_165458230_165458328_+	ENSSSCG00000004955__MAP2K5	13.814	12.49	12.269	8.215	11.856	10.945
1_165957106_165957132_+	ENSSSCG00000004958__PIAS1	54.402	58.474	44.95	49.854	40.045	42.875
1_165957136_165957138_+	ENSSSCG00000004958__PIAS1	0.455	0.28	0.326	0.113	0.415	0.319
1_165978343_165978345_+	.	0.171	0.112	0.054	0.056	0	0.053
1_165996225_165996229_+	.	0.114	0.112	0.271	0.225	0.166	0.159
1_166083965_166083967_+	.	0.171	0.224	0.326	0.45	0.332	0.213
1_16610869_16610919_+	.	0.341	0.28	0.326	0.225	0.663	0.744
1_16610942_16611029_-	ENSSSCG00000004110__TAB2	1.364	1.288	1.791	1.407	1.409	1.116
1_16611074_16611076_-	ENSSSCG00000004110__TAB2	0.227	0.224	0.163	0.225	0.249	0.266
1_16611116_16611121_-	ENSSSCG00000004110__TAB2	0	0	0.217	0.225	0.249	0.106
1_16611144_16611146_-	ENSSSCG00000004110__TAB2	0.057	0	0.217	0.056	0.166	0.106
1_16611198_16611389_-	ENSSSCG00000004110__TAB2	21.658	21.62	27.524	23.07	29.101	23.217
1_16611737_16611809_-	ENSSSCG00000004110__TAB2	0.455	0.616	0.814	0.506	1.409	1.169
1_166125994_166126104_-	ENSSSCG00000004957__CLN6	11.199	16.859	5.917	9.115	7.711	11.582
1_166162527_166162574_+	ENSSSCG00000022419__FEM1B	8.47	6.609	10.477	11.479	7.462	7.119
1_166162836_166162882_+	ENSSSCG00000022419__FEM1B	2.331	3.249	1.194	3.376	1.741	1.7
1_166163057_166163060_+	ENSSSCG00000022419__FEM1B	1.137	1.288	0.651	1.125	0.746	0.903
1_166665731_166665733_+	.	0.057	0.056	0.38	0.056	0.415	0.213
1_166667990_166668052_-	.	1.649	0.784	0.923	0.957	0.746	1.222
1_166697939_166697961_+	.	0.341	0.56	0.597	0.619	0.249	0.425
1_166698508_166698535_+	.	5.344	5.097	4.234	4.108	5.887	6.11
1_166699421_166699423_+	.	0.057	0.056	0.109	0.113	0	0.106
1_166701135_166701260_-	ENSSSCG00000004963__ENSSSCG00000004963	31.891	26.324	22.584	19.863	20.81	24.811
1_167007920_167008054_+	ENSSSCG00000026078__GLCE	29.503	33.774	22.584	20.932	20.893	19.923
1_167296062_167296229_+	ENSSSCG00000004970__RPLP1	2841.92	2663.31	2919.36	2488.69	3201.95	2804.36
1_167296283_167296286_+	ENSSSCG00000004970__RPLP1	0.398	0.504	0.434	0.169	0.332	0.266
1_167297025_167297086_+	ENSSSCG00000004970__RPLP1	0.568	1.4	0.814	1.463	1.078	1.488
1_167297864_167297867_+	.	0	0	0.163	0.169	0.166	0.053
1_167298149_167298172_-	.	0.227	0	0.543	0.338	0.746	0.85
1_167809157_167809159_-	.	0	0.056	0.38	0.338	0.415	0.159
1_167810017_167810019_-	.	0.057	0.728	0.814	0.225	0.912	0.638
1_167829095_167829097_-	.	0	0.056	0.38	0.45	0.415	0.478
1_167855342_167855388_-	ENSSSCG00000004971__TLE3	1.08	2.632	1.466	2.082	1.575	2.497
1_167855417_167855422_-	ENSSSCG00000004971__TLE3	0.057	0.168	0.326	0.169	0.332	0.053
1_167855450_167855460_-	ENSSSCG00000004971__TLE3	0.171	0.504	0.271	0.113	0.166	0.266
1_167855562_167855564_-	ENSSSCG00000004971__TLE3	0.114	0.448	0.217	0.113	0.249	0.425
1_167855743_167855746_-	ENSSSCG00000004971__TLE3	0.682	0.728	0.434	0.506	0.332	1.169
1_167855751_167855948_-	ENSSSCG00000004971__TLE3	31.038	32.822	31.541	32.917	36.729	36.234
1_167855955_167855964_-	ENSSSCG00000004971__TLE3	0	0.056	0.163	0.281	0	0.159
1_168212191_168212193_+	.	0.057	0.112	0	0.056	0.166	0.372
1_169495948_169495959_-	.	0	0	0.054	0	15.919	2.603
1_169559446_169559448_-	.	0.853	1.176	0.923	1.069	0.415	1.541
1_169596406_169596443_-	ENSSSCG00000004979__MYO9A	3.183	3.025	2.334	2.757	1.99	2.125
1_169596600_169596602_-	ENSSSCG00000004979__MYO9A	0.057	0.224	0.109	0.281	0	0.053
1_169596610_169596713_-	ENSSSCG00000004979__MYO9A	8.811	11.762	7.166	15.474	10.695	6.588
1_169596936_169596984_+	ENSSSCG00000025616__SENP8	3.354	2.856	3.203	2.757	3.233	4.516
1_169613531_169613533_+	.	0.796	0.672	0.869	0.675	0.58	1.222
1_169676154_169676194_+	ENSSSCG00000004985__GEMIN2	18.077	17.307	14.712	14.236	9.286	13.07
1_169722664_169722776_-	ENSSSCG00000004986__TRAPPC6B	37.86	35.958	32.192	29.541	26.448	31.984
1_169722876_169722879_+	.	0.796	0.896	0.651	0.731	0.415	0.691
1_169725635_169725720_+	ENSSSCG00000022828__PNN	63.043	58.138	53.31	45.071	29.681	38.944
1_169728312_169728343_+	.	1.649	0.56	2.171	0.45	0.829	1.488
1_169730633_169730651_+	.	0.341	0.28	0.814	0.113	0.415	0.584
1_169731519_169731521_+	.	0.057	0.112	0.326	0.056	0.166	0.106
1_169731559_169731729_+	.	12.222	4.425	14.06	4.276	7.213	10.838
1_169732317_169732319_+	.	0.796	0.392	0.651	0.563	0.332	0.319
1_169732340_169732342_+	.	0.114	0.168	0.38	0.113	0.249	0.425
1_169732444_169732447_+	.	0.284	0.168	0.271	0	0.166	0.372
1_169801917_169801919_+	ENSSSCG00000004983__ENSSSCG00000004983	0.171	0	0.217	0.338	0	0.053
1_169801978_169801992_+	ENSSSCG00000004983__ENSSSCG00000004983	1.137	0.616	1.466	0.675	1.161	1.009
1_169802064_169802073_+	ENSSSCG00000004983__ENSSSCG00000004983	0.114	0.336	0.054	0	0	0
1_169802189_169802256_+	ENSSSCG00000004983__ENSSSCG00000004983	26.775	29.629	21.498	23.576	19.235	19.18
1_1698706_1698727_-	ENSSSCG00000004018__AFDN	2.729	2.128	2.443	2.532	3.316	2.869
1_169915571_169915626_-	ENSSSCG00000004989__FBXO33	8.811	7.729	9.392	10.804	7.711	7.651
1_169915754_169915792_-	ENSSSCG00000004989__FBXO33	0.796	1.064	0.543	1.182	0.249	0.584
1_169915986_169915988_+	.	0	0.112	0.217	0.113	0.249	0.319
1_17138247_17138431_-	ENSSSCG00000028974__UST	7.447	6.609	6.134	6.696	6.964	9.085
1_175145877_175146023_+	ENSSSCG00000030679__C14orf28	7.561	8.289	5.537	9.96	7.379	6.801
1_175198035_175198145_-	ENSSSCG00000004996__KLHL28	20.067	19.267	17.209	15.98	13.763	18.967
1_175198367_175198452_+	ENSSSCG00000027765__TOGARAM1	5.741	8.009	5.592	6.865	4.892	5.632
1_175285235_175285282_+	ENSSSCG00000004997__PRPF39	19.783	18.707	17.698	19.131	14.26	17.373
1_175306060_175306071_+	.	0	0	0.217	0.113	0.166	0.106
1_175332684_175332742_-	ENSSSCG00000021217__FKBP3	46.955	43.799	47.882	39.05	47.424	47.444
1_175448001_175448098_-	ENSSSCG00000004999__MIS18BP1	7.39	7.281	7.6	8.103	5.14	5.844
1_175448217_175448290_-	ENSSSCG00000004999__MIS18BP1	14.098	15.291	12.486	14.405	10.032	11.423
1_175711_175757_-	ENSSSCG00000029697__FAM120B	2.785	1.456	2.986	1.238	2.902	2.975
1_179454986_179454999_-	.	1.08	3.025	0.271	0.169	0.166	0.425
1_179456748_179456851_-	ENSSSCG00000038507__RPS29	637.134	565.584	523.114	400.8	549.107	602.588
1_179456978_179456988_+	.	4.434	3.361	19.815	30.61	33.247	18.755
1_179462189_179462221_+	ENSSSCG00000005004__LRR1	2.785	2.072	2.66	2.363	2.156	2.072
1_179476969_179476971_-	.	0.455	1.064	0.543	0.338	0.166	0.213
1_179477085_179477087_-	.	210.332	179.567	246.9	178.933	163.331	179.257
1_179477819_179477878_-	.	616.158	535.899	637.281	485.821	510.14	547.919
1_179477897_179477902_-	.	0.284	0.28	0.163	0.225	0.083	0.213
1_179477947_179478092_+	ENSSSCG00000035611__MGAT2	45.761	37.75	42.887	54.074	44.108	33.524
1_179478407_179478505_-	ENSSSCG00000005006__RPL36AL	1.307	1.288	0.76	1.519	1.741	1.647
1_179480038_179480040_+	.	0	0	0.109	0.113	0	0
1_179480092_179480094_+	.	0.057	0.112	0.217	0.113	0.083	0.053
1_179480490_179480498_+	.	0	0.112	0.543	0.169	0.415	0.425
1_179489805_179489866_-	.	11.995	9.69	11.292	8.328	6.55	9.244
1_179489910_179489974_+	.	4.832	4.481	4.723	5.008	4.145	3.878
1_179540673_179540713_-	.	0.227	0.504	0.271	0.169	0.912	0.425
1_179611087_179611240_+	ENSSSCG00000005009__KLHDC2	54.573	48.392	44.841	51.204	47.59	32.727
1_179611244_179611247_+	ENSSSCG00000005009__KLHDC2	0.398	0.168	0.271	0.281	0.249	0.159
1_179611520_179611597_-	.	2.103	1.904	2.389	2.026	1.658	1.913
1_179670968_179671041_-	ENSSSCG00000005011__NEMF	24.444	25.204	19.218	19.638	13.68	15.832
1_179672102_179672105_-	.	0.739	0.224	1.357	2.363	1.161	0.85
1_179686690_179686710_-	.	8.697	7.001	23.018	29.372	106.704	50.579
1_179713297_179713434_+	ENSSSCG00000005012__ARF6	120.287	118.684	102.603	152.656	176.348	95.101
1_179713560_179713562_+	ENSSSCG00000005012__ARF6	6.708	5.825	5.212	8.665	9.286	4.091
1_179713603_179713605_+	ENSSSCG00000005012__ARF6	0.114	0.056	0.109	0.113	0	0
1_179713761_179713852_+	ENSSSCG00000005012__ARF6	2.785	2.072	2.226	1.801	1.409	2.338
1_179713847_179713849_-	.	0.171	0.168	0.054	0.056	0	0.053
1_179713977_179713979_+	ENSSSCG00000005012__ARF6	0.114	0.112	0	0.056	0	0
1_179714039_179714041_+	ENSSSCG00000005012__ARF6	0	0.448	0.271	0.394	0.332	0.266
1_179714259_179714261_+	ENSSSCG00000005012__ARF6	0.171	0.112	0.109	0.056	0.166	0.213
1_179714708_179714720_+	.	2.274	1.792	6.732	3.376	4.726	6.004
1_179906768_179906772_-	ENSSSCG00000036735__VCPKMT	0.227	0.112	0.271	0.169	0	0.159
1_179906852_179906987_-	ENSSSCG00000036735__VCPKMT	13.302	9.41	16.069	10.86	14.343	11.051
1_179907018_179907024_-	ENSSSCG00000036735__VCPKMT	0.057	0	0.163	0.169	0.166	0.053
1_180014725_180014767_-	ENSSSCG00000005015__SOS2	2.217	1.96	1.574	1.632	2.156	1.647
1_180015103_180015298_-	ENSSSCG00000005015__SOS2	13.359	14.674	11.563	15.586	20.976	10.838
1_180015294_180015322_+	.	1.535	0.784	1.031	0.619	1.409	1.966
1_180069104_180069160_-	ENSSSCG00000005016__L2HGDH	3.638	3.473	4.343	3.995	4.643	3.719
1_180069192_180069291_+	ENSSSCG00000031354__DMAC2L	8.982	8.401	10.64	11.31	8.705	8.235
1_180299279_180299428_-	ENSSSCG00000036634__MAP4K5	8.356	9.298	8.415	12.435	10.198	6.057
1_180434134_180434177_-	ENSSSCG00000005021__SAV1	1.876	1.848	1.52	1.294	1.741	0.85
1_180434299_180434480_-	ENSSSCG00000005021__SAV1	17.338	14.955	19.706	15.53	17.66	16.629
1_180478162_180478168_-	.	0.284	0.112	1.194	0.394	0.912	0.744
1_180513333_180513351_-	.	0.227	0.168	0.326	0.169	0.249	0.319
1_180513558_180513560_-	.	0	0.224	0.271	0.113	0.166	0.213
1_180514991_180514993_-	.	0.114	0.112	0.271	0	0.083	0.531
1_180516892_180516894_-	.	0.739	0.392	1.086	0.563	0.415	0.478
1_180518520_180518523_-	.	0	0	0.163	0.113	0.083	0.213
1_180518621_180518623_-	.	0.227	0.056	0.326	0.281	0.166	0.213
1_180518717_180518723_-	.	0.91	0.952	0.543	0.506	0.497	0.531
1_180520662_180520757_-	.	3.468	1.68	4.886	1.294	2.321	3.507
1_180529192_180529194_-	.	0.171	0	0.109	0.113	0	0.213
1_180592799_180592942_-	.	44.454	60.154	37.784	67.353	48.999	34.481
1_180621919_180621995_-	ENSSSCG00000005022__NIN	7.731	9.41	8.415	6.977	7.13	10.573
1_180644197_180644199_-	.	0	0.056	0.109	0.225	0.083	0.053
1_180645808_180645861_-	.	1.251	0.952	1.52	0.731	1.244	1.381
1_180670347_180670349_-	.	0.114	0.168	0.163	0.338	0.166	0.319
1_180672137_180672147_-	.	0.512	0.336	0.977	0.563	0.58	0.478
1_180697176_180697182_-	ENSSSCG00000005024__PYGL	1.251	0.952	1.683	1.069	0.912	1.116
1_180703228_180703242_-	ENSSSCG00000005024__PYGL	0.227	0.056	0.38	0.225	1.409	0.797
1_180704087_180704090_-	ENSSSCG00000005024__PYGL	0.114	0.056	0.38	0.056	0.332	0.106
1_180704107_180704111_-	ENSSSCG00000005024__PYGL	0.796	0.336	0.163	0.281	0.415	0.213
1_180704133_180704316_-	ENSSSCG00000005024__PYGL	229.716	187.408	227.085	160.477	281.062	200.084
1_180704375_180704385_-	ENSSSCG00000005024__PYGL	0.568	0.784	0.434	0.844	0.746	0.319
1_180704401_180704403_-	ENSSSCG00000005024__PYGL	0.114	0.28	0.271	0.113	0.58	0.584
1_180933789_180933932_+	ENSSSCG00000038422__TMX1	89.192	83.958	97.935	90.142	90.537	90.957
1_181516093_181516287_+	ENSSSCG00000028092__ENSSSCG00000028092	72.138	78.861	84.037	92.674	65.664	57.539
1_181516295_181516297_+	ENSSSCG00000028092__ENSSSCG00000028092	0.853	0.224	0.163	0.394	0.58	0.478
1_181535120_181535131_+	.	1.649	0.672	0.651	0.788	1.492	0.85
1_181681335_181681448_+	ENSSSCG00000005029__RTRAF	39.395	39.487	34.473	35.562	27.277	31.665
1_182202851_182202857_-	ENSSSCG00000035934__TXNDC16	0.455	0.224	0.76	0.113	2.736	0.744
1_182266100_182266102_-	.	0.114	0.224	0.217	0	0.166	0.213
1_182266365_182266393_-	.	1.478	0.784	1.411	0.788	1.161	0.85
1_182266449_182266451_-	.	0.114	0.168	0.271	0.281	0.249	0.106
1_182266541_182266547_-	.	0.171	0.224	0.271	0.113	0.415	0.266
1_182266642_182266644_-	.	0.114	0	0.054	0.113	0.249	0.106
1_182266896_182266956_-	.	0.853	0.392	2.28	1.069	2.653	2.125
1_182267897_182267900_-	.	0.114	0.056	0.38	0.281	0.58	0.531
1_182292357_182292378_+	.	56.562	50.577	64.494	51.486	56.461	66.411
1_182306389_182306399_-	.	0.284	0.448	0.434	0.225	0.415	0.266
1_182316744_182316753_-	.	0	0	0	0	1.741	0.106
1_182318121_182318252_-	ENSSSCG00000005037__ERO1A	247.509	199.562	279.526	203.016	268.709	208.903
1_182318550_182318655_-	ENSSSCG00000005037__ERO1A	3.922	3.921	4.234	4.389	6.218	4.675
1_182329130_182329221_+	ENSSSCG00000005038__PSMC6	105.621	108.042	95.763	98.245	75.945	90.85
1_182341719_182341726_+	.	0.227	0.392	0.326	0.225	0.415	0.053
1_182357517_182357684_+	ENSSSCG00000005039__STYX	45.307	39.599	43.484	47.884	31.588	36.075
1_182357931_182357934_+	ENSSSCG00000005039__STYX	0	0	0.054	0.056	0.166	0.106
1_182358161_182358174_+	ENSSSCG00000005039__STYX	0.512	0.504	0.054	0.45	0.083	0.266
1_182423294_182423454_-	ENSSSCG00000005040__GNPNAT1	32.573	35.006	27.361	29.203	21.556	28.796
1_182754104_182754295_-	ENSSSCG00000005043__DDHD1	11.824	15.011	9.663	19.019	12.934	10.785
1_183792676_183792727_+	ENSSSCG00000005047__CDKN3	5.173	6.329	5.429	4.839	3.151	3.507
1_183829077_183829219_-	ENSSSCG00000027256__CNIH1	44.681	49.456	48.424	49.347	38.801	47.125
1_183848239_183848273_-	.	0.114	0.392	0.869	0.957	0.166	0.797
1_183849284_183849315_-	.	0.568	0.392	0.543	0.45	0.58	0.531
1_183858512_183858519_-	.	19.498	30.357	14.169	29.428	6.301	10.041
1_183863151_183863161_-	ENSSSCG00000026294__GMFB	0.171	0.112	0.38	0.225	0.497	0.691
1_183863283_183863286_-	ENSSSCG00000026294__GMFB	1.364	1.176	0.651	1.576	0.415	0.638
1_183863291_183863403_-	ENSSSCG00000026294__GMFB	124.209	194.689	119.378	184.56	68.234	101.423
1_183863404_183863406_-	ENSSSCG00000026294__GMFB	0.057	0	0.109	0.113	0	0.053
1_183863435_183863486_+	.	2.331	3.473	2.66	2.363	4.477	6.747
1_183866462_183866477_+	.	0.568	0.56	0.38	0.563	0.166	0.319
1_183876631_183876640_-	.	0.057	0.056	0.163	0.225	0.166	0
1_183876852_183876948_+	ENSSSCG00000021451__CGRRF1	38.599	41.727	24.972	29.597	15.919	24.28
1_183915138_183915188_-	.	0.227	0.784	0.163	0.394	1.741	1.488
1_183915326_183915332_+	ENSSSCG00000023408__SAMD4A	0.227	0.112	0.489	0.394	0.58	0.584
1_183915351_183915537_+	ENSSSCG00000023408__SAMD4A	61.224	75.949	63.571	92.843	78.266	76.028
1_183916171_183916211_+	ENSSSCG00000023408__SAMD4A	1.08	1.064	1.737	1.688	2.321	1.913
1_184257178_184257380_-	ENSSSCG00000035715__GCH1	23.023	24.588	28.284	35.843	10.447	16.204
1_184379011_184379138_+	ENSSSCG00000032332__SOCS4	26.775	26.493	24.538	26.671	25.039	24.227
1_184401341_184401492_+	ENSSSCG00000005054__MAPK1IP1L	62.417	73.653	54.179	60.207	40.045	42.716
1_184410482_184410484_+	.	0.227	0.112	0	0.056	0	0
1_184451494_184451497_-	.	0.568	0.56	0.651	0.394	1.078	0.425
1_184456220_184456223_-	.	0.341	0.336	0.326	0.394	0.58	0.372
1_184456855_184456861_-	.	0.682	0.448	1.249	0.9	0.912	0.319
1_184478532_184478544_+	ENSSSCG00000005055__LGALS3	0.227	0	0.489	0.506	0.166	0.106
1_184478570_184478573_+	ENSSSCG00000005055__LGALS3	0.171	0.224	0.271	0.113	0	0.319
1_184478595_184478601_-	.	0.284	0.392	0.271	0.056	0	0
1_184478645_184478747_+	ENSSSCG00000005055__LGALS3	8319.41	8010.26	10075.7	9967.38	7197.76	7999.36
1_184479008_184479011_+	ENSSSCG00000005055__LGALS3	0.398	0.224	0.109	0.056	0.249	0.425
1_184479054_184479256_-	.	3.411	3.865	5.809	6.752	3.068	3.028
1_184479339_184479341_-	.	0	0	0.109	0.169	0.166	0.053
1_184479560_184479562_+	ENSSSCG00000005055__LGALS3	0.057	0.224	0.217	0.169	0	0.053
1_184479664_184479667_+	ENSSSCG00000005055__LGALS3	0.114	0	0.054	0	0.166	0.159
1_184480729_184480736_+	.	0.625	0.28	0.38	0.338	0.332	0.531
1_184482988_184482990_+	.	0.341	0.168	0.543	0.731	0.497	0.478
1_184484259_184484266_+	ENSSSCG00000005055__LGALS3	1.194	0.616	0.597	0.394	0.497	0.478
1_184486074_184486077_+	ENSSSCG00000005055__LGALS3	0.057	0	0.054	0.169	0.166	0.266
1_184486206_184486209_+	ENSSSCG00000005055__LGALS3	0.341	0.168	1.194	0.394	0.995	1.541
1_184486428_184486433_+	ENSSSCG00000005055__LGALS3	0.91	0.56	0.814	0.394	0.332	0.638
1_184486808_184486812_+	ENSSSCG00000005055__LGALS3	0.341	0.224	0.434	0.113	0.249	0.266
1_184487738_184487740_+	ENSSSCG00000005055__LGALS3	0.284	0.28	0.434	1.182	0.912	0.956
1_184487755_184487758_+	ENSSSCG00000005055__LGALS3	2.046	2.24	3.366	3.939	3.399	3.188
1_184487773_184487776_+	ENSSSCG00000005055__LGALS3	0.284	0.392	0.706	1.407	0.912	0.691
1_184487791_184487793_+	ENSSSCG00000005055__LGALS3	6.139	8.906	7.22	8.046	6.467	7.863
1_184487823_184487825_+	ENSSSCG00000005055__LGALS3	3.013	7.057	2.714	2.138	1.99	3.135
1_184487861_184488007_+	ENSSSCG00000005055__LGALS3	59.518	121.821	48.207	49.347	39.133	39.74
1_184488903_184488905_+	.	0.625	0.504	1.031	0.281	0.332	0.85
1_184488997_184488999_+	.	0.057	0	0.163	0.113	0.249	0.106
1_184489033_184489035_+	.	0.341	0.28	0	0.113	0.249	0.319
1_184490031_184490085_+	.	20.18	43.071	21.281	24.139	18.323	18.223
1_184490110_184490123_-	.	0.227	0.168	2.334	1.801	2.57	2.019
1_184494160_184494293_+	.	15.917	20.331	23.506	33.705	17.162	18.755
1_184494189_184494294_-	.	0.114	0.112	2.932	4.051	3.151	1.966
1_184496014_184496019_+	.	2.444	3.753	0.271	0.225	0.249	0.213
1_184496457_184496459_+	.	0.057	0.168	0.434	0.338	0.249	0.372
1_184497113_184497116_+	.	0.398	0.056	0.217	0.281	0	0.053
1_184599600_184599677_+	ENSSSCG00000005057__FBXO34	10.573	9.354	9.609	9.509	13.763	8.926
1_184599899_184599907_+	ENSSSCG00000005057__FBXO34	0.114	0.112	0.054	0.225	0.166	0.159
1_184743699_184743726_-	ENSSSCG00000005058__ATG14	9.948	11.202	9.772	8.384	7.876	8.341
1_184881546_184881549_+	ENSSSCG00000005060__KTN1	0.227	0.168	0	0.169	0.083	0
1_184881763_184881909_+	ENSSSCG00000005060__KTN1	71.285	81.27	59.336	64.258	47.424	45.903
1_184887131_184887140_+	.	0	0	0.109	0.113	0	0
1_184914186_184914188_+	.	0.398	0.224	0.977	0.394	0.083	0.584
1_184920833_184920835_+	.	0.568	0.112	0.706	0.619	0.415	0.213
1_184936985_184936987_+	.	0.227	0.112	0.217	0.338	0	0.106
1_184937007_184937018_+	.	0.398	0.448	0.706	0.394	0.166	0.213
1_18512300_18512310_+	.	0.853	0.336	0.543	0.281	1.492	0.903
1_18512322_18512324_+	.	0	0.336	0.054	0.169	0.497	0.478
1_18512364_18512377_-	ENSSSCG00000004113__STXBP5	0.284	0.504	0.217	0.338	0.249	0.372
1_18512420_18512423_+	.	0.114	0.056	0.109	0.113	0.332	0.372
1_18512532_18512551_-	ENSSSCG00000004113__STXBP5	0.341	0.168	0.326	0.056	0.332	0.266
1_18512589_18512594_+	.	0.284	0.28	0.217	0.45	0.332	0.372
1_18513162_18513278_-	ENSSSCG00000004113__STXBP5	11.54	14.955	10.097	13.786	14.26	11.954
1_185821504_185821580_+	ENSSSCG00000005062__TMEM260	5.571	3.809	6.406	4.333	5.887	7.332
1_186406393_186406397_-	.	0.114	0.056	0.109	0.169	0	0
1_186430047_186430229_-	ENSSSCG00000005066__EXOC5	87.259	100.313	74.265	99.482	64.42	61.364
1_186430229_186430361_+	ENSSSCG00000005065__AP5M1	24.046	22.46	16.938	16.881	13.763	19.073
1_186530115_186530221_+	ENSSSCG00000031332__NAA30	9.948	10.418	10.043	12.492	10.281	7.279
1_186687_186789_-	ENSSSCG00000029697__FAM120B	45.079	28.957	43.213	25.321	37.807	34.109
1_186808015_186808042_-	.	0.341	0.504	0.434	0.338	0.58	0.319
1_187307658_187307767_+	ENSSSCG00000022299__ACTR10	38.712	29.293	34.853	29.935	30.096	35.968
1_187343336_187343388_-	.	1.364	1.456	1.791	1.857	1.161	1.063
1_187343468_187343582_+	ENSSSCG00000005072__PSMA3	369.956	357.117	338.754	315.609	179.996	261.341
1_187343946_187343986_+	ENSSSCG00000005072__PSMA3	2.672	3.025	1.683	2.363	0.58	1.169
1_187347375_187347381_+	ENSSSCG00000005072__PSMA3	33.71	38.983	33.984	35.28	8.788	20.773
1_187354479_187354481_+	.	0.284	0.224	0.163	0.394	0.083	0.213
1_187354526_187354528_+	.	0.341	0.336	0.869	0.225	0	0.266
1_187357995_187358014_+	.	0.284	0.784	0.543	0.731	0.249	0.213
1_187362361_187362393_+	.	1.535	1.792	1.357	1.125	0.746	1.116
1_187384917_187384986_-	.	9.493	10.978	12.215	12.66	9.203	10.891
1_187385303_187385426_+	ENSSSCG00000005073__ARID4A	23.762	28.789	25.298	38.262	47.921	24.917
1_187401878_187401880_-	.	0.057	0.056	0	0	6.384	0.638
1_187430485_187430489_+	.	0.398	0.28	0.489	0.056	0.58	0.584
1_187430641_187430644_+	.	0.568	0.056	0.869	0.394	0.912	0.903
1_187433489_187433491_+	.	0.227	0	0.326	0.169	0.249	0.319
1_187504099_187504187_-	ENSSSCG00000027270__ENSSSCG00000027270	15.235	14.731	14.06	14.405	6.964	12.804
1_187504696_187504741_+	ENSSSCG00000005076__KIAA0586	2.046	2.912	2.497	2.813	2.073	2.497
1_187670525_187670527_-	.	0.114	0.168	0	0	0	0
1_187670820_187670829_-	.	819.725	778.364	477.893	444.745	515.695	565.664
1_188335354_188335450_+	ENSSSCG00000005078__DAAM1	12.108	16.859	11.346	13.448	8.788	11.954
1_188371348_188371352_-	.	0	0	0.109	0	0.415	0.266
1_188598360_188598446_-	ENSSSCG00000037854__L3HYPDH	1.933	1.176	1.683	1.801	4.726	3.135
1_188598472_188598567_+	ENSSSCG00000034798__JKAMP	70.717	60.21	59.771	51.092	52.564	52.598
1_188600584_188600603_+	.	3.468	2.969	3.04	2.363	3.068	3.081
1_189110463_189110505_+	ENSSSCG00000005082__PCNX4	2.331	4.425	2.769	5.008	1.492	4.516
1_189170375_189170563_-	ENSSSCG00000005083__DHRS7	25.353	29.293	31.867	31.679	45.185	60.833
1_189248960_189249140_+	ENSSSCG00000005084__PPM1A	5.059	5.601	7.709	15.586	11.276	6.854
1_189249294_189249307_+	ENSSSCG00000005084__PPM1A	0.057	0.168	0	0.225	0.166	0.213
1_18963246_18963313_-	.	0.227	0.224	0.434	0	26.116	3.4
1_189690343_189690453_+	ENSSSCG00000005090__MNAT1	13.814	15.515	11.889	12.942	10.612	10.094
1_189923219_189923255_-	ENSSSCG00000024529__TRMT5	6.822	6.441	4.343	4.276	3.565	3.613
1_189923283_189923454_+	ENSSSCG00000005092__SLC38A6	28.309	23.804	25.678	27.909	33.993	39.209
1_190206058_190206260_+	ENSSSCG00000005095__ENSSSCG00000005095	41.384	39.599	33.441	41.357	58.036	29.858
1_190206328_190206337_+	ENSSSCG00000005095__ENSSSCG00000005095	0	0	0.109	0.169	0	0
1_190206460_190206462_+	ENSSSCG00000005095__ENSSSCG00000005095	0.057	0.168	0.054	0.169	0.166	0.266
1_190279424_190279426_+	.	0.114	0.112	0	0	0	0
1_190493798_190493868_-	.	1.364	0.896	0.977	0.563	1.244	0.797
1_190514674_190514694_-	.	0.398	0.224	0.489	0.281	0.166	0.266
1_190624702_190624711_+	ENSSSCG00000005096__HIF1A	0.455	0.336	0.217	0.225	0.332	0.425
1_190625129_190625131_+	ENSSSCG00000005096__HIF1A	0.227	0.168	0.217	0.169	0.415	0.319
1_190625136_190625138_+	ENSSSCG00000005096__HIF1A	1.023	0.784	0.76	1.294	0.746	0.956
1_190625156_190625166_+	ENSSSCG00000005096__HIF1A	1.023	1.4	0.706	1.125	1.078	0.956
1_190625173_190625176_+	ENSSSCG00000005096__HIF1A	0.512	1.12	0.38	0.619	0.166	0.425
1_190625186_190625350_+	ENSSSCG00000005096__HIF1A	821.089	644.166	847.754	628.011	848.078	762.028
1_190625364_190625373_+	ENSSSCG00000005096__HIF1A	4.036	2.969	3.203	3.151	3.233	3.56
1_190625411_190625415_+	ENSSSCG00000005096__HIF1A	2.615	2.072	1.846	2.194	1.824	1.7
1_190625448_190625453_+	ENSSSCG00000005096__HIF1A	5.798	5.041	3.963	3.432	3.151	3.135
1_190625477_190625485_+	ENSSSCG00000005096__HIF1A	6.594	3.193	4.886	2.87	4.311	3.294
1_190625500_190625521_+	ENSSSCG00000005096__HIF1A	3.411	3.025	2.606	1.969	2.487	1.806
1_190625544_190625555_+	ENSSSCG00000005096__HIF1A	0.966	0.728	1.249	1.463	1.575	1.488
1_190626068_190626071_+	ENSSSCG00000005096__HIF1A	0.398	0.28	0.434	0.45	2.239	1.541
1_190627689_190627691_+	.	0.057	0.112	0.163	0.169	0.083	0.213
1_190629406_190629409_+	.	0.171	0.168	0.38	0.225	0.249	0.266
1_190637485_190637487_+	.	0.455	0.224	0.38	0.113	0.166	0.106
1_190648250_190648409_+	ENSSSCG00000005096__HIF1A	2.331	2.352	4.234	4.389	3.731	3.188
1_190648942_190649011_+	.	2.274	1.904	4.343	2.982	4.56	3.666
1_190653618_190653621_+	.	0.455	0.28	1.194	0.675	0.746	0.478
1_190663320_190663374_+	.	0.455	0.168	1.086	1.294	0.746	1.116
1_190665198_190665203_+	.	1.137	0.56	1.791	1.238	1.99	1.647
1_190665346_190665349_+	.	0.057	0	0.109	0.281	0.083	0.106
1_190665357_190665359_+	.	0.114	0.112	0.109	0.45	0.415	0.213
1_190668466_190668471_+	.	0.341	0.448	0.597	0.957	0.415	0.584
1_190668662_190668688_+	.	3.638	2.464	6.297	2.87	3.565	5.154
1_190668877_190668879_+	.	0.057	0.056	0.434	0.056	0.166	0.266
1_190673536_190673538_+	.	0.284	0.112	0.38	0.281	0	0.372
1_190673574_190673579_+	.	0.114	0.112	0.38	0.281	0.166	0.372
1_190673649_190673730_+	.	2.046	1.68	6.949	2.813	4.809	5.207
1_190673980_190673982_+	.	0.796	0.56	1.466	0.619	1.658	1.275
1_190677621_190677697_-	.	8.641	4.649	9.066	4.445	15.504	9.776
1_190677808_190677816_+	ENSSSCG00000005097__SNAPC1	0.568	0.168	0.489	0.338	0.746	0.319
1_190677909_190678123_+	ENSSSCG00000005097__SNAPC1	8.925	3.865	10.749	4.445	9.617	5.791
1_190686489_190686622_+	ENSSSCG00000005097__SNAPC1	41.157	35.118	26.275	22.057	17.079	18.117
1_19075929_19075936_-	.	0.114	0.168	0.706	0.731	0.829	0.691
1_19075982_19075984_-	.	0.057	0	0.651	0.45	0.497	0.372
1_190892643_190892733_+	ENSSSCG00000041512__ENSSSCG00000041512	149.847	150.386	205.152	220.009	143.847	226.382
1_19097681_19097874_-	ENSSSCG00000004114__RAB32	68.727	62.283	53.907	62.177	81.666	46.86
1_191195090_191195174_-	ENSSSCG00000024867__ISG20	1.933	0.224	1.791	0.731	6.384	3.719
1_191195414_191195468_-	ENSSSCG00000024867__ISG20	2.103	0.336	1.954	0.957	6.218	3.188
1_191211809_191211877_-	.	10.289	9.242	7.275	8.215	5.057	6.854
1_191263445_191263510_+	ENSSSCG00000005103__ENSSSCG00000005103	10.63	12.546	7.709	9.847	4.726	5.897
1_191321618_191321719_-	ENSSSCG00000037343__MRPS11	32.971	34.838	20.901	17.499	16.333	23.589
1_191321898_191321934_-	ENSSSCG00000037343__MRPS11	1.535	1.848	1.791	1.913	0.829	1.594
1_191321952_191322170_+	ENSSSCG00000005105__MRPL46	59.689	59.874	61.508	51.148	43.03	48.666
1_193675232_193675235_+	.	0.284	0.168	0.489	0.281	0.166	0.106
1_193675394_193675412_+	.	1.762	0.504	1.194	0.619	0.995	1.222
1_194264267_194264425_-	ENSSSCG00000005110__SYNE2	31.266	19.211	31.704	17.162	55.964	29.433
1_194351802_194351859_+	ENSSSCG00000028558__SGPP1	3.411	2.24	6.46	6.021	5.638	5.95
1_194351938_194351940_+	ENSSSCG00000028558__SGPP1	0.171	0.056	0.326	0.563	0.497	0.319
1_194351967_194352082_+	ENSSSCG00000028558__SGPP1	48.831	26.605	61.888	46.028	186.38	64.073
1_194352154_194352191_+	ENSSSCG00000028558__SGPP1	6.708	3.921	7.112	5.458	17.825	7.757
1_194352217_194352225_+	ENSSSCG00000028558__SGPP1	1.307	1.008	2.063	1.407	5.472	1.275
1_194352411_194352424_+	ENSSSCG00000028558__SGPP1	1.307	1.008	0.923	0.731	2.985	0.691
1_194352456_194352462_-	.	0.227	0.224	0.109	0.169	0.497	0.372
1_194352517_194352597_-	.	3.411	2.016	2.226	2.701	5.057	4.144
1_194352574_194352639_+	ENSSSCG00000028558__SGPP1	5.457	2.408	5.483	2.645	11.276	4.888
1_194379274_194379276_+	.	0.057	0.112	0.109	0	0.332	0.159
1_194438271_194438341_-	.	0.739	0.504	0.597	0.281	1.575	1.275
1_194440009_194440077_+	ENSSSCG00000005112__WDR89	6.537	6.217	7.275	6.752	8.871	8.979
1_194460104_194460222_+	.	2.615	1.512	1.954	1.238	8.042	2.603
1_194469767_194469771_+	ENSSSCG00000005112__WDR89	0.625	0.392	0.326	0.394	0.332	0.691
1_194504472_194504516_+	ENSSSCG00000026382__PPP2R5E	1.137	0.728	0.597	0.45	0.249	0.797
1_194504694_194504833_-	.	11.483	9.13	13.463	7.596	12.022	9.563
1_194504964_194505054_+	ENSSSCG00000026382__PPP2R5E	24.387	28.117	24.864	25.883	23.297	25.661
1_194505126_194505129_+	ENSSSCG00000026382__PPP2R5E	0.057	0	0.109	0.394	0.166	0.106
1_194505165_194505172_+	ENSSSCG00000026382__PPP2R5E	0.853	0.784	0.326	0.169	0.332	0.478
1_194678210_194678212_+	.	0	0	0.109	0.169	0	0.106
1_19612918_19612920_+	ENSSSCG00000004120__SHPRH	0.171	0.392	0.271	0.113	0.249	0.106
1_19612948_19612993_+	ENSSSCG00000004120__SHPRH	4.32	4.537	4.723	5.12	3.565	4.303
1_19613198_19613253_+	ENSSSCG00000004120__SHPRH	2.729	3.417	2.171	2.757	0.829	1.806
1_196173832_196173857_-	ENSSSCG00000005124__IFT74	1.08	1.176	0.76	1.463	0.249	1.063
1_196176264_196176268_+	ENSSSCG00000005126__PLAA	0.171	0	0.054	0.281	0.166	0.159
1_196176447_196176611_+	ENSSSCG00000005126__PLAA	45.307	41.503	37.241	40.007	34.159	28.53
1_196229504_196229634_+	ENSSSCG00000005126__PLAA	7.447	6.217	6.732	6.021	6.135	7.385
1_19756103_19756140_-	.	1.251	0.84	1.086	0.788	0.746	1.381
1_19756229_19756395_+	ENSSSCG00000004121__FBXO30	14.666	28.509	11.78	27.009	10.032	7.597
1_19814532_19814534_+	.	0.284	0.28	1.303	0.506	0.829	1.594
1_200630384_200630386_-	.	0.171	0	0.109	0	0.249	0.319
1_200774083_200774147_-	.	9.152	8.737	7.437	8.215	3.399	6.163
1_200774536_200774544_+	ENSSSCG00000005134__P14ARF	0.227	0.168	0.054	0.056	0.415	0.053
1_200934052_200934127_-	ENSSSCG00000005135__MTAP	16.827	16.523	13.843	12.098	12.353	22.739
1_200964191_200964206_+	.	6.765	8.233	9.066	10.972	3.482	5.472
1_201591560_201591588_-	ENSSSCG00000005150__KLHL9	0.171	0.168	0.217	0.113	0.332	0.372
1_201591743_201591838_-	ENSSSCG00000005150__KLHL9	31.266	33.102	36.481	33.536	44.191	35.118
1_201886352_201886449_+	ENSSSCG00000005164__HACD4	46.557	25.036	44.027	21.888	55.217	45.053
1_202258814_202258855_-	ENSSSCG00000028406__FOCAD	1.819	1.232	1.846	1.688	1.327	1.86
1_203414939_203414999_-	ENSSSCG00000034213__ACER2	2.899	3.361	2.28	3.32	1.658	2.019
1_203444392_203444496_+	ENSSSCG00000005169__RPS6	452.781	434.522	264	230.138	133.981	202.049
1_203445012_203445074_+	ENSSSCG00000005169__RPS6	1.705	1.68	1.791	1.35	1.492	1.381
1_203445646_203445650_+	ENSSSCG00000005169__RPS6	1.819	2.688	1.194	0.844	0.746	0.903
1_203445767_203445781_+	ENSSSCG00000005169__RPS6	0.341	0.672	1.14	0.731	0.497	0.319
1_203446040_203446093_+	.	6.537	9.746	4.017	3.095	2.902	2.338
1_203447549_203447551_+	.	0	0.056	0.163	0.056	0.249	0.106
1_203469451_203469454_-	.	0.284	0.168	0.597	0.281	0.497	0.372
1_203511919_203511921_-	.	0.057	0	0.163	0.169	0.249	0.159
1_203540058_203540086_-	.	0.227	0.056	0.326	0.225	0.497	0.425
1_203600951_203600953_-	ENSSSCG00000005170__DENND4C	0.171	0.168	0.054	0	0	0.106
1_203600994_203601003_-	ENSSSCG00000005170__DENND4C	0.966	0.896	0.706	0.563	0.58	0.691
1_203601020_203601041_-	ENSSSCG00000005170__DENND4C	8.527	10.362	8.306	6.808	5.223	5.791
1_203601212_203601305_-	ENSSSCG00000005170__DENND4C	69.978	60.49	79.314	65.271	75.033	66.039
1_203683991_203684061_+	ENSSSCG00000035863__PLIN2	372.173	402.092	273.229	264.743	159.351	281.318
1_203684217_203684224_+	ENSSSCG00000035863__PLIN2	0.568	0.616	0.163	0.394	0.332	0.478
1_203685642_203685646_+	.	2.388	1.792	1.411	1.463	0.995	2.019
1_203685894_203685896_+	.	0	0.056	0.054	0.056	0.166	0.106
1_203685910_203685913_+	.	0.398	1.176	0.38	0.169	0.083	0.266
1_203689777_203689779_+	.	0.455	0.84	1.031	0.45	0.083	0.531
1_203689811_203689813_+	.	0.682	0.56	0.597	0.338	0.083	0.797
1_203693270_203693272_+	.	0.057	0.056	0	0	2.57	0.638
1_203693941_203693943_+	.	0.227	0.056	0.271	0.225	0.249	0.266
1_203699286_203699288_+	.	0.057	0.28	0.326	0.169	0.083	0.319
1_203699552_203699554_+	.	0.057	0.168	0.271	1.294	0	0.106
1_203720262_203720398_+	ENSSSCG00000005173__HAUS6	12.677	15.683	12.486	12.942	8.125	10.838
1_203774310_203774406_-	ENSSSCG00000005174__RRAGA	49.058	44.079	41.91	33.198	43.61	43.141
1_203774426_203774429_+	.	0.114	0	0.054	0	0.166	0.106
1_207173504_207173568_+	ENSSSCG00000005183__PSIP1	7.731	9.186	6.677	8.665	7.628	5.207
1_207252381_207252426_-	ENSSSCG00000005184__SNAPC3	11.767	11.202	12.975	12.323	7.13	11.582
1_207315362_207315369_-	.	2.103	2.576	2.389	2.194	1.824	2.231
1_207347316_207347522_+	ENSSSCG00000005186__TTC39B	8.186	7.729	7.817	6.64	11.524	9.138
1_20890286_20890288_+	.	0.398	0.224	0.38	0.281	0.497	0.531
1_209181404_209181577_+	ENSSSCG00000005191__MPDZ	4.548	6.497	3.529	5.683	6.218	5.26
1_20982578_20982611_-	.	1.023	0.28	0.489	0.394	1.575	1.009
1_20983257_20983259_+	.	0	0	0.054	0	0.58	0.106
1_21047821_21047925_-	ENSSSCG00000004123__UTRN	3.354	2.912	2.877	1.463	4.975	4.41
1_21048424_21048479_-	ENSSSCG00000004123__UTRN	8.413	7.729	6.514	8.722	14.675	6.747
1_21048528_21048535_-	ENSSSCG00000004123__UTRN	0.568	0.28	0.651	0.281	0.58	0.691
1_21048607_21048610_-	ENSSSCG00000004123__UTRN	0.114	0.112	0.326	0.169	0.415	0.478
1_21048849_21048881_-	ENSSSCG00000004123__UTRN	2.388	1.68	3.312	2.42	6.135	3.613
1_21049255_21049275_-	ENSSSCG00000004123__UTRN	0.682	0.336	0.489	0.563	1.492	0.797
1_21129585_21129587_-	.	0.227	0.224	0.217	0.169	0.166	0.106
1_21129861_21129865_-	.	0	0.056	0.109	0.169	0	0
1_21159591_21159730_-	ENSSSCG00000004125__STX11	90.329	120.42	60.531	90.986	69.561	64.233
1_21159801_21159804_-	ENSSSCG00000004125__STX11	0.568	0.504	0.271	0.506	0.332	0.319
1_21159846_21159855_-	ENSSSCG00000004125__STX11	1.194	1.568	1.629	2.082	1.244	1.222
1_21160002_21160007_+	.	0.512	0.392	0.217	0	0	0.266
1_21170290_21170295_-	.	0.341	0.168	0.163	0.169	1.161	0.956
1_2120760_2120857_-	ENSSSCG00000004023__CEP43	5.4	8.009	4.777	4.558	4.643	7.013
1_21231219_21231418_+	.	91.466	82.614	78.5	69.041	75.116	97.279
1_21231494_21231499_+	.	0.171	0.336	0.271	0.113	0.166	0.213
1_21231614_21231620_+	.	0.114	0.224	0.054	0	0	0
1_21430193_21430250_-	ENSSSCG00000040918__ENSSSCG00000040918	23.25	25.148	17.752	13.504	6.716	13.176
1_214452560_214452657_+	ENSSSCG00000050722__ENSSSCG00000050722	20.465	19.379	21.986	18.737	23.38	25.289
1_2146759_2146889_+	ENSSSCG00000004024__ENSSSCG00000004024	80.892	94.152	58.468	84.515	152.055	98.076
1_2147223_2147242_+	ENSSSCG00000004024__ENSSSCG00000004024	0.227	0.336	0.163	0.056	0.332	0.266
1_215116657_215116716_-	.	1.933	3.081	1.52	3.207	0.829	1.541
1_215263703_215263772_-	.	0.796	1.624	0.923	2.251	2.57	7.969
1_215263832_215263836_+	.	0	0.112	0.109	0.169	0	0.106
1_215463391_215463427_-	.	0.625	0.28	0.38	0.9	0.497	0.425
1_215507561_215507757_-	ENSSSCG00000005198__KDM4C	23.591	23.86	19.924	20.819	11.939	17.373
1_215508003_215508050_-	ENSSSCG00000005198__KDM4C	0.91	0.504	0.814	0.619	0.249	0.319
1_21576736_21576801_-	ENSSSCG00000004132__PHACTR2	1.592	2.52	2.932	4.952	1.409	2.019
1_215807518_215807653_-	ENSSSCG00000005201__UHRF2	18.93	21.284	18.892	17.95	19.649	16.682
1_215914623_215914627_-	.	0.341	1.96	0.434	1.576	0.249	0.903
1_21593213_21593215_-	.	0	0	0.38	0.056	0.166	0.106
1_216107565_216107599_+	.	15.462	13.834	13.518	14.011	9.535	11.476
1_216115251_216115259_+	ENSSSCG00000005205__KIAA2026	0.171	0.728	0.543	0.731	0.58	0.478
1_216115374_216115444_+	ENSSSCG00000005205__KIAA2026	22.341	21.844	33.17	46.421	21.805	19.339
1_216115784_216115858_+	ENSSSCG00000005205__KIAA2026	0.739	1.12	0.543	0.338	0	0.425
1_216312750_216312928_+	ENSSSCG00000005207__ERMP1	12.961	13.61	15.906	22.62	32.335	35.012
1_2163849_2163968_-	.	0.114	0	1.954	1.407	2.487	2.55
1_2164241_2164243_+	.	0.171	0.168	0.109	0	0	0.053
1_216487609_216487611_-	.	0.114	0	0.054	0	2.57	0.797
1_216494621_216494764_-	ENSSSCG00000005208__RIC1	33.085	45.592	27.849	45.24	32.832	32.674
1_216596120_216596122_+	.	0.284	0.168	2.117	1.519	1.824	1.7
1_216600340_216600422_-	.	0.739	1.736	0.489	1.576	2.321	4.197
1_216621368_216621525_-	ENSSSCG00000032561__PDCD1LG2	7.39	10.698	7.112	9.678	16.913	22.261
1_216682397_216682584_-	ENSSSCG00000005211__CD274	19.157	46.04	13.735	29.372	9.203	18.595
1_216682397_216682584_-	ENSSSCG00000032561__PDCD1LG2	19.157	46.04	13.735	29.372	9.203	18.595
1_216692021_216692117_+	ENSSSCG00000005212__PLGRKT	54.8	56.066	54.505	49.404	70.887	87.185
1_216692150_216692153_+	ENSSSCG00000005212__PLGRKT	0.114	0.112	0	0.056	0	0
1_216694962_216694974_+	.	0.966	1.456	1.031	1.519	1.99	3.4
1_216950820_216950822_-	.	0	0.112	0.38	0.225	0.166	0.106
1_217001896_217001898_-	ENSSSCG00000005215__JAK2	0.625	0.784	0.434	0.45	0.58	1.009
1_217001916_217001961_-	ENSSSCG00000005215__JAK2	27.116	23.3	25.027	30.779	32.335	20.667
1_217002112_217002122_-	ENSSSCG00000005215__JAK2	11.142	8.737	11.672	8.215	6.964	7.172
1_217002137_217002140_-	ENSSSCG00000005215__JAK2	0.455	0.56	0.869	0.788	0.497	0.956
1_217002170_217002175_-	ENSSSCG00000005215__JAK2	0.227	0.056	0.163	0.169	0.415	0.584
1_217204802_217204936_-	ENSSSCG00000005217__RCL1	29.333	18.539	28.827	18.962	25.868	18.383
1_21722843_21723018_-	ENSSSCG00000004132__PHACTR2	20.522	17.475	24.429	22.507	26.448	22.314
1_217237403_217237494_+	ENSSSCG00000023595__AK3	12.165	7.897	11.672	8.609	15.587	10.466
1_217287814_217287973_-	ENSSSCG00000005219__CDC37L1	17.452	17.923	15.906	18.175	9.7	10.573
1_217305049_217305108_-	ENSSSCG00000005220__PLPP6	9.607	6.497	5.972	7.484	9.037	9.244
1_21742182_21742246_+	ENSSSCG00000004133__FUCA2	2.046	2.072	2.063	4.501	1.741	1.488
1_21742474_21742476_+	ENSSSCG00000004133__FUCA2	0.341	0.952	0.38	0.675	1.078	0.372
1_21742478_21742562_+	ENSSSCG00000004133__FUCA2	127.108	100.929	110.584	106.178	158.356	115.98
1_21742732_21742735_+	ENSSSCG00000004133__FUCA2	0.227	0.392	0.217	0.281	0.249	0.531
1_21762042_21762045_+	.	0.227	0.056	0.489	0.45	0.663	0.744
1_217629213_217629354_+	ENSSSCG00000005224__GLIS3	11.369	9.802	13.3	11.085	36.48	26.564
1_217629375_217629379_+	ENSSSCG00000005224__GLIS3	0	0.056	0.163	0	0.415	0.372
1_217629451_217629455_+	ENSSSCG00000005224__GLIS3	0.114	0.168	0.326	0.056	0.746	0.213
1_217629721_217629723_+	ENSSSCG00000005224__GLIS3	0.284	0.28	0.163	0	0.166	0.213
1_217629743_217629753_+	ENSSSCG00000005224__GLIS3	0.114	0.056	0.326	0.169	0	0.213
1_217652371_217652384_+	.	0	0	0	0	0.166	0.159
1_217791635_217791637_+	.	0	0	0	0	0.249	0.159
1_217818232_217818236_+	.	0.057	0	0.109	0.056	0.166	0.266
1_217843604_217843606_+	.	0.114	0	0	0.056	0.58	0.106
1_21801463_21801629_-	ENSSSCG00000004134__PEX3	29.105	20.724	27.144	17.443	33.661	24.492
1_21801699_21801761_+	ENSSSCG00000039598__ADAT2	7.504	5.377	6.134	5.908	4.477	4.463
1_218340367_218340369_-	.	0.227	0.112	0.217	0.113	0	0
1_218994170_218994172_+	ENSSSCG00000005227__PUM3	0.114	0.28	0.054	0.225	0	0.213
1_218994174_218994255_+	ENSSSCG00000005227__PUM3	19.783	19.435	17.101	16.374	8.954	14.504
1_219000457_219000482_+	.	15.121	15.011	14.82	13.729	7.047	11.423
1_219002002_219002004_+	.	0.455	0.168	0.706	0.45	0.166	0.372
1_219209707_219209790_-	ENSSSCG00000005229__VLDLR	21.317	22.348	23.072	18.681	38.47	29.168
1_219210083_219210109_-	ENSSSCG00000005229__VLDLR	0.625	0.728	0.923	0.731	1.409	0.85
1_219210322_219210370_-	ENSSSCG00000005229__VLDLR	1.421	0.672	1.249	1.182	1.078	1.647
1_219802074_219802076_-	.	0.114	0.112	0.217	0	0	0.106
1_219802079_219802081_-	.	5.116	5.489	7.112	2.813	9.866	5.791
1_219813110_219813117_-	ENSSSCG00000005232__SMARCA2	1.99	1.68	2.009	1.463	2.156	2.285
1_219813289_219813321_-	ENSSSCG00000005232__SMARCA2	0.682	1.4	1.52	1.576	1.658	1.647
1_219815317_219815419_-	ENSSSCG00000005232__SMARCA2	7.049	9.41	7.003	6.077	14.095	10.36
1_220638048_220638050_+	.	1.08	0.84	0.814	0.9	0.497	0.584
1_220638259_220638299_+	.	1.08	1.624	1.031	0.844	0.497	0.691
1_22119_22190_-	ENSSSCG00000037372__ENSSSCG00000037372	17.85	23.524	10.803	11.31	5.306	8.979
1_221218555_221218609_-	ENSSSCG00000005235__KANK1	1.194	0.056	0.706	0.113	3.316	1.116
1_221258530_221258532_-	.	0.114	0.168	0.109	0.056	0.415	0.159
1_221258655_221258657_-	.	0.114	0.112	0.326	0.113	0	0
1_221258785_221258820_-	.	1.023	0.672	1.52	0.563	0.912	0.797
1_221278101_221278104_+	.	0.057	0.112	0.109	0.113	0.166	0.106
1_221306290_221306293_-	.	0.227	0.336	0.054	0.056	0	0.053
1_221360732_221360734_-	.	0	0	0.163	0.113	0.083	0
1_221378431_221378441_-	.	0.171	0.336	0.271	0.169	0.249	0.531
1_221391997_221392003_-	.	0.341	0.28	0.434	0.506	0.166	0.319
1_221421485_221421487_-	.	0	0	0	0.056	0.166	0.106
1_221437669_221437801_-	ENSSSCG00000005240__DOCK8	3.183	3.193	3.149	3.207	5.638	7.279
1_221446425_221446427_-	.	0	0	0.054	0.169	0.249	0.106
1_221480678_221480680_-	.	0.341	0.28	0.489	0.056	0.083	0.319
1_221486845_221486847_-	.	0.171	0.168	0.109	0	0	0.053
1_221491265_221491365_-	ENSSSCG00000005240__DOCK8	1.478	1.008	0.814	1.069	1.244	1.222
1_221491549_221491553_-	ENSSSCG00000005240__DOCK8	0.171	0.392	0.38	0.169	0	0.159
1_221491733_221491879_-	ENSSSCG00000005240__DOCK8	206.807	190.936	208.138	173.025	152.138	150.727
1_221491882_221491884_-	ENSSSCG00000005240__DOCK8	0.512	0.392	0.38	0.563	0.166	0.478
1_221491942_221491945_-	ENSSSCG00000005240__DOCK8	1.08	1.288	0.814	0.506	0.332	0.956
1_221491961_221491966_-	ENSSSCG00000005240__DOCK8	0.398	0.616	0.326	0.225	0.497	0.425
1_221492007_221492031_-	ENSSSCG00000005240__DOCK8	3.581	3.529	2.606	1.969	1.409	1.488
1_221492064_221492067_-	ENSSSCG00000005240__DOCK8	0.284	0.168	0.271	0.338	0.083	0.372
1_221492068_221492071_-	ENSSSCG00000005240__DOCK8	0.284	0.336	0.054	0.169	0.166	0.053
1_221492097_221492125_-	ENSSSCG00000005240__DOCK8	1.307	2.072	1.249	1.013	0.746	0.531
1_221516771_221516774_+	.	0	0	0	0	0.663	0.159
1_221521300_221521441_+	ENSSSCG00000005241__ENSSSCG00000005241	19.214	23.58	15.852	15.586	17.66	29.38
1_221525211_221525214_+	.	0.398	0.28	0.38	0.394	0.497	0.691
1_222119723_222119769_+	.	15.292	14.506	13.626	15.643	13.1	11.21
1_22240921_22240925_+	ENSSSCG00000004138__HIVEP2	1.876	2.856	3.149	4.952	3.897	3.135
1_22240930_22240935_+	ENSSSCG00000004138__HIVEP2	0.114	0.28	0.054	0.169	0	0.053
1_222412486_222412528_+	ENSSSCG00000032999__FXN	7.106	5.769	4.614	4.952	2.239	3.135
1_22241786_22241873_+	ENSSSCG00000004138__HIVEP2	4.036	4.033	3.257	3.432	3.565	3.613
1_222474635_222474698_+	ENSSSCG00000005247__ENSSSCG00000005247	2.388	2.464	2.063	2.026	4.477	2.763
1_222475889_222475893_+	.	0.398	0.112	0.38	0	0.083	0.053
1_222475906_222475927_+	.	1.023	0.616	0.217	0.113	0.912	0.584
1_222524776_222524778_+	ENSSSCG00000005247__ENSSSCG00000005247	0.057	0.336	0.217	0.225	0	0.159
1_222524812_222524889_+	ENSSSCG00000005247__ENSSSCG00000005247	1.649	3.865	2.117	3.151	0.663	1.222
1_223089550_223089665_-	ENSSSCG00000005252__PTAR1	13.529	13.218	13.789	13.786	7.545	10.148
1_223385016_223385048_+	ENSSSCG00000030655__MAMDC2	0.739	1.232	0.597	1.407	1.078	1.434
1_223560264_223560267_+	ENSSSCG00000005255__ENSSSCG00000005255	0.114	0.168	0.163	0.113	0	0.053
1_223560275_223560387_+	ENSSSCG00000005255__ENSSSCG00000005255	19.612	20.892	18.621	24.195	19.235	19.286
1_223748605_223748609_-	ENSSSCG00000021646__KLF9	0.853	0.784	0.38	0	0.829	0.425
1_225037603_225037605_-	.	0.114	0.112	0	0	0.083	0
1_225041154_225041157_-	ENSSSCG00000024257__CEMIP2	0.057	0.056	0.054	0	0.166	0.159
1_225041197_225041233_-	ENSSSCG00000024257__CEMIP2	16.201	12.546	13.789	11.197	19.815	16.311
1_225041304_225041311_+	.	0.114	0.168	0.109	0.113	0	0.053
1_225041504_225041603_-	ENSSSCG00000024257__CEMIP2	32.289	26.885	29.261	23.858	34.49	36.871
1_225041621_225041623_-	ENSSSCG00000024257__CEMIP2	0.171	0.392	0.489	0.225	0.58	0.638
1_225042305_225042312_-	ENSSSCG00000024257__CEMIP2	3.013	1.288	2.226	1.294	2.653	2.178
1_225193216_225193353_-	ENSSSCG00000021802__ABHD17B	23.875	15.907	25.407	22.282	20.893	16.736
1_225193687_225193772_+	ENSSSCG00000031105__C9orf85	5.855	4.985	6.949	5.964	7.379	7.172
1_225704823_225704846_-	.	0.171	0.112	0.597	0.563	0.332	0.106
1_225707681_225707683_-	.	0	0	0.109	0.169	0.083	0.053
1_225708823_225708826_-	.	0.227	0.056	0.163	0.113	0	0.053
1_225709125_225709191_-	.	1.194	1.12	0.977	0.563	1.161	1.063
1_225713456_225713460_-	ENSSSCG00000030268__ZFAND5	0.682	0.448	0.217	0.113	0.249	0.425
1_225713485_225713547_-	ENSSSCG00000030268__ZFAND5	32.573	28.061	26.764	25.433	38.884	25.661
1_225713799_225713876_-	ENSSSCG00000030268__ZFAND5	170.141	137.839	146.468	132.681	166.482	119.753
1_225714002_225714065_+	ENSSSCG00000005266__TMC1	1.99	1.736	1.954	1.576	2.321	2.338
1_225714293_225714295_-	ENSSSCG00000030268__ZFAND5	0.171	0.168	0.489	0.113	0.083	0.106
1_225714448_225714467_-	ENSSSCG00000030268__ZFAND5	0.512	0.616	0.271	0.394	0.249	0.425
1_225893058_225893121_+	.	0.568	0.448	2.117	0.619	5.638	3.613
1_226414107_226414121_+	ENSSSCG00000005267__ANXA1	0.171	0.112	0	0.225	0.415	0.478
1_226414144_226414146_+	ENSSSCG00000005267__ANXA1	0.057	0	0.271	0.113	0.249	0.425
1_226414154_226414335_+	ENSSSCG00000005267__ANXA1	1814.14	1834.09	1434.38	1246.12	595.868	830.033
1_226420265_226420314_+	.	11.654	11.314	19.598	13.336	7.545	9.351
1_226420435_226420481_+	.	3.468	4.649	5.592	5.683	2.321	2.71
1_226421071_226421126_+	.	1.705	1.456	2.063	2.138	0.58	1.169
1_226422261_226422345_+	.	1.592	2.352	1.791	1.801	0.58	1.222
1_226422796_226422858_+	.	0.966	1.064	1.086	1.238	0.332	1.063
1_226424453_226424501_+	.	0.568	0.672	1.14	1.519	0.332	0.372
1_226424725_226424749_+	.	2.331	2.296	3.474	3.32	1.409	2.497
1_226426063_226426110_+	.	2.785	3.249	4.397	3.939	1.244	1.86
1_226426999_226427068_+	.	1.535	1.456	1.791	1.801	0.663	1.275
1_226428176_226428183_+	.	1.307	0.784	1.249	2.701	0.746	0.797
1_226428755_226428757_+	.	0	0	0.109	0.169	0	0.053
1_226430309_226430419_+	.	2.103	1.4	2.932	2.476	1.161	1.753
1_226431610_226431661_+	.	0.853	0.28	1.194	1.407	0.912	1.222
1_22801557_22801645_-	ENSSSCG00000004139__ADGRG6	9.323	11.594	8.523	9.172	9.369	12.592
1_22801667_22801670_-	ENSSSCG00000004139__ADGRG6	0.057	0	0.054	0	0.166	0.106
1_22801821_22801872_-	ENSSSCG00000004139__ADGRG6	2.501	2.856	2.66	3.489	1.492	2.816
1_22802150_22802219_-	ENSSSCG00000004139__ADGRG6	1.137	1.624	2.334	1.576	1.078	1.541
1_228045008_228045127_-	ENSSSCG00000031382__C9orf40	12.677	9.186	15.526	12.942	13.846	13.442
1_228045212_228045250_-	ENSSSCG00000031382__C9orf40	1.592	2.408	2.823	2.588	2.653	2.869
1_228092087_228092239_-	ENSSSCG00000005271__CARNMT1	9.323	7.617	6.677	8.722	5.389	6.801
1_228141887_228141891_-	ENSSSCG00000005272__NMRK1	0.341	0.224	0.271	0.056	0.829	0.531
1_228142082_228142230_+	ENSSSCG00000005273__OSTF1	121.14	97.177	105.915	76.694	111.264	117.574
1_228740307_228740311_+	.	0.455	0.392	5.374	2.701	2.404	4.463
1_228740344_228740350_-	.	0.114	0.056	0.217	0.338	0.249	0.266
1_228956167_228956201_+	ENSSSCG00000037390__ENSSSCG00000037390	0.455	0.504	0.217	0.281	0.415	0.159
1_228956312_228956333_+	ENSSSCG00000037390__ENSSSCG00000037390	0.568	0.672	0.489	0.394	0.332	0.425
1_228956498_228956501_+	ENSSSCG00000037390__ENSSSCG00000037390	0.568	0.504	0.434	0.563	0.083	0.266
1_22923740_22923853_-	ENSSSCG00000004140__VTA1	40.02	44.808	33.333	33.648	29.681	33.737
1_229336689_229336691_-	ENSSSCG00000037277__RFK	0.398	0.224	0.38	0.394	0.249	0.106
1_229336719_229336740_-	ENSSSCG00000037277__RFK	0.455	0.728	0.109	0	0.083	0.106
1_229336779_229336783_-	ENSSSCG00000037277__RFK	0.284	0.28	0.217	0.169	0	0.053
1_229336806_229337004_-	ENSSSCG00000037277__RFK	82.711	74.829	75.242	69.041	47.175	44.363
1_229429039_229429148_+	ENSSSCG00000005277__GCNT1	127.052	76.789	99.509	56.1	118.726	98.182
1_229429288_229429324_+	ENSSSCG00000005277__GCNT1	2.729	1.736	2.334	2.251	5.804	3.772
1_229429379_229429382_+	ENSSSCG00000005277__GCNT1	0.114	0.112	0.163	0	0.332	0.372
1_229429948_229429958_+	ENSSSCG00000005277__GCNT1	2.672	1.456	2.117	1.801	4.726	3.241
1_229432876_229432878_+	.	0.057	0	0.217	0.113	0	0
1_229432979_229432981_+	.	0.398	0.336	4.506	2.194	2.404	3.188
1_229435116_229435118_+	.	0.341	0	0.434	0.169	0	0.213
1_229447843_229447846_+	.	0.341	0.056	0.38	0.338	0.663	0.584
1_229466363_229466365_+	.	0	0	0.163	0.113	0.083	0.106
1_229563732_229563746_+	.	0.796	1.008	0.923	0.563	0.663	0.372
1_230069332_230069473_+	ENSSSCG00000005282__VPS13A	18.02	23.3	17.046	21.326	9.949	14.345
1_230604397_230604405_-	.	0.057	0.168	0.271	0.338	0.249	0.425
1_230606809_230606887_-	.	0.853	0.56	2.497	0.9	1.161	1.488
1_230906835_230906873_+	.	0.171	0.224	0.706	0.957	0.746	0.478
1_230907487_230907489_-	ENSSSCG00000033763__GNAQ	0.114	0.168	0.271	0.675	0.083	0.213
1_230907520_230907537_-	ENSSSCG00000033763__GNAQ	2.217	2.576	1.846	2.588	1.327	1.434
1_230907575_230907577_-	ENSSSCG00000033763__GNAQ	0.114	0	0.109	0.113	0.166	0.106
1_230907667_230907746_-	ENSSSCG00000033763__GNAQ	6.083	8.289	10.369	12.379	12.934	10.307
1_231081148_231081247_+	ENSSSCG00000005286__CEP78	1.251	1.848	1.411	1.913	1.327	1.328
1_232355945_232355982_+	ENSSSCG00000005288__TLE4	0.227	1.4	1.086	1.913	0.415	1.488
1_235790699_235790752_+	ENSSSCG00000005297__DNAJB5	2.444	3.025	2.226	2.645	3.482	2.975
1_235855488_235855499_-	.	0.568	0.336	0.543	0.619	0.332	0.584
1_235859932_235859934_-	.	0.171	0.112	0.054	0	0.083	0
1_235860689_235860731_-	.	0.625	0.224	0.923	0.731	0.415	0.797
1_235865198_235865201_-	ENSSSCG00000005300__VCP	0.057	0.112	0	0.394	0.249	0.106
1_235869551_235869744_-	ENSSSCG00000005300__VCP	372.855	407.861	406.396	414.867	367.951	358.62
1_235869754_235869757_-	ENSSSCG00000005300__VCP	0.568	0.952	0.706	0.788	0.58	1.009
1_235869764_235869767_-	ENSSSCG00000005300__VCP	0.284	0.336	0.271	0.169	0.497	0.319
1_235877962_235877964_-	.	0	0.28	0.109	0.675	0.58	0.372
1_235877969_235877972_-	.	0.91	1.68	0.977	0.9	2.487	1.169
1_235877990_235877994_-	.	0.682	0.728	0.543	0.394	1.244	0.691
1_235878096_235878099_-	.	0.455	0.448	0.38	0.338	0.829	0.797
1_235878156_235878158_-	.	0.455	0.336	0.217	0.563	0.497	0.266
1_235878234_235878316_-	.	10.289	8.569	10.26	8.665	7.711	7.757
1_235887187_235887217_-	ENSSSCG00000005303__PIGO	4.32	4.145	4.669	5.233	5.804	6.216
1_235887187_235887217_-	ENSSSCG00000034874__FANCG	4.32	4.145	4.669	5.233	5.804	6.216
1_235887687_235887690_+	.	0.171	0.224	0.109	0.169	0.083	0.053
1_235887756_235887765_+	.	0.114	0.112	0.054	0.169	0.083	0.159
1_235887982_235888047_-	ENSSSCG00000005303__PIGO	7.333	6.497	7.6	7.259	10.032	9.829
1_235887982_235888047_-	ENSSSCG00000034874__FANCG	7.333	6.497	7.6	7.259	10.032	9.829
1_235894577_235894717_-	ENSSSCG00000039782__STOML2	67.192	56.57	60.531	60.657	43.196	53.554
1_235898687_235898707_-	.	0.171	0.056	0.109	0.169	0.332	0.319
1_235902263_235902266_-	.	0.057	0.056	0.163	0.113	0	0.053
1_235902393_235902563_-	.	24.842	28.061	23.561	36.349	30.013	24.014
1_235907072_235907155_-	ENSSSCG00000005301__FAM214B	11.028	8.233	13.518	7.99	27.36	23.642
1_235918727_235918862_+	ENSSSCG00000005305__ENSSSCG00000005305	11.71	13.218	11.183	11.648	8.208	8.926
1_236265920_236265922_+	ENSSSCG00000005308__RUSC2	0.171	0.112	0	0.225	0	0
1_236265928_236266001_+	ENSSSCG00000005308__RUSC2	2.899	6.777	2.389	6.471	2.487	3.878
1_236340215_236340218_+	ENSSSCG00000005310__TESK1	0.455	0.448	0.38	0.394	0.249	0.531
1_236340439_236340442_+	ENSSSCG00000005310__TESK1	0.114	0.224	0.38	0.338	0.497	0.372
1_236341072_236341196_+	ENSSSCG00000005310__TESK1	3.127	3.473	4.669	6.19	3.565	5.95
1_236351434_236351436_-	.	0.227	0.28	0	0.056	0.083	0.106
1_236352527_236352529_-	.	0	0.28	0.163	0.394	0.332	0.425
1_236353054_236353057_-	ENSSSCG00000005311__ENSSSCG00000005311	0.171	0.112	0	0.113	0.166	0.425
1_236353251_236353253_-	ENSSSCG00000005311__ENSSSCG00000005311	0.114	0.28	0	0.225	0.166	0.478
1_236353469_236353600_-	ENSSSCG00000005311__ENSSSCG00000005311	30.924	47.72	37.784	61.22	48.751	129.741
1_236380142_236380300_-	.	28.594	24.644	14.603	10.972	97.833	36.128
1_236380566_236380655_+	ENSSSCG00000005313__CCDC107	15.405	20.331	13.735	14.855	22.883	30.337
1_236387628_236387634_-	ENSSSCG00000005314__ARHGEF39	0.057	0.056	0.054	0	0.166	0.159
1_236418973_236419000_-	.	0.114	0	0.217	0.169	0.249	0.319
1_236442890_236442938_-	.	0.796	0.896	0.76	0.563	0.912	0.903
1_236443597_236443600_-	.	0.625	1.008	1.629	1.294	0.912	1.806
1_236443843_236443899_-	.	1.819	1.792	2.606	2.476	2.487	3.241
1_236444329_236444331_-	.	0.057	0.392	0.489	0.281	0.746	0.531
1_236444348_236444352_-	.	6.139	5.657	3.529	4.333	8.374	6.429
1_236450402_236450405_+	ENSSSCG00000005318__CREB3	0.114	0.168	0	0.281	0.083	0.106
1_236450590_236450594_-	ENSSSCG00000005317__TLN1	1.99	1.96	1.574	1.238	3.151	1.753
1_236450606_236450668_-	ENSSSCG00000005317__TLN1	90.101	104.682	64.005	81.87	126.271	69.705
1_236450735_236450737_-	ENSSSCG00000005317__TLN1	1.307	0.952	1.303	1.238	1.161	1.063
1_236450749_236450804_+	ENSSSCG00000005318__CREB3	1.194	1.568	2.552	2.982	1.658	2.019
1_236450795_236450797_-	ENSSSCG00000005317__TLN1	1.08	1.232	0.814	0.675	1.327	1.381
1_236450839_236450903_-	ENSSSCG00000005317__TLN1	50.536	39.431	62.539	48.728	81.5	71.299
1_236450927_236450932_-	ENSSSCG00000005317__TLN1	1.478	1.904	2.552	2.982	2.653	2.975
1_236450944_236450948_-	ENSSSCG00000005317__TLN1	3.979	3.809	3.529	3.883	3.399	3.932
1_236451020_236451024_+	ENSSSCG00000005318__CREB3	0.227	0.112	0.163	0.169	0.083	0.159
1_236451056_236451169_+	ENSSSCG00000005318__CREB3	63.156	64.187	63.408	59.026	61.933	75.549
1_236451253_236451258_+	ENSSSCG00000005318__CREB3	3.183	3.921	3.149	3.826	3.399	4.463
1_236451264_236451267_+	ENSSSCG00000005318__CREB3	0.398	1.064	0.38	1.069	0.249	0.531
1_236451311_236451317_+	ENSSSCG00000005318__CREB3	0.512	1.176	0.217	0.9	0.166	0.213
1_236451499_236451501_+	.	0.91	0.672	0.217	0.563	0.332	0.266
1_236467898_236467955_-	ENSSSCG00000005319__GBA2	2.388	2.632	3.149	2.813	3.897	3.932
1_236467996_236467998_+	ENSSSCG00000005320__RGP1	0.057	0	0.163	0.056	0.249	0.159
1_236468194_236468256_-	ENSSSCG00000005319__GBA2	11.995	13.778	15.526	16.599	15.67	14.079
1_236468254_236468391_+	ENSSSCG00000005320__RGP1	7.219	7.001	9.337	7.315	11.359	9.351
1_236508994_236508997_+	ENSSSCG00000005322__NPR2	0.512	0.168	0.489	0.45	1.327	0.956
1_236534422_236534480_-	ENSSSCG00000025842__SPAG8	30.924	21.06	19.381	23.745	52.481	24.864
1_236534780_236534789_-	ENSSSCG00000025842__SPAG8	0.227	0	0.217	0.225	0.497	0.425
1_236550344_236550387_+	ENSSSCG00000005325__ENSSSCG00000005325	1.819	1.68	2.009	2.701	3.068	3.878
1_236551194_236551256_+	ENSSSCG00000005325__ENSSSCG00000005325	1.478	1.568	1.357	0.731	2.073	2.072
1_23688_23745_-	.	2.16	1.568	1.14	0.675	0.829	0.956
1_236919887_236919987_+	ENSSSCG00000031236__GLIPR2	55.766	42.679	53.039	39.782	63.923	55.254
1_236924165_236924167_+	.	0.114	0.056	0.054	0.056	0.995	0.159
1_236937393_236937396_+	.	0.341	0.056	0.163	0.225	0.58	0.266
1_236971483_236971576_+	ENSSSCG00000037131__CLTA	330.903	344.235	312.425	284.493	290.099	283.283
1_236971695_236971697_+	ENSSSCG00000037131__CLTA	0.227	0.224	0.651	0.281	0.083	0.478
1_236971776_236971806_+	ENSSSCG00000037131__CLTA	2.672	3.585	1.411	0.844	0.995	0.903
1_236981972_236982060_+	.	6.822	5.881	7.22	3.77	2.653	6.269
1_236986945_236986977_+	.	1.023	0.784	0.76	0.619	0.497	0.903
1_237113365_237113379_-	.	0.114	0.112	0.434	0.45	1.161	0.85
1_237172467_237172584_-	.	10.346	11.37	6.243	6.527	9.203	6.907
1_237172830_237172861_-	.	1.307	1.12	0.923	0.788	1.658	1.434
1_23719_23892_+	ENSSSCG00000027257__PSMB1	321.864	296.626	258.68	208.249	207.853	226.223
1_237240293_237240403_-	ENSSSCG00000005343__RNF38	19.555	22.74	15.581	15.98	14.177	12.91
1_237820689_237820835_+	ENSSSCG00000005346__ZCCHC7	27.684	34.614	18.512	20.65	14.675	17.745
1_238139769_238139858_+	ENSSSCG00000005349__GRHPR	23.534	19.659	24.538	18.962	18.655	20.827
1_238177394_238177463_-	ENSSSCG00000036340__ZBTB5	2.274	2.744	3.257	3.32	2.902	2.497
1_238197662_238197726_+	ENSSSCG00000005347__POLR1E	2.103	1.456	2.497	1.744	1.575	1.116
1_238332970_238332972_-	ENSSSCG00000050320__ENSSSCG00000050320	0.227	0.112	0.434	0.394	0.249	0.266
1_238332976_238333066_-	ENSSSCG00000050320__ENSSSCG00000050320	182.022	176.654	168.888	158.846	135.556	148.655
1_238516036_238516082_+	ENSSSCG00000005354__TRMT10B	8.982	10.978	7.817	8.834	7.876	7.385
1_238516090_238516093_+	ENSSSCG00000005354__TRMT10B	0	0.056	0.054	0	0.332	0.159
1_238541078_238541154_-	ENSSSCG00000005355__EXOSC3	16.94	12.21	14.44	16.262	8.705	10.041
1_238541192_238541205_+	.	0.284	0.28	0.434	0.169	0.332	0.372
1_238567595_238567664_+	ENSSSCG00000005356__DCAF10	12.222	16.859	16.015	24.42	10.695	8.926
1_238567825_238567827_+	ENSSSCG00000005356__DCAF10	0.227	0.112	0.054	0.225	0	0.053
1_238567872_238568002_+	ENSSSCG00000005356__DCAF10	1.876	3.921	1.629	4.051	0.829	1.328
1_238641655_238641658_-	.	0.284	0.224	0.76	0.788	0.58	1.434
1_238663097_238663099_-	.	3.638	3.809	1.954	2.701	0.497	1.222
1_238666962_238666981_-	ENSSSCG00000032554__ENSSSCG00000032554	2.729	2.688	2.769	2.532	1.824	0.85
1_238667006_238667166_-	ENSSSCG00000032554__ENSSSCG00000032554	47.58	46.712	40.227	39.613	28.438	19.764
1_238667332_238667334_-	ENSSSCG00000032554__ENSSSCG00000032554	0.114	0.056	0.271	0.731	0	0.053
1_238667366_238667436_-	ENSSSCG00000032554__ENSSSCG00000032554	36.552	42.679	22.638	34.38	17.825	16.151
1_238667605_238667655_-	ENSSSCG00000032554__ENSSSCG00000032554	3.468	4.033	2.063	2.757	1.575	1.913
1_238826371_238826437_-	ENSSSCG00000005358__ENSSSCG00000005358	2.672	3.641	1.466	3.32	2.321	2.072
1_239109970_239109990_+	ENSSSCG00000005361__ALDH1B1	0.398	0.504	0.543	0.563	1.078	0.425
1_239285622_239285752_+	.	12.904	9.858	8.632	5.683	26.697	12.432
1_239488233_239488235_-	.	0.227	0.504	0.163	0.225	0.166	0.106
1_239489738_239489740_-	ENSSSCG00000005367__TSTD2	0.114	0.392	0.38	0.45	0	0.478
1_239492446_239492570_-	ENSSSCG00000005367__TSTD2	12.108	17.083	11.02	12.435	9.7	11.741
1_239492675_239492703_-	ENSSSCG00000005367__TSTD2	0.966	1.344	1.303	1.294	1.907	2.019
1_239492692_239492695_+	ENSSSCG00000005366__NCBP1	0.171	0.168	0.054	0	0.249	0
1_239492702_239492709_+	ENSSSCG00000005366__NCBP1	1.194	0.84	0.434	1.069	1.327	1.063
1_239492730_239492732_+	ENSSSCG00000005366__NCBP1	0.171	0.448	0.271	0.338	0.083	0.903
1_239492735_239492926_+	ENSSSCG00000005366__NCBP1	54.231	53.321	57.925	51.823	42.781	42.875
1_239492930_239492932_+	ENSSSCG00000005366__NCBP1	0.227	0.336	0.543	0.619	0.083	0.531
1_239492936_239492942_+	ENSSSCG00000005366__NCBP1	0.853	0.784	1.357	1.125	0.497	0.266
1_239568543_239568628_-	ENSSSCG00000005368__XPA	10.289	9.858	12.54	12.267	11.359	9.191
1_239681245_239681248_+	.	0	0.056	0.217	0.225	0.083	0.159
1_239786878_239786970_-	ENSSSCG00000005371__TRMO	27.684	29.909	26.384	23.239	16.582	20.614
1_239842000_239842005_+	ENSSSCG00000005373__NANS	0.625	0.84	0.814	0.281	0.249	0.372
1_239842053_239842234_+	ENSSSCG00000005373__NANS	195.267	189.816	222.416	206.392	166.979	187.598
1_239842257_239842272_+	ENSSSCG00000005373__NANS	0.91	1.288	0.923	1.35	0.663	1.009
1_239842388_239842413_+	ENSSSCG00000005373__NANS	1.364	1.456	3.637	2.194	1.327	3.135
1_239843428_239843512_+	.	1.08	0.728	1.194	1.125	1.161	1.328
1_239843704_239843788_+	.	2.444	2.296	2.66	2.532	1.741	1.806
1_239843897_239843899_+	.	0.114	0.168	0	0	0	0
1_239852883_239852885_+	.	0.398	0.168	0.706	0.225	0.083	0.319
1_239852935_239852937_+	.	0.91	0.448	0.923	0.619	0.332	0.691
1_239852987_239852989_+	.	0.568	0.056	0.38	0.281	0.083	0.956
1_239856331_239856382_+	.	1.705	0.784	1.737	1.125	1.575	1.806
1_239862213_239862374_+	.	10.858	5.153	9.663	3.151	5.887	7.969
1_239864710_239864808_+	.	11.085	6.721	12.54	3.883	6.716	9.351
1_239866495_239866497_+	.	2.388	2.352	1.954	0.9	1.078	1.7
1_239867800_239867857_+	.	0.91	0.784	1.194	1.632	0.58	1.169
1_239881864_239881970_+	ENSSSCG00000005373__NANS	32.857	24.756	35.015	27.515	27.94	29.221
1_239944752_239944759_-	ENSSSCG00000033222__TRIM14	0.284	0.616	0.434	0.225	0.166	0.531
1_239944940_239945088_-	ENSSSCG00000033222__TRIM14	10.46	9.186	6.46	7.09	12.022	9.829
1_240019601_240019603_-	.	0.057	0	0.434	0.45	0.249	0.053
1_240036320_240036324_-	.	0.284	0.504	0.543	0.394	0.332	0.213
1_240049039_240049050_-	ENSSSCG00000005376__TBC1D2	0.341	0.112	0.434	0.506	0.249	0.213
1_240049135_240049139_-	ENSSSCG00000005376__TBC1D2	0	0	0	0	5.804	0.956
1_240049558_240049560_-	ENSSSCG00000005376__TBC1D2	0.057	0.056	0.109	0.113	0	0.053
1_240049655_240049657_-	ENSSSCG00000005376__TBC1D2	0.341	0.112	0.054	0	0.083	0.053
1_240049740_240049927_-	ENSSSCG00000005376__TBC1D2	115.228	108.939	82.408	68.085	74.701	74.009
1_240050037_240050047_+	.	0.568	0.784	0.434	0.338	0.332	0.478
1_240584321_240584323_-	ENSSSCG00000005378__ANKS6	0.171	0.168	0	0.113	0.249	0.319
1_240799515_240799552_+	.	1.819	1.008	2.334	0.957	4.228	2.975
1_240840019_240840126_-	.	3.183	3.081	2.334	2.42	4.975	9.138
1_240842756_240842758_+	.	0.171	0.112	0	0.056	0.083	0.159
1_240842765_240842789_+	.	0.796	0.616	0.814	1.238	0.995	1.169
1_240860097_240860230_+	ENSSSCG00000005382__TGFBR1	167.754	153.354	102.603	125.535	190.359	113.483
1_240879436_240879438_-	.	0.057	0	0	0.113	0.829	0.213
1_240889403_240889405_+	.	0.682	0.672	0.38	0.506	0.829	0.797
1_240893627_240893663_+	.	0.455	0.392	0.489	0.506	0.663	0.319
1_240900172_240900183_+	.	0.114	0.112	0.054	0	0.166	0
1_240915393_240915416_+	.	0	0	0.271	0.225	0.083	0.053
1_240917709_240917715_+	.	0.284	0.336	0.76	0.45	1.658	0.85
1_240984801_240984890_-	ENSSSCG00000005383__ALG2	22	18.931	16.883	16.036	23.878	21.889
1_240985129_240985131_+	ENSSSCG00000038914__SEC61B	0.398	0.112	0.217	0.113	0.249	0.159
1_240985137_240985227_+	ENSSSCG00000038914__SEC61B	457.272	498.317	479.793	452.173	407.333	442.777
1_240988296_240988357_+	.	0.739	0.728	0.543	1.069	0.497	0.266
1_241556622_241556640_-	.	0.512	0.224	0.814	0.731	0.663	1.009
1_241569872_241569876_+	ENSSSCG00000005385__NR4A3	0.284	0.28	0.271	0.45	0.415	0.266
1_241657466_241657562_+	ENSSSCG00000005386__STX17	17.338	15.571	14.766	12.773	14.426	17.214
1_241856433_241856435_-	.	0.227	0.056	0.543	0.281	0.166	0.213
1_241897395_241897577_-	ENSSSCG00000040634__ERP44	123.868	114.147	128.01	112.874	128.012	135.213
1_241897675_241897837_+	ENSSSCG00000005388__INVS	9.38	8.009	11.02	7.652	9.949	9.191
1_242120451_242120556_-	ENSSSCG00000005389__TEX10	36.78	40.215	34.038	38.15	22.385	26.458
1_243106747_243106810_-	ENSSSCG00000027974__MRPL50	74.071	70.572	68.294	57.506	40.128	44.681
1_243106970_243107064_+	ENSSSCG00000034239__ZNF189	7.219	8.009	5.7	5.233	4.394	4.728
1_243190168_243190270_-	ENSSSCG00000029687__PGAP4	9.436	4.929	6.514	3.207	7.13	6.004
1_243225724_243225868_+	ENSSSCG00000005399__RNF20	6.026	6.217	4.452	4.22	6.052	7.544
1_245409610_245409616_+	ENSSSCG00000005403__SMC2	1.592	0.56	0.923	0.506	0.415	0.159
1_245410081_245410147_+	ENSSSCG00000005403__SMC2	1.762	2.464	2.443	1.519	1.078	1.913
1_246105200_246105349_+	ENSSSCG00000005424__NIPSNAP3B	18.702	10.586	15.526	8.384	15.255	15.089
1_246129434_246129544_+	ENSSSCG00000005424__NIPSNAP3B	10.062	7.953	9.066	6.808	10.612	10.36
1_246144779_246144786_-	.	0	0	0.271	0.113	0.415	0.372
1_246157879_246157892_-	.	0	0	0.163	0	0.166	0.266
1_246278010_246278015_-	ENSSSCG00000005423__ABCA1	0.227	0.168	0.326	0.169	0.332	0.638
1_246278330_246278506_-	ENSSSCG00000005423__ABCA1	41.27	38.871	33.115	24.646	81.168	68.324
1_246548461_246548545_+	ENSSSCG00000005425__SLC44A1	3.922	7.449	3.203	6.19	2.985	8.182
1_246768094_246768235_+	ENSSSCG00000005426__FSD1L	7.106	7.505	6.189	6.133	6.964	6.588
1_246853060_246853129_-	.	0.625	0.896	1.303	1.013	0.332	1.381
1_246853153_246853219_+	.	0.739	0.84	1.303	1.463	1.492	1.541
1_246973373_246973571_+	ENSSSCG00000039896__TMEM38B	5.628	7.337	5.212	7.652	3.068	5.419
1_247263772_247263777_-	ENSSSCG00000005430__ENSSSCG00000005430	0.284	0.28	0.326	0.45	0.083	0.372
1_248448151_248448354_+	ENSSSCG00000005436__RAD23B	124.209	140.472	101.952	113.831	86.226	90.797
1_248448380_248448382_+	ENSSSCG00000005436__RAD23B	0.227	0.336	0.326	0.563	0	0.159
1_248448408_248448411_+	ENSSSCG00000005436__RAD23B	0.398	0.728	0.163	0.225	0.166	0.106
1_248448451_248448453_+	ENSSSCG00000005436__RAD23B	0.796	1.008	1.194	0.675	0.663	0.531
1_248448508_248448510_+	ENSSSCG00000005436__RAD23B	0.398	0.28	0.109	0.338	0.332	0.266
1_248448528_248448531_+	ENSSSCG00000005436__RAD23B	0.227	0.448	0.109	0.113	0.083	0.106
1_248448543_248448582_+	ENSSSCG00000005436__RAD23B	5.855	14.002	4.669	8.103	2.487	4.728
1_248448618_248448620_+	ENSSSCG00000005436__RAD23B	0.114	0.28	0.163	0.338	0	0
1_248463643_248463708_+	.	1.307	1.344	0.923	1.069	0.829	0.584
1_248468628_248468630_+	.	0.114	0.112	0.163	0.281	0.083	0.053
1_248492990_248492993_+	.	0	0.224	0.163	0.338	0.083	0
1_248609579_248609588_-	ENSSSCG00000005437__KLF4	8.129	7.057	9.392	6.865	11.441	5.844
1_249905300_249905401_-	ENSSSCG00000005440__ENSSSCG00000005440	11.312	13.386	10.26	10.128	6.467	10.041
1_249905520_249905660_+	ENSSSCG00000005441__ELP1	4.718	3.977	4.614	4.22	3.648	4.144
1_250078364_250078458_-	ENSSSCG00000005444__TMEM245	31.322	19.883	22.692	13.898	58.036	23.749
1_250181783_250181837_-	ENSSSCG00000005444__TMEM245	5.912	4.537	5.212	6.302	6.55	7.226
1_251191751_251191885_+	.	1.364	0.504	1.031	0.281	2.819	2.285
1_251218056_251218153_-	ENSSSCG00000005452__C9orf152	25.865	17.979	22.421	14.63	23.38	13.176
1_251218181_251218183_+	.	0.114	0.112	0.109	0	0.083	0
1_251218192_251218271_+	.	2.046	1.792	3.257	1.801	4.311	1.647
1_251218318_251218326_-	ENSSSCG00000005452__C9orf152	0.682	0.336	0.434	0.563	0.415	0.425
1_251232714_251232718_-	.	1.762	1.008	1.357	0.338	0.663	0.213
1_251259879_251259881_-	.	0.171	0.168	0.489	0.113	0.249	0.266
1_251264222_251264228_-	.	0	0.056	0.38	0.169	0	0.159
1_251264239_251264244_-	.	0	0.168	0.271	0.056	0.249	0.159
1_251264261_251264442_-	.	9.323	14.338	5.917	5.12	4.56	4.357
1_251265038_251265070_-	.	1.592	1.176	4.56	7.09	3.316	3.719
1_251265800_251265802_-	.	0.057	0.056	0.109	0.225	0	0.053
1_251266045_251266048_-	.	0.114	0.336	0.271	0.169	0	0.213
1_251266397_251266466_-	.	0.853	0.56	2.226	1.125	0.497	0.691
1_251267284_251267286_-	.	0	0	0.109	0	0.166	0.159
1_251271018_251271041_-	.	0.114	0.112	0.434	0.563	0.083	0.106
1_251272409_251272447_-	ENSSSCG00000005453__TXN	1.478	1.624	4.886	5.683	3.897	3.453
1_251272673_251272746_-	ENSSSCG00000005453__TXN	19.157	18.539	25.135	25.321	18.24	17.851
1_251273578_251273580_-	ENSSSCG00000005453__TXN	0.114	0.168	0.217	0.113	0	0.053
1_251273606_251273608_-	ENSSSCG00000005453__TXN	0.227	0.112	0.326	0.563	0	0.106
1_251273971_251273973_-	ENSSSCG00000005453__TXN	0.114	0.168	0.109	0.281	0	0.266
1_251274639_251274641_-	.	0.171	0.224	0.054	0.113	0	0.106
1_251274681_251274695_-	.	0.682	0.336	0.814	0.45	0.166	0.213
1_251275754_251275756_-	.	0.114	0.056	0.326	0.225	0.166	0
1_251277209_251277216_-	ENSSSCG00000005453__TXN	0.227	0.336	0.109	0.225	0.249	0
1_251277346_251277350_-	ENSSSCG00000005453__TXN	4.491	2.912	4.506	4.783	3.068	2.816
1_251277355_251277459_-	ENSSSCG00000005453__TXN	17803.4	15987.7	17768.6	15662.2	13756.9	12962
1_251277516_251277522_-	ENSSSCG00000005453__TXN	3.866	4.593	4.669	5.908	2.985	4.782
1_251277548_251277551_-	ENSSSCG00000005453__TXN	1.933	2.296	1.303	2.194	1.658	1.116
1_251277634_251277682_+	.	0.682	0.952	1.466	1.013	0.829	1.275
1_251277827_251277915_-	ENSSSCG00000005453__TXN	113.465	107.314	119.921	117.32	88.298	90.85
1_251277934_251277943_-	ENSSSCG00000005453__TXN	4.889	4.873	5.863	5.177	3.068	3.932
1_251277946_251277948_-	ENSSSCG00000005453__TXN	0.512	0.616	0.923	0.506	0.497	0.159
1_251277953_251277955_-	ENSSSCG00000005453__TXN	1.023	0.896	1.194	0.619	0.497	0.425
1_251277964_251277966_-	ENSSSCG00000005453__TXN	1.535	0.616	1.846	1.576	1.244	1.434
1_251277987_251277996_-	ENSSSCG00000005453__TXN	2.729	2.128	3.42	3.095	4.063	3.028
1_251278000_251278002_-	ENSSSCG00000005453__TXN	0.512	0.168	0.38	0.338	0.332	0.319
1_251278011_251278093_+	.	0.568	0.616	1.031	1.013	0.166	0.319
1_251278029_251278031_-	ENSSSCG00000005453__TXN	0	0.112	0.217	0.169	0.332	0.425
1_251278042_251278046_-	ENSSSCG00000005453__TXN	0.398	0.168	0.163	0.281	0.166	0.213
1_25155626_25155787_+	ENSSSCG00000004142__CITED2	18.702	56.906	17.589	49.516	8.954	14.77
1_251977862_251977950_-	ENSSSCG00000005457__LPAR1	3.468	3.361	4.017	2.813	3.316	3.613
1_251978182_251978187_-	ENSSSCG00000005457__LPAR1	1.023	0.784	0.706	0.225	0.58	0.797
1_251978454_251978568_-	ENSSSCG00000005457__LPAR1	2.217	2.24	1.791	1.969	1.907	1.966
1_251978593_251978595_-	ENSSSCG00000005457__LPAR1	0.114	0.112	0.109	0.225	0	0
1_252262303_252262305_-	.	0.057	0	0.217	0.169	0.166	0.053
1_252269243_252269248_-	.	0.057	0.112	0.109	0.225	0.249	0.159
1_252274503_252274505_-	.	0	0	0.109	0.056	0.166	0.159
1_252301875_252301878_-	ENSSSCG00000005459__ECPAS	0.227	0.168	0.326	0.338	0.415	0.425
1_252315737_252315740_-	.	0.057	0.224	0.163	0.225	0.332	0.425
1_252324009_252324029_-	ENSSSCG00000005459__ECPAS	2.956	2.688	2.714	2.082	4.643	2.656
1_252324303_252324409_-	ENSSSCG00000005459__ECPAS	2.785	2.744	3.474	2.926	2.321	2.71
1_252324740_252324938_-	ENSSSCG00000005459__ECPAS	52.981	46.152	61.888	54.524	46.927	40.059
1_252324958_252324962_-	ENSSSCG00000005459__ECPAS	0.114	0.168	0.163	0.225	0	0.106
1_252377637_252377712_-	.	1.99	2.912	1.683	1.238	1.575	1.169
1_252378756_252378828_-	.	2.331	2.688	2.117	1.688	2.653	1.806
1_252382217_252382259_-	.	2.103	2.184	2.66	1.576	1.824	2.231
1_252384256_252384263_+	.	0	0	0.217	0.113	0.083	0.053
1_252384292_252384376_-	.	3.24	3.081	4.18	3.432	3.731	3.56
1_252388653_252388658_-	.	0.455	0.616	0.434	0.675	0.663	0.319
1_252390599_252390607_-	.	0.284	0.056	0.706	0.225	0.415	0.478
1_252394009_252394015_-	.	68.386	48.224	52.55	39.219	47.756	46.328
1_252394230_252394232_-	.	0.568	0.168	0.163	0.056	0.746	0.319
1_252394555_252394559_-	ENSSSCG00000021386__PTGR1	0.966	1.176	0.76	0.788	0.58	0.584
1_252394621_252394623_-	ENSSSCG00000021386__PTGR1	0.284	0	0.163	0.169	0.415	0.213
1_252394674_252394861_+	ENSSSCG00000042365__ENSSSCG00000042365	18.873	16.523	15.309	16.768	16.996	17.479
1_252394719_252394724_-	ENSSSCG00000021386__PTGR1	0.568	0.224	0.706	0.506	0.249	0.213
1_252395191_252395238_-	ENSSSCG00000021386__PTGR1	4.775	3.921	7.003	5.402	5.389	5.95
1_252395330_252395334_-	ENSSSCG00000021386__PTGR1	1.535	1.568	1.846	0.9	0.415	0.372
1_252395432_252395529_-	ENSSSCG00000021386__PTGR1	272.521	200.794	241.525	180.453	195.997	194.824
1_252395574_252395608_-	ENSSSCG00000021386__PTGR1	2.331	1.904	1.954	1.744	1.492	1.647
1_252395633_252395638_+	ENSSSCG00000042365__ENSSSCG00000042365	0.114	0.28	0.217	0.45	0.166	0.159
1_252395948_252395952_-	ENSSSCG00000021386__PTGR1	0.512	0.784	0.814	0.506	0.497	0.266
1_252396049_252396053_+	.	0.171	0.056	0.326	0.281	0	0
1_252408044_252408098_+	.	1.933	1.736	2.226	2.138	0.497	0.691
1_252426337_252426432_+	ENSSSCG00000005460__ENSSSCG00000005460	85.213	77.293	72.202	98.301	66.576	31.346
1_252426433_252426435_+	ENSSSCG00000005460__ENSSSCG00000005460	0.227	0.112	0.163	0.281	0.166	0
1_252426772_252426774_-	.	0.171	0	0.271	0.225	0	0
1_252431325_252431327_+	.	0	0.056	0.163	0.169	0.083	0
1_252439815_252439817_+	.	0.568	0.336	0.38	0.394	0.249	0.319
1_252442243_252442245_+	.	0.114	0.168	0.054	0	0	0
1_252453063_252453141_+	ENSSSCG00000046439__GNG10	1422.47	2952.32	1334.82	2964.5	1007.26	1648.33
1_252453277_252453314_+	ENSSSCG00000046439__GNG10	14.496	10.474	11.238	13.729	21.059	10.254
1_252453323_252453330_+	ENSSSCG00000046439__GNG10	2.899	0.952	1.629	0.338	2.487	0.85
1_252453567_252453609_+	ENSSSCG00000046439__GNG10	3.866	1.736	3.854	1.407	7.711	1.647
1_252453732_252453734_+	ENSSSCG00000046439__GNG10	0.227	0.504	0	0.113	0.083	0.053
1_252457627_252457729_+	.	4.832	6.385	4.669	34.436	4.228	3.932
1_252459025_252459204_+	.	2.331	10.922	4.289	10.072	2.985	4.782
1_252459339_252459342_+	.	0.455	1.344	0.543	1.182	0.497	1.434
1_252459377_252459380_+	.	0.171	0.28	0.434	0.731	0.249	0.266
1_252459506_252459514_+	.	2.103	3.753	4.614	5.739	3.316	4.463
1_252459537_252459540_+	.	0	0.056	0.217	0.338	0	0.159
1_252459612_252459615_+	.	0.057	0.112	0.434	0.338	0.58	0.372
1_252651630_252651632_-	.	0.171	0.112	0.163	0.619	0.497	0.372
1_252651838_252651888_+	ENSSSCG00000022780__UGCG	106.871	125.069	101.463	142.528	86.889	69.068
1_252652015_252652019_+	ENSSSCG00000022780__UGCG	0.284	0.224	0.651	0.225	0.415	0.319
1_252652039_252652041_+	ENSSSCG00000022780__UGCG	0.398	0.168	0.217	0.45	0.166	0.159
1_252652179_252652184_+	ENSSSCG00000022780__UGCG	0.341	0.448	0.38	0.225	0.58	0.213
1_252652191_252652300_+	ENSSSCG00000022780__UGCG	5.855	10.306	6.46	12.604	6.218	4.888
1_252652325_252652327_+	ENSSSCG00000022780__UGCG	0.057	0.168	0.434	0.394	0.166	0.372
1_252670457_252670459_+	.	0	0.224	0.109	0.45	0.166	0.213
1_252670545_252670547_+	.	0.057	0.056	0.543	0.225	0.332	0.213
1_252674449_252674452_+	.	0	0.056	0	0	0.249	0.213
1_252684485_252684487_+	.	0.284	0.056	0.217	0.169	0.166	0.213
1_252684532_252684534_+	.	0.114	0.224	0.814	0.169	0.166	0.159
1_252689287_252689289_+	.	0.853	1.456	2.226	1.407	0.746	1.647
1_252689710_252689712_+	.	0.057	0	0.163	0.113	0.249	0.266
1_252689778_252689796_+	.	0.796	0.56	2.389	2.645	2.239	2.656
1_252690149_252690159_+	.	0.057	0.168	0.38	0.788	0.58	0.584
1_252690299_252690373_+	.	0.512	0.448	1.791	2.645	1.492	1.966
1_252718237_252718239_-	.	0.114	0.112	0.163	0	0.249	0.213
1_252721312_252721322_+	.	0.398	0.504	0.271	0.169	0.332	0.372
1_252761818_252761854_+	.	0.568	1.904	0.489	1.35	0	0.638
1_252955713_252955724_+	.	0.398	0.392	0.163	0.619	0.829	0.213
1_252956138_252956172_-	ENSSSCG00000005465__SUSD1	1.876	0.952	0.814	0.9	3.316	1.275
1_252987953_252987955_-	.	0.114	0.056	0.271	0.225	0.083	0
1_252989112_252989130_-	.	0.171	0	0.163	0.056	0.332	0.319
1_252990143_252990146_-	.	0.625	0.112	0.923	1.013	0.995	0.744
1_252990392_252990394_-	.	0.114	0.112	0.163	0.169	0	0.106
1_252991673_252991676_-	.	0	0.168	0.271	0.281	0.166	0.159
1_253056412_253056414_-	ENSSSCG00000005466__PTBP3	0.625	0.672	0.489	0.394	0.58	0.531
1_253081643_253081646_-	.	0	0.112	0.163	0.113	0.083	0.425
1_253092883_253093075_-	ENSSSCG00000005466__PTBP3	87.828	79.814	86.046	83.052	92.61	81.181
1_253124435_253124570_+	ENSSSCG00000005467__HSDL2	36.78	19.155	37.947	20.65	27.36	20.773
1_253393773_253393892_-	ENSSSCG00000026194__INIP	18.02	21.956	14.006	15.249	9.12	12.698
1_253428424_253428574_+	ENSSSCG00000005471__SNX30	13.643	18.371	10.423	22.395	15.421	15.195
1_253566510_253566556_-	.	0.853	0.784	0.706	0.675	0.249	0.425
1_253566714_253566758_+	.	0.853	0.896	0.814	1.294	0.829	0.425
1_253567559_253567565_-	.	0.057	0.392	0.217	0.225	0.249	0.319
1_253567628_253567685_-	.	6.594	4.481	6.786	3.883	3.98	2.656
1_253569976_253570121_-	ENSSSCG00000005472__SLC46A2	29.048	19.715	39.901	29.597	57.953	30.921
1_25363969_25364111_-	ENSSSCG00000004144__HECA	12.79	16.355	15.092	17.443	24.79	22.049
1_253794858_253794860_+	ENSSSCG00000023714__SLC31A2	0.057	0.112	0	0.056	0.166	0.106
1_253794994_253795098_+	ENSSSCG00000023714__SLC31A2	91.579	61.61	77.74	77.2	144.759	99.457
1_253796053_253796069_+	.	3.411	2.072	2.063	1.069	7.213	2.338
1_253813449_253813451_-	.	0.398	0.28	0.814	0.225	1.492	0.213
1_253849481_253849486_+	.	0.057	0.056	0.597	0.113	23.629	3.241
1_253867818_253867820_-	ENSSSCG00000005477__FKBP15	0	0	0	0	0.166	0.159
1_253867844_253867908_-	ENSSSCG00000005477__FKBP15	3.127	1.68	1.466	1.125	2.57	2.816
1_253867944_253867946_-	ENSSSCG00000005477__FKBP15	0	0	0.054	0	0.249	0.106
1_253867970_253868009_+	ENSSSCG00000034278__SLC31A1	1.251	2.128	2.063	2.42	2.57	2.603
1_253868031_253868178_-	ENSSSCG00000005477__FKBP15	13.984	12.49	10.423	9.397	11.524	12.06
1_253868329_253868433_+	ENSSSCG00000034278__SLC31A1	120.23	102.609	121.875	89.748	198.153	146.105
1_253888970_253888972_+	.	0.114	0.112	0.869	0.563	0.829	0.372
1_253891607_253891609_+	.	0.227	0.112	0.217	0.113	0.415	0.425
1_253892880_253892882_+	.	0.284	0.224	0.38	0.338	0.497	0.584
1_253893225_253893227_+	.	0.171	0.224	0.163	0.056	0.415	0.266
1_253906523_253906665_-	ENSSSCG00000033177__CDC26	59.461	49.512	55.97	34.324	58.202	59.026
1_253906698_253906778_+	ENSSSCG00000024648__PRPF4	24.444	17.195	18.566	14.123	15.753	12.485
1_254007095_254007129_-	.	3.524	1.96	2.171	1.463	3.233	3.241
1_254009078_254009178_-	ENSSSCG00000039861__HDHD3	6.992	4.313	5.972	3.77	8.54	5.791
1_254027503_254027548_-	ENSSSCG00000032787__ALAD	6.594	4.817	5.32	4.389	6.052	5.897
1_254034884_254034906_-	.	0.227	0.224	0.434	0.113	0.166	0.213
1_254035919_254035998_-	ENSSSCG00000005478__ENSSSCG00000005478	26.775	26.156	19.815	16.599	18.074	15.779
1_254129332_254129518_+	.	6.424	5.881	7.492	5.852	8.374	8.288
1_254129561_254129568_+	.	0.455	0.672	0.38	0.675	0.497	0.85
1_254130176_254130182_-	.	1.421	1.288	1.031	0.957	1.244	1.434
1_2541487_2541637_+	ENSSSCG00000032916__ENSSSCG00000032916	119.036	124.509	141.039	144.947	114.58	151.311
1_25446974_25447026_-	ENSSSCG00000004145__ABRACL	6.822	8.065	8.306	6.64	10.778	14.079
1_25447272_25447274_-	ENSSSCG00000004145__ABRACL	0.114	0.224	0	0.113	0.083	0.159
1_25447276_25447361_-	ENSSSCG00000004145__ABRACL	20.408	16.467	27.089	24.589	31.257	33.152
1_25447542_25447582_-	ENSSSCG00000004145__ABRACL	4.946	3.921	5.212	5.458	6.799	11.051
1_25477258_25477261_-	.	0.057	0.056	0.109	0.225	15.255	7.013
1_25480982_25481070_+	ENSSSCG00000004146__REPS1	11.654	10.418	10.152	13.448	12.685	10.52
1_25481073_25481077_+	ENSSSCG00000004146__REPS1	0	0.168	0.163	0.169	0.083	0.106
1_25481247_25481251_+	ENSSSCG00000004146__REPS1	0.171	0.168	0.163	0.113	0.166	0.266
1_25481273_25481277_+	ENSSSCG00000004146__REPS1	0.114	0.448	0.163	0.394	0.249	0.213
1_25481308_25481323_+	ENSSSCG00000004146__REPS1	1.705	2.24	2.063	2.082	3.068	2.125
1_254987763_254987767_-	.	7.276	6.777	8.849	11.535	8.788	7.81
1_254993843_254993850_-	ENSSSCG00000023894__AKNA	0.227	0.392	0.109	0.45	0.249	0.319
1_254993932_254993962_-	ENSSSCG00000023894__AKNA	1.137	1.176	1.086	1.294	3.565	3.453
1_254993983_254993985_-	ENSSSCG00000023894__AKNA	0.057	0	0	0	0.166	0.372
1_254994200_254994232_-	ENSSSCG00000023894__AKNA	1.137	1.456	0.977	1.519	1.492	1.116
1_255003868_255003906_-	.	0.057	0.056	0.217	0.056	0.663	0.425
1_255004402_255004432_-	.	8.982	9.914	11.238	13.223	9.037	9.032
1_255151857_255152061_+	ENSSSCG00000032835__ATP6V1G1	542.883	557.799	544.449	552.105	498.201	512.747
1_255156036_255156101_+	.	0.568	0.84	1.031	0.844	0.497	0.372
1_255158499_255158690_+	.	2.956	3.249	3.854	4.164	3.151	3.932
1_255168354_255168393_+	ENSSSCG00000032835__ATP6V1G1	2.501	5.433	4.126	4.895	2.156	3.135
1_255168658_255168713_+	ENSSSCG00000032835__ATP6V1G1	3.695	5.489	2.714	6.077	5.223	3.985
1_255168750_255168753_+	ENSSSCG00000032835__ATP6V1G1	0.227	0.224	0.109	0.169	0.083	0.159
1_255349483_255349491_-	ENSSSCG00000034087__TNFSF15	0.512	1.064	0.434	0.844	1.824	6.322
1_255801548_255801558_-	.	1.194	1.512	1.14	1.35	1.244	1.328
1_25663240_25663299_-	ENSSSCG00000004148__CCDC28A	6.822	8.345	7.275	6.246	12.105	11.795
1_257054247_257054281_+	ENSSSCG00000005501__TRIM32	3.013	1.848	1.466	2.363	1.492	1.86
1_257063844_257063847_+	.	0.398	0	0.543	0.45	0.415	0.372
1_25735926_25736119_+	ENSSSCG00000004149__NHSL1	11.483	11.93	9.772	10.185	11.11	9.51
1_2576627_2576735_-	.	1.137	1.064	0.597	1.857	2.321	1.86
1_2576782_2576871_+	ENSSSCG00000004020__SFT2D1	172.699	177.718	192.558	231.769	225.347	199.818
1_258044189_258044191_+	ENSSSCG00000005503__TLR4	0.114	0.112	0	0.056	0	0
1_258044231_258044240_+	ENSSSCG00000005503__TLR4	40.531	20.499	40.77	19.919	49.082	21.145
1_258044587_258044589_+	ENSSSCG00000005503__TLR4	3.524	2.632	5.103	4.614	1.658	1.434
1_258044607_258044611_+	ENSSSCG00000005503__TLR4	3.127	2.016	3.529	3.151	1.161	1.009
1_258044636_258044638_+	ENSSSCG00000005503__TLR4	1.649	0.952	1.303	0.957	1.492	0.425
1_258044639_258044838_+	ENSSSCG00000005503__TLR4	528.671	404.277	469.261	348.92	293.996	285.94
1_258044843_258044845_+	ENSSSCG00000005503__TLR4	0.966	0.168	0.706	0.338	1.575	1.328
1_258044858_258044867_+	ENSSSCG00000005503__TLR4	3.07	1.232	2.063	1.519	3.814	3.56
1_258044898_258044903_+	ENSSSCG00000005503__TLR4	1.364	0.392	1.954	0.281	2.239	2.338
1_258044918_258044922_+	ENSSSCG00000005503__TLR4	0.171	0.168	0.271	0.225	0.912	0.372
1_258045880_258045883_-	.	0.057	0.168	0.054	0.056	0.249	0.319
1_258046034_258046082_+	.	2.672	0.896	2.823	1.125	2.404	2.869
1_258047161_258047206_+	.	0.512	0.728	1.194	0.9	1.078	0.903
1_258048817_258048820_+	.	1.592	0.84	2.171	0.675	1.741	1.7
1_258052553_258052568_+	.	0.398	0.168	0.706	0.45	0.995	0.638
1_258052850_258052852_+	.	0.227	0.224	0.271	0.619	0.663	0.372
1_258053720_258053739_+	.	0.568	0.28	0.543	0.394	0.249	0.531
1_258054250_258054252_+	.	0	0.056	0.217	0.225	0.249	0.319
1_25911843_25911845_-	.	0	0	0.054	0	2.239	0.159
1_260648029_260648075_-	.	12.847	11.874	11.346	6.696	18.406	14.292
1_260756785_260756932_-	ENSSSCG00000005506__MEGF9	27.855	10.362	16.178	6.921	53.642	9.563
1_260785897_260785916_+	.	0.568	0.168	0.489	0.056	0.58	0.372
1_260840035_260840213_-	.	38.258	40.775	31.758	53.455	52.233	28.105
1_260868748_260868750_-	ENSSSCG00000005507__PSMD5	0.966	0.28	0.923	0.281	0.663	0.478
1_260868773_260868913_+	ENSSSCG00000039972__ENSSSCG00000039972	6.139	5.937	6.297	6.808	3.648	5.26
1_260953492_260953501_-	.	0.853	0.336	0.651	0.056	0.746	0.584
1_260970608_260970664_-	.	2.558	7.561	2.932	8.046	1.161	2.656
1_260973819_260973822_-	ENSSSCG00000005511__TRAF1	0	0.168	0	0.113	0.332	0.425
1_261133453_261133509_-	ENSSSCG00000005512__C5	3.468	1.848	2.66	1.463	3.482	2.338
1_261133574_261133637_+	ENSSSCG00000032297__ENSSSCG00000032297	11.767	7.505	12.812	8.722	12.105	9.191
1_261229559_261229561_-	.	0.171	0	0.217	0.113	0.083	0.691
1_261230214_261230258_-	.	0.057	0.056	0.869	0.619	1.078	0.425
1_261244591_261244603_-	.	0.398	0.112	0.326	0.281	0.497	0.478
1_261256722_261256883_-	ENSSSCG00000005514__RAB14	110.623	100.593	117.912	110.005	119.97	134.576
1_261256722_261256883_-	ENSSSCG00000034749__ENSSSCG00000034749	110.623	100.593	117.912	110.005	119.97	134.576
1_261295668_261295730_+	ENSSSCG00000037508__GSN	12.734	8.513	13.083	7.652	16.831	15.035
1_261298474_261298476_-	.	0.114	0	0.109	0.113	0	0
1_261314815_261314819_+	.	0.171	0.056	0.163	0.113	0.083	0.159
1_261314828_261314831_+	.	0.512	0.504	0.76	0.731	0.415	0
1_261314874_261314876_+	.	0.171	0.112	0.217	0.113	0.083	0.213
1_261314994_261315099_+	.	166.503	133.583	157.054	155.019	112.674	112.315
1_261315558_261315561_+	.	0.398	0.448	0.597	0.338	0.166	0.266
1_261326629_261326635_+	.	67.647	58.418	62.539	69.491	39.465	43.406
1_261344897_261344946_+	ENSSSCG00000037508__GSN	1.649	1.68	1.086	2.42	0.663	1.009
1_261346649_261346826_+	.	15.917	12.714	19.869	16.543	12.602	10.573
1_261347536_261347594_+	.	2.217	2.632	1.683	1.463	0.829	1.647
1_261354181_261354268_+	.	0.796	1.288	1.737	1.519	0.746	1.063
1_261357737_261357798_+	.	0.682	0.952	0.977	0.731	0.663	0.425
1_261366912_261366914_+	.	0	0.056	0.109	0.113	0	0
1_261366916_261366918_+	.	0.284	0.112	0	0.169	0	0.106
1_261380489_261380491_-	.	0.057	0	0.054	0.056	0.249	0.213
1_261380584_261380632_-	.	0.796	1.736	1.357	1.519	0.746	0.903
1_261380865_261380903_-	.	3.866	1.736	7.817	4.783	4.145	4.994
1_261388286_261388347_-	.	0.853	1.064	0.706	1.463	0.746	1.009
1_261389438_261389440_-	.	0.171	0.28	0.054	0.169	0	0.106
1_261393170_261393213_-	.	0.568	0.168	1.14	1.125	0.332	0.584
1_261394450_261394510_-	.	1.364	1.064	2.769	2.363	1.907	1.753
1_261402485_261402487_-	.	0	0	0.163	0.113	0.166	0.213
1_261407606_261407707_-	ENSSSCG00000036639__STOM	424.586	431.273	394.507	432.141	283.715	268.301
1_261407713_261407715_-	ENSSSCG00000036639__STOM	0.114	0.28	0.217	0.169	0.497	0.053
1_261407859_261407974_+	.	2.501	2.464	2.986	2.363	3.399	4.091
1_261511988_261511990_-	.	0.171	0.28	0.217	0.113	0.083	0.106
1_261512247_261512261_-	.	0.114	0.112	0.271	0.113	0.249	0.213
1_261512969_261512978_-	.	0.455	0.784	0.869	0.844	0.746	1.063
1_261513254_261513288_-	.	0.455	0.28	0.869	0.506	0.497	0.85
1_261513477_261513481_-	.	0.625	0.616	1.086	0.957	1.492	1.116
1_261517948_261517951_-	.	0.284	0.392	0.76	0.056	0.497	0.797
1_261518584_261518598_+	.	0	0.112	0.054	0.113	0.166	0.159
1_261526364_261526402_+	.	0.227	0	4.777	5.571	6.384	4.569
1_261527026_261527060_-	.	1.023	1.624	0.76	1.069	1.078	1.222
1_261535865_261535867_+	.	0.171	0.112	0.163	0.113	0.249	0.213
1_261535925_261535958_-	ENSSSCG00000005518__ENSSSCG00000005518	1.478	1.4	1.303	1.688	1.907	2.125
1_261550012_261550016_-	.	0.114	0.672	0.217	0.506	0.332	1.009
1_261550088_261550111_-	.	0.568	0.84	0.543	0.563	0.912	0.159
1_261558364_261558366_-	.	0	0	0.109	0.113	0.083	0.053
1_261587109_261587152_+	.	0.455	0.504	0.326	0.788	1.409	1.116
1_261587485_261587487_-	ENSSSCG00000005518__ENSSSCG00000005518	0.171	0.168	0.109	0.281	0.497	0.266
1_261587492_261587507_-	ENSSSCG00000005518__ENSSSCG00000005518	16.088	16.019	16.721	13.111	30.428	25.502
1_261587529_261587531_-	ENSSSCG00000005518__ENSSSCG00000005518	0.91	1.008	0.869	0.45	0.912	1.116
1_261587554_261587556_-	ENSSSCG00000005518__ENSSSCG00000005518	0.739	1.064	0.38	0.619	1.907	1.063
1_261587583_261587586_-	ENSSSCG00000005518__ENSSSCG00000005518	2.501	2.408	2.714	3.32	3.316	3.507
1_261587620_261587623_-	ENSSSCG00000005518__ENSSSCG00000005518	0.625	1.008	1.303	1.069	1.409	1.381
1_261587631_261587765_-	ENSSSCG00000005518__ENSSSCG00000005518	116.933	163.772	145.165	173.194	182.98	186.058
1_261587768_261587770_-	ENSSSCG00000005518__ENSSSCG00000005518	0.227	0.728	0.163	0.281	0.249	0.584
1_261587784_261587789_-	ENSSSCG00000005518__ENSSSCG00000005518	1.194	3.025	1.466	4.727	1.492	2.391
1_261587846_261587848_-	ENSSSCG00000005518__ENSSSCG00000005518	0.341	1.848	0.597	3.432	0.995	1.275
1_261587873_261587911_-	ENSSSCG00000005518__ENSSSCG00000005518	4.889	10.362	4.56	11.366	5.969	8.182
1_261624618_261624628_-	.	0.057	0.112	0.163	0.225	0	0
1_262204127_262204142_-	ENSSSCG00000038036__TTLL11	0.171	0	0.271	0.45	0.249	0.266
1_262251362_262251365_-	.	0.114	0.224	0.271	0.338	0	0.159
1_262258090_262258207_-	ENSSSCG00000005528__NDUFA8	85.099	63.515	90.443	63.583	68.98	82.934
1_262355846_262355848_+	ENSSSCG00000005532__MRRF	0.114	0.224	0	0.113	0	0
1_262356163_262356269_-	ENSSSCG00000030089__RBM18	101.698	111.235	88.434	105.503	49.165	72.202
1_262356267_262356308_+	ENSSSCG00000005532__MRRF	11.199	10.306	10.532	9.228	7.876	10.094
1_262361522_262361526_+	ENSSSCG00000005532__MRRF	5.912	5.433	4.56	4.108	5.969	6.641
1_263759136_263759270_+	.	3.127	2.8	1.9	2.588	1.327	3.188
1_263759508_263759615_-	ENSSSCG00000038554__PDCL	19.328	22.236	16.938	15.305	15.089	17.958
1_263821714_263821716_-	ENSSSCG00000005575__RC3H2	0	0.056	0.109	0	0.166	0.159
1_263821851_263821992_-	ENSSSCG00000005575__RC3H2	29.56	36.742	22.638	46.028	23.795	18.648
1_263822082_263822128_-	ENSSSCG00000005575__RC3H2	2.615	1.736	2.171	3.264	1.244	1.7
1_263828587_263828589_-	.	2.046	2.576	2.171	2.194	1.409	1.966
1_263830151_263830222_-	ENSSSCG00000005576__ZBTB6	4.889	5.937	3.746	5.008	2.902	3.825
1_263844796_263844798_-	.	0	0	0.054	0	2.156	0.266
1_263846839_263846930_-	ENSSSCG00000005576__ZBTB6	5.344	6.609	5.266	5.852	6.467	5.844
1_263846839_263846930_-	ENSSSCG00000032575__ZBTB26	5.344	6.609	5.266	5.852	6.467	5.844
1_263846959_263847058_+	ENSSSCG00000020743__RABGAP1	27.514	25.316	30.021	25.377	25.37	21.198
1_263857313_263857317_-	.	0.398	0.448	0.38	0.056	0.415	0.425
1_263857489_263857557_+	ENSSSCG00000020743__RABGAP1	18.532	28.509	12.16	18.287	12.353	12.857
1_264195804_264195912_-	ENSSSCG00000005582__STRBP	7.788	4.201	6.406	2.476	14.343	7.172
1_264349883_264349885_-	.	0	0	0	0	3.151	0.797
1_264683755_264683758_-	.	0	0	0	0	0.166	0.106
1_26475093_26475110_-	.	0.625	0.672	1.031	1.069	0.663	1.063
1_26475377_26475379_-	.	0.284	0.112	1.954	1.069	1.575	1.541
1_26475413_26475415_-	.	0	0.056	0.109	0.113	0.249	0.213
1_26475552_26475554_-	.	0.057	0.056	0.163	0.113	0.083	0.053
1_26477027_26477046_-	.	0.227	0.168	0.326	0.169	0.663	0.053
1_26477850_26477852_-	.	0	0	0.054	0.394	0.166	0.213
1_26478486_26478599_-	.	1.762	2.24	1.249	1.463	0.912	1.063
1_26479224_26479252_-	.	0.966	0.336	1.791	1.407	0.663	1.753
1_26479523_26479527_-	.	0.114	0.28	0.163	0.056	0.083	0
1_26480616_26480619_-	.	0.171	0.168	0.054	0.281	0.083	0.053
1_26480966_26480986_-	.	0.853	1.4	1.357	1.407	0.58	1.116
1_26481746_26481794_-	.	0.341	0.392	0.651	1.238	0.332	0.425
1_264823226_264823229_-	ENSSSCG00000005585__DENND1A	0.227	0.224	0.217	0.169	0	0.106
1_264823250_264823301_-	ENSSSCG00000005585__DENND1A	14.61	13.33	8.469	11.254	13.846	11.104
1_264823414_264823459_-	ENSSSCG00000005585__DENND1A	5.969	3.305	4.289	5.064	5.389	5.579
1_26482359_26482361_+	.	0.171	0.168	0.163	0	0	0.159
1_26483049_26483051_-	.	0.114	0.112	0	0	0	0
1_26483686_26483695_-	.	0.171	0.112	0	0.169	0	0.053
1_26485746_26485748_-	.	0.568	0.784	0.434	0.844	0.166	0.372
1_26485828_26485832_-	.	0.171	0.168	0.109	0.338	0.083	0.106
1_26485851_26486037_-	.	19.612	30.637	26.655	40.119	12.022	22.261
1_26486053_26486055_-	.	0.227	0.112	0.054	0.113	0	0.106
1_26486150_26486154_+	.	0.284	0.448	0.271	0	0	0.159
1_26486604_26486606_-	.	0.057	0	0.109	0.113	0	0
1_26488774_26488779_-	.	1.819	3.753	1.737	2.645	1.409	1.541
1_26489142_26489144_-	ENSSSCG00000004154__TNFAIP3	0.227	0.168	0.109	0.563	0.083	0.213
1_26489229_26489274_-	ENSSSCG00000004154__TNFAIP3	0.625	0.784	1.574	2.476	0.497	0.85
1_26489419_26489424_-	ENSSSCG00000004154__TNFAIP3	0.341	0.84	0.543	0.957	0.497	0.266
1_26489443_26489466_-	ENSSSCG00000004154__TNFAIP3	2.842	4.481	2.823	3.489	1.244	2.178
1_26489557_26489561_-	ENSSSCG00000004154__TNFAIP3	1.194	1.12	0.651	0.506	0.58	0.372
1_26489563_26489565_-	ENSSSCG00000004154__TNFAIP3	0.114	0.56	0.217	0.169	0.249	0.319
1_26489569_26489713_-	ENSSSCG00000004154__TNFAIP3	261.039	348.379	172.634	253.545	192.018	140.154
1_265027071_265027082_-	.	0.341	0.112	0.109	0.056	0.497	0.372
1_265029126_265029130_+	.	0	0	0	0.056	2.736	0.425
1_265078411_265078489_+	ENSSSCG00000005587__NEK6	21.602	26.941	17.426	22.226	16.416	16.948
1_265114827_265114981_+	.	12.449	23.3	14.549	28.809	4.063	12.751
1_265207323_265207333_+	.	0	0	0.054	0	8.457	1.381
1_265224536_265224578_-	.	0.682	0.56	0.597	0.506	0.58	0.638
1_265234879_265234881_-	ENSSSCG00000005590__PSMB7	1.08	2.408	1.466	1.632	0.332	1.169
1_265235130_265235139_-	ENSSSCG00000005590__PSMB7	0.227	0.224	0.163	0.113	0.083	0.106
1_265235358_265235407_-	ENSSSCG00000005590__PSMB7	81.177	74.493	98.315	95.375	54.305	89.416
1_26533554_26533583_-	.	0.455	0.896	0.977	1.069	0.332	0.691
1_265570868_265570944_-	ENSSSCG00000005589__NR6A1	1.933	2.128	1.737	2.813	1.824	2.019
1_265641710_265641714_-	ENSSSCG00000034227__RPL35	0.682	0.84	0.217	0.169	0.415	0.266
1_265641744_265641758_-	ENSSSCG00000034227__RPL35	0.739	1.008	0.543	1.125	1.327	1.009
1_265641784_265641787_-	ENSSSCG00000034227__RPL35	216.812	194.409	284.195	228.9	227.005	246.093
1_265642280_265642305_-	ENSSSCG00000034227__RPL35	820.236	701.519	870.771	658.903	851.643	854.632
1_265642402_265642404_-	ENSSSCG00000034227__RPL35	0.398	0.784	0.109	0.506	0	0.159
1_265645592_265645596_-	ENSSSCG00000034227__RPL35	0.114	0.056	0.271	0.225	0.166	0.159
1_265645629_265645773_+	.	89.76	84.518	61.888	69.829	49.497	41.706
1_26568058_26568110_-	.	1.535	1.288	1.52	0.9	0.995	1.7
1_265705707_265705897_-	ENSSSCG00000005597__GOLGA1	21.943	20.78	15.309	13.336	22.8	17.426
1_265867019_265867080_-	ENSSSCG00000005598__SCAI	0.682	0.952	1.52	0.731	1.161	0.797
1_265898055_265898156_-	ENSSSCG00000005600__PPP6C	41.1	18.427	30.944	15.98	24.458	13.76
1_265905348_265905381_+	ENSSSCG00000005599__RABEPK	5.4	5.377	5.374	3.151	5.223	4.994
1_265907132_265907138_+	.	5.514	5.321	5.266	2.363	3.98	3.613
[truncated: 35,161 more rows]
