# Supplementary material for: African Swine Fever Virus and Host Response: Transcriptome Profiling of the Georgia 2007/1 Strain and Porcine Macrophages
Source: J Virol. 2022 Mar 9;96(5):e01939-21. doi: 10.1128/jvi.01939-21 (PMC8906413; doi:10.1128/jvi.01939-21)
Supplement: Supplemental file 5 — Table S5. Download jvi.01939-21-s0005.xlsx, XLSX file, 1.9 MB [file jvi.01939-21-s0005.xlsx]

## Sheet: Supplementary Table 5
Supplementary Table 5. TSS-based transcript levels of S. scrofa macrophage-expressed genes. The read coverage was summed over all TSSs assigned to a given gene and normalised to RPM. Significantly down- or upregulated genes were found with edgeR (108,115) at false discovery rate of 0.05.
Gene	Response profile	Human gene	Class	Human description	Mean RPM	Log fold change ctrl-5	Log fold change 5-16	Log fold change ctrl-16	Secreted	GC_Ctrl.1	GC_Ctrl.2	S5hpi_S05.1	S5hpi_S05.2	S16hpi_S16.1	S16hpi_S16.2	GC_Ctrl mean	S5hpi mean	S16hpi mean	Human accession	MB_Cluster	Changed ctrl-5	Changed 5-16	Changed ctrl-16
ENSSSCG00000006590__S100A8	Late up	S100A8		S100 calcium binding protein A8	34469.9	-0.341	1.174	0.824	T	30189.2	29297.4	26097.7	19428.9	48634.5	53171.6	29743.3	22763.3	50903	P05109	14		Up	Up
ENSSSCG00000032857__S100A12	Late up	S100A12		S100 calcium binding protein A12	30835.8	0.281	1.065	1.335	T	22436	17626.1	26104	21094.8	47381.7	50372.2	20031	23599.4	48876.9	P80511	18		Up	Up
ENSSSCG00000014540__ENSSSCG00000014540		FTH1		ferritin heavy chain 1	30652.5	0.047	0.296	0.333		30026.1	27077.3	31208	26013.3	38323	31267.4	28551.7	28610.6	34795.2	P02794
ENSSSCG00000008959__CXCL2	Late down	CXCL2	Cytokine	C-X-C motif chemokine ligand 2	26522.4	0.136	-1.643	-1.519	T	27736.8	38468	29251.2	41425.1	6594.37	15659	33102.4	35338.1	11126.7	P19875	20		Down	Down
ENSSSCG00000005453__TXN		TXN		thioredoxin	20453.3	0.099	-0.312	-0.224	T	22497.8	20300.6	23299.4	21173.7	18388.6	17059.8	21399.2	22236.6	17724.2	P10599
ENSSSCG00000008953__CXCL8	Late down	CXCL8	Cytokine	C-X-C motif chemokine ligand 8	14066.4	0.348	-1.623	-1.289	T	15349.6	16726.1	15534.3	24133.1	3695.09	8960.42	16037.9	19833.7	6327.76	P10145	20		Down	Down
ENSSSCG00000037579__PPBP		PPBP	Cytokine	pro-platelet basic protein	12934.1	0.294	0.045	0.328	T	13247.5	9548.42	15852.8	11237.1	15412.9	12305.8	11398	13545	13859.3	P02775
ENSSSCG00000005055__LGALS3		LGALS3		galectin 3	11244.6	0.399	-0.386	0.002	T	10515.5	10257.9	13169.8	13418.1	9605.64	10500.7	10386.7	13294	10053.1	P17931
ENSSSCG00000008957__AMCF-II	Late down	CXCL5	Cytokine	C-X-C motif chemokine ligand 5	9694.62	0.018	-1.035	-1.029	T	11068.2	12621.6	10879	12400.5	4147.78	7050.6	11844.9	11639.8	5599.19	P42830	20		Down	Down
ENSSSCG00000035736__ENSSSCG00000035736	Late down	CCL24	Cytokine	C-C motif chemokine ligand 24	8968.57	-0.29	-1.509	-1.81	T	14309.9	11698.2	11593.9	9024.7	4349.25	2835.42	13004.1	10309.3	3592.34	O00175	13		Down	Down
ENSSSCG00000006153__FABP5		FABP5		fatty acid binding protein 5	7640.03	0.026	0.667	0.682		5795.5	7167.72	6403.8	6400.43	8452.67	11620.1	6481.61	6402.11	10036.4	Q01469
ENSSSCG00000027357__CSTB		CSTB		cystatin B	6516.6	0.126	0.411	0.528		6035.05	5287.36	6607.09	5377.94	8533.37	7258.76	5661.2	5992.52	7896.06	P04080
ENSSSCG00000023666__CTSB		CTSB		cathepsin B	6222.77	0.366	0.218	0.571	T	3371.75	6768.17	4459.59	8240.85	4193.78	10302.5	5069.96	6350.22	7248.12	P07858
ENSSSCG00000017700__CCL3L1		CCL3L3	Cytokine	C-C motif chemokine ligand 3 like 1	4501.7	0.703	-1.609	-0.921	T	2208.41	6531.61	3608.06	10231.9	686.34	3743.91	4370.01	6919.97	2215.12	P16619
ENSSSCG00000018033__UBB		UBB		ubiquitin B	4446.07	0.051	-0.613	-0.574		4668.62	5381.85	4750.37	5353.19	3033.12	3489.24	5025.23	5051.78	3261.18	P0CG47
ENSSSCG00000036716__ENSSSCG00000036716		RPL37A		ribosomal protein L37a	4037.31	0.536	0.037	0.562		3296.77	3020.19	4651.47	4235.83	4546.67	4472.91	3158.48	4443.65	4509.79	P61513
ENSSSCG00000011033__VIM		VIM		vimentin	4026.81	0.012	-0.152	-0.152		4020.19	4461.61	3737.7	4565.95	3548.4	3826.98	4240.9	4151.82	3687.69	P08670
ENSSSCG00000006588__ENSSSCG00000006588		S100A9		S100 calcium binding protein A9	3981.94	-0.518	1.174	0.649	T	3936.51	3549.05	3396.59	1664.15	5034.27	6311.08	3742.78	2530.37	5672.68	P06702	14		Up
ENSSSCG00000008245__TMSB10		TMSB10		thymosin beta 10	3955.61	-0.435	1.017	0.573		5032.78	2477.23	3632.03	1749.01	6825.05	4017.55	3755.01	2690.52	5421.3	P63313
ENSSSCG00000003914__PRDX1	Late down	PRDX1		peroxiredoxin 1	3684.01	0.116	-1.042	-0.938		3915.51	4731.86	4064.84	5037.29	1528.04	2826.49	4323.69	4551.06	2177.26	Q06830	20		Down	Down
ENSSSCG00000032241__GPNMB		GPNMB		glycoprotein nmb	3670.35	0.015	-0.535	-0.532		4320.55	3992.93	4045.53	4104.55	2659.27	2899.24	4156.74	4075.04	2779.26	Q14956
ENSSSCG00000004970__RPLP1		RPLP1		ribosomal protein lateral stalk subunit P1	3655.8	0.087	0.164	0.24		3561.17	3353.22	3792.33	3329.65	4242.2	3656.2	3457.2	3560.99	3949.2	P05386
ENSSSCG00000033169__RPS15		RPS15		ribosomal protein S15	3495.33	0.32	0	0.309		3257.82	2893.56	3940.71	3508.56	3765.58	3605.74	3075.69	3724.64	3685.66	P62841
ENSSSCG00000003088__APOE		APOE		apolipoprotein E	3330.56	-0.796	0.42	-0.385	T	5108.33	3579.56	2993.6	1855.32	4009.21	2437.31	4343.94	2424.46	3223.26	P02649
ENSSSCG00000013366__LDHA		LDHA		lactate dehydrogenase A	3189.45	-0.314	0.02	-0.305		4272.62	3192.13	3140.43	2683.03	3145.34	2703.13	3732.38	2911.73	2924.24	P00338
ENSSSCG00000009216__SPP1		SPP1	Cytokine	secreted phosphoprotein 1	3146.63	-0.773	1.546	0.761	T	1742.49	4162.19	1179.24	2178.89	2286.95	7329.99	2952.34	1679.07	4808.47	P10451	14		Up
ENSSSCG00000001770__CTSH		CTSH		cathepsin H	3099	0.039	0.297	0.326		2916.3	2878.13	3146.42	2626.23	3825.85	3201.06	2897.22	2886.32	3513.45	P09668
ENSSSCG00000016737__ENSSSCG00000016737		PPIA		peptidylprolyl isomerase A	3016.8	0.067	-0.304	-0.248	T	3340.92	3054.58	3473.99	3024.13	2476.68	2730.47	3197.75	3249.06	2603.57	P62937
ENSSSCG00000033727__GPX1		GPX1		glutathione peroxidase 1	3005.12	0.078	0.704	0.772		2783.99	2120.24	2857.13	2161.89	4421.72	3685.76	2452.11	2509.51	4053.74	P07203	9			Up
ENSSSCG00000033262__ENSSSCG00000033262		CD74		CD74 molecule	2948.65	0.223	-0.133	0.079		3025.32	2583.57	3415.84	2934.91	3023.57	2708.67	2804.45	3175.38	2866.12	P04233
ENSSSCG00000007585__ACTB		ACTB		actin beta	2761.03	-0.371	0.092	-0.291		2514.97	4008.22	2140.17	2756.91	2500.28	2645.6	3261.59	2448.54	2572.94	P60709
ENSSSCG00000000361__CD63		CD63		CD63 molecule	2738.21	0.109	0.214	0.312	T	2704.24	2355.46	2791.64	2501.34	3274.57	2801.98	2529.85	2646.49	3038.28	P08962
ENSSSCG00000013460__OAZ1		OAZ1		ornithine decarboxylase antizyme 1	2722.97	-0.069	0.086	0.006		2823.09	2818.51	2714.88	2502.92	2848.34	2630.1	2820.8	2608.9	2739.22	P54368
ENSSSCG00000033684__CD79A		CD79A		CD79a molecule	2634.35	0.375	0.129	0.493		2319.64	2047.73	2911.05	2582.74	3052.67	2892.25	2183.68	2746.89	2972.46	P11912
ENSSSCG00000003042__ENSSSCG00000003042		RPS19		ribosomal protein S19	2632.24	0.375	0.128	0.492		2317.43	2046.81	2909.08	2581.69	3048.93	2889.48	2182.12	2745.39	2969.2	P39019
ENSSSCG00000028355__ACTG1		ACTG1		actin gamma 1	2565.43	-0.39	0.117	-0.285		2861.04	3212.5	2147.64	2351.25	2653.45	2166.71	3036.77	2249.45	2410.08	P63261
ENSSSCG00000040470__RPS20		RPS20		ribosomal protein S20	2538.95	-0.302	0.152	-0.159		2853.85	2889.61	2458.57	2060.17	2476.57	2494.9	2871.73	2259.37	2485.74	P60866
ENSSSCG00000046439__GNG10		GNG10		G protein subunit gamma 10	2469.94	0.091	-0.669	-0.592		1808.78	3731.63	1754.94	3984.48	1375.42	2164.36	2770.2	2869.71	1769.89	P50151
ENSSSCG00000021084__S100A6		S100A6		S100 calcium binding protein A6	2461.04	0.525	0.124	0.639		2123.88	1659.73	2910.21	2368.78	3311.13	2392.52	1891.81	2639.49	2851.82	P06703
ENSSSCG00000022343__ENO1		ENO1		enolase 1	2431.66	-0.101	0.158	0.047		2977.75	2047.03	2803.98	1734.72	2597.01	2429.49	2512.39	2269.35	2513.25	P06733
ENSSSCG00000040929__TPT1		TPT1		tumor protein, translationally-controlled 1	2340.52	0.681	-0.017	0.653		1774.18	1670.37	2685.84	2673.77	2764.34	2474.62	1722.28	2679.8	2619.48	P13693
ENSSSCG00000031493__CYBA		CYBA		cytochrome b-245 alpha chain	2254.75	-0.04	0.432	0.381		2180.28	2042.87	2121.13	1863.14	2829.34	2491.72	2111.57	1992.13	2660.53	P13498
ENSSSCG00000038880__RPL23		RPL23		ribosomal protein L23	2215.78	0.097	0.022	0.108		2396.12	1919.9	2411.98	2065.97	2222.94	2277.75	2158.01	2238.97	2250.34	P62829
ENSSSCG00000004177__RPS12		RPS12		ribosomal protein S12	2183.26	0.553	0.086	0.628		1802.95	1539.66	2459.77	2299.64	2558.58	2438.97	1671.31	2379.7	2498.78	P25398
ENSSSCG00000017907__PFN1		PFN1		profilin 1	2121.85	0.253	0	0.241		1857.42	2002.63	2044.37	2420.61	2037.82	2368.22	1930.03	2232.49	2203.02	P07737
ENSSSCG00000003165__ENSSSCG00000003165		RPS11		ribosomal protein S11	2097.09	0.43	-0.103	0.316		1855.78	1729.71	2459.98	2224.78	1904.97	2407.33	1792.74	2342.38	2156.15	P62280
ENSSSCG00000033457__ENSSSCG00000033457	Late up	CCL23	Cytokine	C-C motif chemokine ligand 23	2058.06	-0.02	0.844	0.813	T	1732.73	1646.7	1729.91	1502.77	2353.92	3382.35	1689.71	1616.34	2868.14	P55773	14		Up	Up
ENSSSCG00000039214__ENSSSCG00000039214	Late down	IL1B	Cytokine	interleukin 1 beta	2055.28	0.009	-1.904	-1.907	T	2036.72	3482.11	1995.52	3402.63	263.62	1151.06	2759.41	2699.07	707.34	P01584	20		Down	Down
ENSSSCG00000040981__GMFG		GMFG		glia maturation factor gamma	2032.72	0.541	0.58	1.111		1720.77	986.97	2311.95	1507.14	3159.06	2510.41	1353.87	1909.55	2834.74	O60234	9			Up
ENSSSCG00000001229__ENSSSCG00000001229		HLA-A		major histocompatibility complex, class I, A	2014.31	0.325	-0.134	0.181		2008.81	1640	2447.44	1984.87	2320.22	1684.5	1824.4	2216.16	2002.36	P04439
ENSSSCG00000033697__ENSSSCG00000033697		RPS2		ribosomal protein S2	1996.83	0.582	0.143	0.711		1612.46	1355.03	1998.27	2313.63	2491.61	2209.98	1483.74	2155.95	2350.8	P15880	2			Up
ENSSSCG00000012974__CFL1		CFL1		cofilin 1	1990.45	-0.268	-0.148	-0.426		2259.54	2471.95	2035	1775.04	1607.86	1793.32	2365.74	1905.02	1700.59	P23528
ENSSSCG00000033909__ENSSSCG00000033909		GIMAP1		GTPase, IMAP family member 1	1862.76	-0.013	-0.121	-0.146		1863.26	2079.72	1768.26	2023.99	1571.19	1870.16	1971.49	1896.12	1720.67	Q8WWP7
ENSSSCG00000007436__MMP9		MMP9		matrix metallopeptidase 9	1816.22	-0.067	0.419	0.336	T	614.75	2855.65	578.59	2647.44	605.53	3595.36	1735.2	1613.02	2100.45	P14780
ENSSSCG00000023374__SRGN		SRGN		serglycin	1812.4	0.044	-0.341	-0.309	T	1844.39	2065.21	1841.22	2071.53	1727.21	1324.81	1954.8	1956.38	1526.01	P10124
ENSSSCG00000004195__ARG1	Late down	ARG1		arginase 1	1805.22	0.718	-2.167	-1.463		1509.28	2164.28	2188.45	3684.07	513.3	771.92	1836.78	2936.26	642.61	P05089	5		Down	Down
ENSSSCG00000034207__CEBPB		CEBPB		CCAAT/enhancer binding protein beta	1797.14	0.148	-0.314	-0.178		1738.29	1941.61	1830.08	2127.81	1796.93	1348.14	1839.95	1978.94	1572.54	P17676
ENSSSCG00000038436__HYPK		HYPK		huntingtin interacting protein K	1795.01	0.253	0.268	0.511		1685.31	1360.95	2014.55	1505.41	2384.12	1819.69	1523.13	1759.98	2101.91	Q9NX55
ENSSSCG00000024263__SERF2		SERF2		small EDRK-rich factor 2	1795.01	0.253	0.268	0.511		1685.31	1360.95	2014.55	1505.41	2384.12	1819.69	1523.13	1759.98	2101.91	P84101
ENSSSCG00000034617__RPS27A		RPS27A		ribosomal protein S27a	1783.79	0.382	-0.154	0.217		1667.51	1490.68	2079.19	1914.67	1815.59	1735.1	1579.1	1996.93	1775.35	P62979
ENSSSCG00000014569__RPL27A		RPL27A		ribosomal protein L27a	1713.05	0.262	0.009	0.261		1652.91	1441.35	1975.29	1622.55	1860.17	1726.03	1547.13	1798.92	1793.1	P46776
ENSSSCG00000004578__ANXA2		ANXA2		annexin A2	1707.57	-0.072	-0.138	-0.221	T	1906.91	1815.75	1784.61	1650.76	1528.04	1559.34	1861.33	1717.68	1543.69	P07355
ENSSSCG00000040317__SOD2		SOD2		superoxide dismutase 2, mitochondrial	1684.14	0.065	-0.301	-0.248		1875.22	1696.02	1807.73	1817.85	1417.58	1490.46	1785.62	1812.79	1454.02	P04179
ENSSSCG00000033326__RPL37		RPL37		ribosomal protein L37	1682.15	-0.451	0.253	-0.209		2104.8	1859.58	1479.67	1333.73	1571.41	1743.68	1982.19	1406.7	1657.55	P61927
ENSSSCG00000012842__RPLP2		RPLP2		ribosomal protein lateral stalk subunit P2	1669.3	0.245	0.143	0.376		1490.19	1451.64	1671.19	1711.92	1806.92	1883.93	1470.91	1691.56	1845.42	P05387
ENSSSCG00000005267__ANXA1	Late down	ANXA1		annexin A1	1663.76	-0.332	-0.898	-1.24	T	2272.78	2307.69	1862.86	1666.56	789.98	1082.66	2290.24	1764.71	936.32	P04083	20		Down	Down
ENSSSCG00000030388__UPP1		UPP1		uridine phosphorylase 1	1614	-0.189	-0.672	-0.873		1897.65	2172.95	1618.96	1846.44	1077.87	1070.13	2035.3	1732.7	1074	Q16831	3			Down
ENSSSCG00000006648__CTSS		CTSS		cathepsin S	1592.25	-0.288	0.097	-0.202		1575.86	2051.11	1275.11	1609.91	1227.85	1813.67	1813.48	1442.51	1520.76	P25774
ENSSSCG00000022649__SLC7A11	Late down	SLC7A11		solute carrier family 7 member 11	1564.34	-0.135	-1.754	-1.901		1862.26	2518.03	1664.57	2210.04	452.69	678.46	2190.14	1937.31	565.575	Q9UPY5	13		Down	Down
ENSSSCG00000008090__IL1A	Late down	IL1A	Cytokine	interleukin 1 alpha	1536	-0.185	-1.278	-1.476	T	1964.09	2223.69	1625.16	1950.11	569.18	883.78	2093.89	1787.63	726.48	P01583	20		Down	Down
ENSSSCG00000039731__ENSSSCG00000039731		GLRX		glutaredoxin	1471.67	-0.185	-0.34	-0.536		1598.08	1906.37	1485.24	1505.48	1097.19	1237.66	1752.22	1495.36	1167.42	P35754
ENSSSCG00000002452__LGMN		LGMN		legumain	1471.16	0.525	0.211	0.727		1308.61	900.09	1860.74	1219.22	1833.16	1705.13	1104.35	1539.98	1769.14	Q99538
ENSSSCG00000017957__EIF4A1		EIF4A1		eukaryotic translation initiation factor 4A1	1462.05	0.064	-0.585	-0.533		1745.48	1525	1579.7	1738.63	912.63	1270.88	1635.24	1659.16	1091.76	P60842
ENSSSCG00000002919__TYROBP		TYROBP		TYRO protein tyrosine kinase binding protein	1450.29	0.02	0.599	0.609		1323.56	1191.83	1361.39	1112.32	2031.67	1680.97	1257.69	1236.86	1856.32	O43914
ENSSSCG00000014910__ENSSSCG00000014910		RPL35A		ribosomal protein L35a	1448.08	0.175	0.05	0.214		1446.47	1254.05	1519.78	1439.13	1568	1461.04	1350.26	1479.45	1514.52	P18077
ENSSSCG00000014911__ENSSSCG00000014911		TMEM37		transmembrane protein 37	1448.08	0.175	0.05	0.214		1446.47	1254.05	1519.78	1439.13	1568	1461.04	1350.26	1479.45	1514.52	Q8WXS4
ENSSSCG00000000843__TXNRD1		TXNRD1		thioredoxin reductase 1	1389.23	1.159	-1.784	-0.637		1020.29	1179.85	2194.8	2574.69	611.35	754.4	1100.07	2384.74	682.875	Q16881	16	Up	Down
ENSSSCG00000003402__PGD		PGD		phosphogluconate dehydrogenase	1342.97	-0.357	-0.349	-0.716		1656.82	1778.19	1331.15	1270.91	1008.15	1012.61	1717.51	1301.03	1010.38	P52209	6			Down
ENSSSCG00000000694__GAPDH		GAPDH		glyceraldehyde-3-phosphate dehydrogenase	1334.33	-0.319	0.083	-0.246		1810.78	1277.16	1403.4	995.63	1227.3	1291.72	1543.97	1199.52	1259.51	P04406
ENSSSCG00000034227__RPL35		RPL35		ribosomal protein L35	1331.7	0.19	0.105	0.286		1301.49	1130.59	1501.17	1189.73	1430.98	1436.26	1216.04	1345.45	1433.62	P42766
ENSSSCG00000008056__ENSSSCG00000008056		ATP6V0C		ATPase H+ transporting V0 subunit c	1330.61	0.058	0.334	0.38		1202.3	1240.59	1225.76	1241.27	1557.13	1516.63	1221.44	1233.52	1536.88	P27449
ENSSSCG00000015560__ARPC5		ARPC5		actin related protein 2/3 complex subunit 5	1315.8	0.181	0.402	0.572		1227.93	1003.04	1369.77	1082.83	1809.77	1401.44	1115.48	1226.3	1605.61	O15511
ENSSSCG00000017929__RNASEK		RNASEK		ribonuclease K	1314.73	-0.051	0.28	0.219		1321.93	1254.89	1269.4	1143.46	1433.06	1465.61	1288.41	1206.43	1449.34	Q6P5S7
ENSSSCG00000009412__LCP1		LCP1		lymphocyte cytosolic protein 1	1314.24	-0.133	0.017	-0.128		1317.37	1530.57	1146.18	1374.95	1191.4	1324.95	1423.97	1260.57	1258.17	P13796
ENSSSCG00000023715__GNS	Late up	GNS		glucosamine	1297.89	0.181	0.818	0.989		959.61	978.17	1120.59	1010.53	1987.09	1731.36	968.89	1065.56	1859.22	P15586	9		Up	Up
ENSSSCG00000004480__COX7A2		COX7A2		cytochrome c oxidase subunit 7A2	1287.02	0.094	-0.053	0.031		1293.16	1261.1	1362.3	1283.1	1283.41	1239.04	1277.13	1322.7	1261.22	P14406
ENSSSCG00000039222__ENSSSCG00000039222		BASP1		brain abundant membrane attached signal protein 1	1280.81	0.054	-0.615	-0.573		1201.58	1690.53	1299.28	1615.55	1003.43	874.51	1446.06	1457.41	938.97	P80723
ENSSSCG00000036350__ENSSSCG00000036350		HNRNPA2B1		heterogeneous nuclear ribonucleoprotein A2/B1	1262.4	0.214	-0.149	0.054	T	1213.26	1208.1	1457.68	1265.72	1130.79	1298.85	1210.68	1361.7	1214.82	P22626
ENSSSCG00000024660__ENSSSCG00000024660		RPS23		ribosomal protein S23	1261.54	0.028	-0.061	-0.045		1393.35	1192.81	1349.05	1208.54	1226.53	1198.96	1293.08	1278.8	1212.74	P62266
ENSSSCG00000006088__SDC2		SDC2		syndecan 2	1247.97	0.438	-0.129	0.297		1049.55	1088.38	1283.85	1528.35	1193.49	1344.19	1068.96	1406.1	1268.84	P34741
ENSSSCG00000014924__CTSC		CTSC		cathepsin C	1238.39	0.116	0.243	0.349		1169.82	1093.73	1242.12	1137.75	1402.76	1384.13	1131.78	1189.93	1393.44	P53634
ENSSSCG00000039265__COX6A1		COX6A1		cytochrome c oxidase subunit 6A1	1237.89	-0.133	0.137	-0.005		1508.99	1097.89	1388.45	916.11	1418.9	1096.99	1303.44	1152.28	1257.94	P12074
ENSSSCG00000025768__CALM1		CALM1		calmodulin 1	1237.44	-0.344	0.071	-0.285		1364.37	1538.11	1024.58	1195.07	1181.41	1121.08	1451.24	1109.83	1151.24	P0DP23
ENSSSCG00000001543__RPL10A		RPL10A		ribosomal protein L10a	1228.56	-0.278	-0.054	-0.341		1335.46	1541.77	1253.82	1046.71	1041.09	1152.51	1438.62	1150.27	1096.8	P62906
ENSSSCG00000035997__RPL10		RPL10		ribosomal protein L10	1186.61	0.015	0.076	0.079		1192.97	1179	1129.19	1197.48	1069.53	1351.46	1185.98	1163.34	1210.49	P27635
ENSSSCG00000009097__ANXA5		ANXA5		annexin A5	1180.03	-0.013	-0.08	-0.103		1268.81	1205.21	1251.98	1126.99	1108.5	1118.66	1237.01	1189.48	1113.58	P08758
ENSSSCG00000039267__ATP6V0B		ATP6V0B		ATPase H+ transporting V0 subunit b	1177.79	-0.06	-0.219	-0.291		1225.3	1371.59	1136.45	1282.42	973.89	1077.06	1298.44	1209.43	1025.47	Q99437
ENSSSCG00000010281__PSAP		PSAP		prosaposin	1158.56	-0.327	0.285	-0.052	T	1227.22	1341.99	1007.81	979.68	1235.21	1159.43	1284.61	993.745	1197.32	P07602
ENSSSCG00000013237__SPI1		SPI1		Spi-1 proto-oncogene	1155.58	-0.266	-0.142	-0.42		1247.3	1493.5	1011.05	1201.62	1083.25	896.73	1370.4	1106.34	989.99	P17947
ENSSSCG00000006296__ATP1B1	Late down	ATP1B1		ATPase Na+/K+ transporting subunit beta 1	1152.05	0.262	-1.141	-0.893		1127.17	1448.33	1212.44	1787.23	455.33	881.78	1287.75	1499.84	668.555	P05026	20		Down	Down
ENSSSCG00000014369__CD14		CD14		CD14 molecule	1096.52	0.008	0.759	0.755	T	909.13	915.17	836.94	943.8	1287.8	1686.3	912.15	890.37	1487.05	P08571	9			Up
ENSSSCG00000006610__S100A11	Late up	S100A11		S100 calcium binding protein A11	1086.65	0.423	1.099	1.511		748.27	540.49	942.67	732.69	1931.98	1623.79	644.38	837.68	1777.88	P31949	18		Up	Up
ENSSSCG00000040793__CTSD		CTSD		cathepsin D	1072.44	0.274	0.173	0.437	T	1088.79	758.45	1336.15	827.64	1426.69	996.89	923.62	1081.89	1211.79	P07339
ENSSSCG00000006357__FCER1G		FCER1G	Receptor	Fc fragment of IgE receptor Ig	1062.52	0.073	0.446	0.508		1030.82	846.6	1061.87	852.61	1303.72	1279.47	938.71	957.24	1291.6	P30273
ENSSSCG00000029226__UBC		UBC		ubiquitin C	1050.46	0.134	0.18	0.303		1153.23	780.43	1176.42	880.67	1338.31	973.7	966.83	1028.55	1156.01	P0CG48
ENSSSCG00000015710__ACTR3		ACTR3		ARP3 actin related protein 3 homolog	1050.09	0.01	-0.266	-0.268		1061.59	1204.93	1014.36	1201.77	847.63	970.24	1133.26	1108.07	908.935	P61158
ENSSSCG00000022230__CD9		CD9		CD9 molecule	1035.34	0.194	0.18	0.362		939.25	913.48	1066.1	989.46	1234.88	1068.89	926.365	1027.78	1151.88	P21926
ENSSSCG00000008170__RPL31		RPL31		ribosomal protein L31	1035.2	0.144	0.087	0.221		1015.94	925.53	1078.58	1003.23	1110.92	1076.99	970.735	1040.9	1093.95	P62899
ENSSSCG00000002535__HSP90AA1		HSP90AA1		heat shock protein 90 alpha family class A member 1	1016.38	0.405	-0.256	0.138		882.28	939.69	1165.56	1174.68	837.64	1098.45	910.985	1170.12	968.045	P07900
ENSSSCG00000014016__SQSTM1		SQSTM1		sequestosome 1	1016.07	0.21	-0.64	-0.441		900.3	1250.81	1110.65	1304.76	791.08	738.83	1075.56	1207.7	764.955	Q13501
ENSSSCG00000005096__HIF1A		HIF1A		hypoxia inducible factor 1 alpha subunit	1014.71	0.117	0.134	0.241		1065.36	839.98	1132.86	870.89	1156.59	1022.58	952.67	1001.88	1089.59	Q16665
ENSSSCG00000008358__ACTR2		ACTR2		ARP2 actin related protein 2 homolog	995.67	0.043	-0.118	-0.086		1046.99	1005.86	1034.17	1017.6	915.48	953.91	1026.42	1025.88	934.695	P61160
ENSSSCG00000028850__RPL26		RPL26		ribosomal protein L26	992.29	0.119	0.226	0.334		1015.8	803.19	1061.1	854.42	1145.61	1073.6	909.495	957.76	1109.61	P61254
ENSSSCG00000003694__EMILIN2		EMILIN2		elastin microfibril interfacer 2	992.07	-0.062	0.784	0.711	T	932.56	761.05	846.52	727.35	1595.89	1089.03	846.805	786.935	1342.46	Q9BXX0
ENSSSCG00000020817__RPS16		RPS16		ribosomal protein S16	979.31	0.21	0.036	0.236		958.55	843.22	1083.37	938.53	1050.86	1001.33	900.885	1010.95	1026.1	P62249
ENSSSCG00000035080__ENSSSCG00000035080		RPL23A		ribosomal protein L23a	979.07	0.096	0.029	0.114		1023.63	881.27	1024.44	951.32	987.51	1006.24	952.45	987.88	996.875	P62750
ENSSSCG00000037030__ENSSSCG00000037030		RPL15		ribosomal protein L15	978.55	0.193	0.06	0.241		913.83	891.91	1018.17	983.97	1026.38	1037.04	902.87	1001.07	1031.71	P61313
ENSSSCG00000000685__TPI1		TPI1		triosephosphate isomerase 1	977.32	-0.29	0.356	0.058		1294.87	799.32	1099.58	558.83	1131.01	980.28	1047.1	829.205	1055.64	P60174
ENSSSCG00000017239__RPL38		RPL38		ribosomal protein L38	968.12	-0.124	0.328	0.196		1009.75	928.06	1008.02	716.07	1112.79	1034	968.905	862.045	1073.39	P63173
ENSSSCG00000022292__NPL		NPL		N-acetylneuraminate pyruvate lyase	963	-0.043	0.736	0.684		973	679.8	899.46	656.33	1303.94	1265.48	826.4	777.895	1284.71	Q9BXD5
ENSSSCG00000013597__RPS28		RPS28		ribosomal protein S28	961.49	-0.371	0.397	0.014		1163.91	951.74	810.85	776.18	1031.21	1035.04	1057.83	793.515	1033.12	P62857
ENSSSCG00000024313__NDUFA4		NDUFA4		NDUFA4, mitochondrial complex associated	959.65	0.112	-0.163	-0.06		1016.3	918.41	1114.67	913.55	954.24	840.73	967.355	1014.11	897.485	O00483
ENSSSCG00000035434__SEC61G		SEC61G		Sec61 translocon gamma subunit	957.15	0.523	-0.168	0.345		739.36	846.74	1100.99	1110.89	866.4	1078.51	793.05	1105.94	972.455	P60059
ENSSSCG00000036014__RPLP0		RPLP0		ribosomal protein lateral stalk subunit P0	943.97	0.11	-0.24	-0.142		985.32	952.09	966.64	1063.42	750.79	945.53	968.705	1015.03	848.16	P05388
ENSSSCG00000008195__COX5B		COX5B		cytochrome c oxidase subunit 5B	943.74	0.191	0.08	0.261		957.05	776.7	1072.09	846.74	1058.55	951.28	866.875	959.415	1004.91	P10606
ENSSSCG00000031023__ENSSSCG00000031023	Late down	CD24		CD24 molecule	938.48	0.334	-1.446	-1.126		840.84	1271.24	977.14	1609.23	326.97	605.43	1056.04	1293.18	466.2	P25063	20		Down	Down
ENSSSCG00000006556__TPM3		TPM3		tropomyosin 3	933.97	-0.001	0.238	0.225		911.69	896.28	889.17	863.82	968.07	1074.77	903.985	876.495	1021.42	P06753
ENSSSCG00000039506__ENSSSCG00000039506		MYL6B		myosin light chain 6B	933.25	-0.078	0.088	0.001		1032.53	907.35	1025.99	755.94	1000.68	877	969.94	890.965	938.84	P14649
ENSSSCG00000009827__HVCN1		HVCN1		hydrogen voltage gated channel 1	926.64	0.102	0.138	0.229		867.97	883.39	939.92	883.23	1053.17	932.17	875.68	911.575	992.67	Q96D96
ENSSSCG00000002039__MMP14		MMP14		matrix metallopeptidase 14	914.17	0.031	-0.152	-0.133		817.05	1092.68	834.26	1060.41	718.4	962.21	954.865	947.335	840.305	P50281
ENSSSCG00000039365__ENSSSCG00000039365		RPS10		ribosomal protein S10	911.66	0.524	-0.034	0.478		792.13	669.66	1044.53	995.1	888.91	1079.62	730.895	1019.82	984.265	P46783
ENSSSCG00000016577__ATP6V1F		ATP6V1F		ATPase H+ transporting V1 subunit F	895.11	-0.016	-0.297	-0.324		935.26	1031.44	946.34	940.56	673.49	843.56	983.35	943.45	758.525	Q16864
ENSSSCG00000038865__ENSSSCG00000038865		RPL28		ribosomal protein L28	886.74	0.354	0.022	0.366		849.03	676.63	1052.07	839	1077.65	826.05	762.83	945.535	951.85	P46779
ENSSSCG00000013381__RPS13		RPS13		ribosomal protein S13	885.89	0.469	0.004	0.463		740.43	705.46	1022.89	919.04	1034.5	892.99	722.945	970.965	963.745	P62277
ENSSSCG00000025928__RPL18		RPL18		ribosomal protein L18	871.05	0.274	-0.212	0.051		838.92	808.2	1006.82	924.76	683.15	964.43	823.56	965.79	823.79	Q07020
ENSSSCG00000028679__PLEKHB2		PLEKHB2		pleckstrin homology domain containing B2	861.92	0.087	-0.69	-0.615		923.3	1019.25	913.42	1089.82	606.51	619.21	971.275	1001.62	612.86	Q96CS7
ENSSSCG00000013889__RPL18A		RPL18A		ribosomal protein L18a	861.55	0.032	0.068	0.09		886.55	824.41	901.43	795.51	927.78	833.6	855.48	848.47	880.69	Q02543
ENSSSCG00000028694__ATP6V1B2		ATP6V1B2		ATPase H+ transporting V1 subunit B2	857.94	0.138	0.021	0.147		817.34	823.21	837.71	914.23	812.38	942.76	820.275	875.97	877.57	P21281
ENSSSCG00000031109__HILPDA	Late down	HILPDA		hypoxia inducible lipid droplet associated	856.81	-0.255	-1.057	-1.324	T	1109.3	1228.4	889.52	1011.88	399	502.77	1168.85	950.7	450.885	Q9Y5L2	20		Down	Down
ENSSSCG00000011000__ENSSSCG00000011000		DNAJA1		DnaJ heat shock protein family	856.8	0.007	-0.277	-0.28		934.05	921.37	966.64	841.25	771.21	706.29	927.71	903.945	738.75	P31689
ENSSSCG00000034980__IRF8		IRF8		interferon regulatory factor 8	854.91	0.353	0.103	0.445		749.12	693.83	944.72	842.61	965	934.18	721.475	893.665	949.59	Q02556
ENSSSCG00000014020__CANX		CANX		calnexin	852.28	0.071	0.257	0.318		815.56	770.36	854.91	761.13	979.93	931.76	792.96	808.02	955.845	P27824
ENSSSCG00000012847__TALDO1		TALDO1		transaldolase 1	848.24	0.381	-0.147	0.222		762.86	738.08	928.93	967.42	840.27	851.87	750.47	948.175	846.07	P37837
ENSSSCG00000036296__RPS25		RPS25		ribosomal protein S25	842.96	-0.243	-0.211	-0.464		1021.99	984.51	880.99	763.31	766.82	640.11	1003.25	822.15	703.465	P62851
ENSSSCG00000025507__RPL27		RPL27		ribosomal protein L27	835.95	0.107	0.141	0.238		831.08	743.58	917.58	726.9	954.68	841.9	787.33	822.24	898.29	P61353
ENSSSCG00000036317__VASP		VASP		vasodilator-stimulated phosphoprotein	835.56	-0.21	-0.237	-0.457		885.63	1086.19	841.87	812.06	681.95	705.67	985.91	826.965	693.81	P50552
ENSSSCG00000029034__COX4I1		COX4I1		cytochrome c oxidase subunit 4I1	830.11	0.363	0.103	0.455		722.2	671.98	918.85	820.04	937.33	910.23	697.09	869.445	923.78	P13073
ENSSSCG00000032341__AIF1	Late up	AIF1		allograft inflammatory factor 1	822.37	-0.098	0.873	0.766		731.82	658.03	696.8	562.82	1099.17	1185.6	694.925	629.81	1142.38	P55008	14		Up	Up
ENSSSCG00000000190__TUBA1B		TUBA1B		tubulin alpha 1b	805.04	-0.38	0.279	-0.113		947.08	882.68	653.45	711.78	734.76	900.47	914.88	682.615	817.615	P68363
ENSSSCG00000012173__SAT1		SAT1		spermidine/spermine N1-acetyltransferase 1	800.35	-0.044	-0.122	-0.178		801.74	916.72	746.14	871.8	591.58	874.09	859.23	808.97	732.835	P21673
ENSSSCG00000017206__GRB2		GRB2	Receptor	growth factor receptor bound protein 2	796.06	0.081	0.688	0.754		669.01	635.41	529.81	810.56	1456.78	674.8	652.21	670.185	1065.79	P62993
ENSSSCG00000013297__CD44		CD44	Receptor	CD44 molecule	786.84	0.046	-0.116	-0.08		829.02	789.66	848.85	772.41	798.77	682.34	809.34	810.63	740.555	P16070
ENSSSCG00000003458__CTRC		CTRC		chymotrypsin C	782.35	-0.283	-0.288	-0.582		979.27	941.66	826.79	704.33	704.34	537.73	960.465	765.56	621.035	Q99895
ENSSSCG00000033854__LGALS1		LGALS1		galectin 1	779.89	-0.05	0.374	0.313	T	741.86	749.43	698.42	699.36	844	946.29	745.645	698.89	895.145	P09382
ENSSSCG00000002366__NPC2		NPC2		NPC intracellular cholesterol transporter 2	775.15	0.087	0.182	0.258	T	698.06	762.18	735.92	769.03	740.03	945.67	730.12	752.475	842.85	P61916
ENSSSCG00000032213__DBI		DBI	Receptor	diazepam binding inhibitor, acyl-CoA binding protein	771.38	-0.118	0.221	0.092		861.35	720.89	797.46	616.01	893.52	739.04	791.12	706.735	816.28	P07108
ENSSSCG00000032599__ENSSSCG00000032599	Early up				770.43	1.308	0.336	1.633		357.4	364.81	879.16	855.62	1173.72	991.84	361.105	867.39	1082.78		8	Up		Up
ENSSSCG00000014913__PICALM		PICALM		phosphatidylinositol binding clathrin assembly protein	764.35	0.339	-0.008	0.319		698.63	637.17	834.96	803.94	834.23	777.18	667.9	819.45	805.705	Q13492
ENSSSCG00000017591__NME2		NME2		NME/NM23 nucleoside diphosphate kinase 2	763.53	0.336	-0.297	0.028		732.53	694.53	879.94	867.58	708.52	698.05	713.53	873.76	703.285	P22392
ENSSSCG00000032367__CEBPD		CEBPD		CCAAT/enhancer binding protein delta	761.36	0.218	0.277	0.483		713.94	598.06	767.43	712.98	1042.3	733.43	656	740.205	887.865	P49716
ENSSSCG00000012405__RPS4X		RPS4X		ribosomal protein S4, X-linked	755.57	-0.672	-0.122	-0.803		1052.26	1043.98	678.05	598.48	538.11	622.53	1048.12	638.265	580.32	P62701	6			Down
ENSSSCG00000008767__ENSSSCG00000008767		RPS18		ribosomal protein S18	753.48	-0.485	0.007	-0.488		965.1	932.64	734.44	580.2	676.13	632.36	948.87	657.32	654.245	P62269
ENSSSCG00000037274__PTMA		PTMA		prothymosin, alpha	753.22	-0.124	0.027	-0.107		856.43	765.28	823.12	619.09	686.23	769.15	810.855	721.105	727.69	P06454
ENSSSCG00000003555__HMGN2		HMGN2		high mobility group nucleosomal binding domain 2	752.08	0.423	-0.134	0.277		704.4	594.75	874.93	815.3	766.71	756.41	649.575	845.115	761.56	P05204
ENSSSCG00000013901__IFI30		IFI30		IFI30, lysosomal thiol reductase	750.54	0.166	0.565	0.719	T	660.61	562.62	674.6	656.78	1055.58	893.06	611.615	665.69	974.32	P13284	15			Up
ENSSSCG00000035090__RAC1		RAC1		ras-related C3 botulinum toxin substrate 1	748.63	0.326	-0.017	0.298		648.29	670.71	794.43	810.56	774.61	793.17	659.5	802.495	783.89	P63000
ENSSSCG00000003187__FCGRT		FCGRT	Receptor	Fc fragment of IgG receptor and transporter	746.03	0.034	0.654	0.678		683.25	580.73	682.7	572.75	1099.39	857.34	631.99	627.725	978.365	P55899
ENSSSCG00000039798__SLC11A1		SLC11A1		solute carrier family 11 member 1	744.72	0.304	0.29	0.582		613.68	612.51	693.63	775.8	751.01	1021.68	613.095	734.715	886.345	P49279
ENSSSCG00000013746__CALR		CALR		calreticulin	743.84	0.08	0.406	0.475	T	604.57	720.82	652.88	706.66	788.89	989.21	662.695	679.77	889.05	P27797
ENSSSCG00000029724__RACK1		RACK1		receptor for activated C kinase 1	743.76	0.214	-0.196	0.006		732.67	708.63	787.31	834.78	707.97	691.2	720.65	811.045	699.585	P63244
ENSSSCG00000007431__CTSA		CTSA		cathepsin A	741.25	0.298	0.249	0.535		671.72	565.51	766.94	708.32	972.91	762.09	618.615	737.63	867.5	P10619
ENSSSCG00000033673__SLC25A6		SLC25A6		solute carrier family 25 member 6	738.58	-0.104	-0.078	-0.193		806.66	805.66	745.86	709.45	685.57	678.26	806.16	727.655	681.915	P12236
ENSSSCG00000028376__ENSSSCG00000028376	Late down	TM4SF19		transmembrane 4 L six family member 19	727.14	0.456	-1.81	-1.369		460.87	1150.88	603.96	1547.24	154.15	445.73	805.875	1075.6	299.94	Q96DZ7	3		Down	Down
ENSSSCG00000015140__HSPA8		HSPA8		heat shock protein family A	724.75	-0.212	-0.165	-0.388		790.56	897.83	645.34	770.31	471.58	772.89	844.195	707.825	622.235	P11142
ENSSSCG00000012427__ENSSSCG00000012427		RPL9P9		ribosomal protein L9	722.88	0.187	-0.265	-0.089		709.31	730.26	818.26	771.36	613.43	694.66	719.785	794.81	654.045	P32969
ENSSSCG00000040494__RPL3		RPL3		ribosomal protein L3	720.72	-0.131	-0.035	-0.176		797.83	779.59	754.74	642.71	630.12	719.31	788.71	698.725	674.715	P39023
ENSSSCG00000029003__ENSSSCG00000029003		RPL14		ribosomal protein L14	719.43	-0.284	-0.157	-0.452		848.1	876.62	694.33	679.88	560.07	657.56	862.36	687.105	608.815	P50914
ENSSSCG00000023971__H3-3A		H3-3B		H3 histone family member 3A	716.95	0.269	-0.032	0.226		671.57	631.96	787.59	736.53	747.38	726.64	651.765	762.06	737.01	P84243
ENSSSCG00000015784__ACSL1		ACSL1		acyl-CoA synthetase long-chain family member 1	716.02	0.293	-0.709	-0.427		698.85	778.88	847.93	909.79	428.97	631.67	738.865	878.86	530.32	P33121
ENSSSCG00000002004__PSME2		PSME2		proteasome activator subunit 2	714.21	0.248	0.585	0.823		633.83	475.8	752.35	524.75	824.46	1074.08	554.815	638.55	949.27	Q9UL46	9			Up
ENSSSCG00000038507__RPS29		RPS29		ribosomal protein S29	706.19	-0.269	0.33	0.051		798.11	711.59	679.25	535.88	727.18	785.14	754.85	607.565	756.16	P62273
ENSSSCG00000032835__ATP6V1G1		TMEM268		transmembrane protein 268	703.36	0.109	-0.108	-0.01		688.09	715.81	715.97	753.08	669.65	677.56	701.95	734.525	673.605	Q5VZI3
ENSSSCG00000000273__PRR13		PRR13		proline rich 13	699.64	0.32	0.528	0.838		601.58	463.54	715.9	573.42	1068.32	775.1	532.56	644.66	921.71	Q9NZ81	15			Up
ENSSSCG00000024260__RPL11		RPL11		ribosomal protein L11	695.79	-0.025	-0.228	-0.261		804.88	707.85	854.14	587.04	619.8	601	756.365	720.59	610.4	P62913
ENSSSCG00000012365__MSN		MSN		moesin	692.67	-0.083	-0.491	-0.586		780.52	843.15	698.35	789.49	434.9	609.59	811.835	743.92	522.245	P26038
ENSSSCG00000027487__LAT2		LAT2		linker for activation of T-cells family member 2	686.86	0.159	0.215	0.362		595.17	644.01	634.84	707.94	739.92	799.26	619.59	671.39	769.59	Q9GZY6
ENSSSCG00000003930__RPS8		RPS8		ribosomal protein S8	684.63	0.03	-0.056	-0.036		665.38	735.4	720.13	667.16	617.93	701.79	700.39	693.645	659.86	P62241
ENSSSCG00000023158__RPS27L		RPS27L		ribosomal protein S27 like	682.87	0.102	0.32	0.412		648.29	582.84	703.99	577.19	864.1	720.83	615.565	640.59	792.465	Q71UM5
ENSSSCG00000017430__EIF1		EIF1		eukaryotic translation initiation factor 1	682.37	0.356	-0.314	0.031		625.07	642.88	810.01	764.52	582.36	669.4	633.975	787.265	625.88	P41567
ENSSSCG00000027529__BIRC2		BIRC3		baculoviral IAP repeat containing 3	680.49	0.03	-0.781	-0.762		652.85	942.23	739.52	840.95	375.72	531.64	797.54	790.235	453.68	Q13489
ENSSSCG00000012440__PGK1		PGK1		phosphoglycerate kinase 1	678.29	0.092	0.07	0.151		835.85	473.05	793.16	559.51	730.26	677.91	654.45	676.335	704.085	P00558
ENSSSCG00000039416__CXCR4		CXCR4	Receptor	C-X-C motif chemokine receptor 4	676.91	-0.319	-0.595	-0.927		803.38	972.81	588.32	794.61	424.91	477.44	888.095	691.465	451.175	P61073	3			Down
ENSSSCG00000021591__ENSSSCG00000021591		RBM3		RNA binding motif	673.97	0.187	-0.333	-0.157		674.35	686.85	768.77	734.57	541.84	637.41	680.6	751.67	589.625	P98179
ENSSSCG00000003105__SLC1A5		SLC1A5	Receptor	solute carrier family 1 member 5	672.07	-0.229	-0.334	-0.574		648.22	980.28	596.7	752.33	454.01	600.86	814.25	674.515	527.435	Q15758
ENSSSCG00000040325__COX7C		COX7C		cytochrome c oxidase subunit 7C	671.07	0.293	0.455	0.737		568.61	490.88	692.29	566.05	933.16	775.45	529.745	629.17	854.305	P15954	15			Up
ENSSSCG00000003691__MYL12A		MYL12B		myosin light chain 12A	669.03	0.113	-0.117	-0.016		706.04	629.84	657.25	745.03	543.93	732.11	667.94	701.14	638.02	O14950
ENSSSCG00000028210__NT5C		NT5C		5', 3'-nucleotidase, cytosolic	668.75	-0.422	-0.124	-0.555		920.31	764.58	719.43	499.09	564.68	544.38	842.445	609.26	554.53	Q8TCD5
ENSSSCG00000017213__JPT1		JPT1		hematological and neurological expressed 1	668.75	-0.422	-0.124	-0.555		920.31	764.58	719.43	499.09	564.68	544.38	842.445	609.26	554.53	Q9UK76
ENSSSCG00000022842__ENSSSCG00000022842		RPL7A		ribosomal protein L7a	667.89	-0.212	-0.091	-0.313		760.51	771.84	684.82	598.7	532.4	659.08	766.175	641.76	595.74	P62424
ENSSSCG00000011351__TMA7		TMA7		translation machinery associated 7 homolog	666.53	0.288	0.37	0.648		581.49	499.34	719.57	559.66	893.63	745.47	540.415	639.615	819.55	Q9Y2S6
ENSSSCG00000035622__UBE2D3		UBE2D3		ubiquitin conjugating enzyme E2 D3	665.47	-0.068	-0.586	-0.667		765.43	809.47	644.92	814.24	481.57	477.16	787.45	729.58	479.365	P61077	3			Down
ENSSSCG00000037360__CST3		CST3		cystatin C	659.3	-0.173	0.632	0.445	T	502.1	743.44	369.16	705.01	763.63	872.43	622.77	537.085	818.03	P01034
ENSSSCG00000033734__ENSSSCG00000033734	Late up	TMSB4X		thymosin beta 4, X-linked	659.18	-0.204	1.175	0.96		518.69	544.22	463.62	431.31	889.57	1107.65	531.455	447.465	998.61	P62328	14		Up	Up
ENSSSCG00000022236__FOLR1		FOLR1	Receptor	folate receptor 1	658.9	-0.179	0.533	0.345	T	808.65	471.92	698.63	397.15	996.62	580.44	640.285	547.89	788.53	P15328
ENSSSCG00000016185__ARPC2		ARPC2		actin related protein 2/3 complex subunit 2	657.23	0.657	0.516	1.157		431.53	408.36	454.24	833.58	1303.83	511.84	419.945	643.91	907.835	O15144	9			Up
ENSSSCG00000010908__PTPRC		PTPRC	Receptor	protein tyrosine phosphatase, receptor type C	654.18	0.083	0.505	0.578		699.42	430.91	688.83	471.48	901.21	733.22	565.165	580.155	817.215	P08575
ENSSSCG00000024388__BNIP3		BNIP3		BCL2 interacting protein 3	653.74	0.504	0.844	1.338		441.43	371.16	609.25	508.65	1441.74	550.19	406.295	558.95	995.965	Q12983	9			Up
ENSSSCG00000033019__ENSSSCG00000033019		RPL12		ribosomal protein L12	650.42	0.093	-0.193	-0.11		686.46	645.49	728.66	649.56	526.36	666	665.975	689.11	596.18	P30050
ENSSSCG00000026962__A4GALT		A4GALT		alpha 1,4-galactosyltransferase	642.12	-0.188	-0.483	-0.682		781.38	788.82	707.02	629.62	446.54	499.31	785.1	668.32	472.925	Q9NPC4	3			Down
ENSSSCG00000029830__ENSSSCG00000029830		RPL8		ribosomal protein L8	641.07	0.202	-0.113	0.077		627.64	598.91	686.09	683.04	581.26	669.47	613.275	684.565	625.365	P62917
ENSSSCG00000016714__CYCS		CYCS		cytochrome c, somatic	638.96	0.182	-0.516	-0.344		716.15	623.43	816.42	657.16	489.25	531.36	669.79	736.79	510.305	P99999
ENSSSCG00000009771__DDX55		DDX55		DEAD-box helicase 55	637.65	0.095	-0.184	-0.101		658.19	644.15	667.69	681.99	557.55	616.3	651.17	674.84	586.925	Q8NHQ9
ENSSSCG00000009303__RPL21		RPL21		ribosomal protein L21	636.5	0.066	-0.269	-0.213		645.3	695.24	741.77	619.17	524.61	592.9	670.27	680.47	558.755	P46778
ENSSSCG00000002907__ENSSSCG00000002907		COX6B1		cytochrome c oxidase subunit 6B1	635.38	0.155	-0.04	0.105		643.45	578.54	701.52	618.41	616.84	653.54	610.995	659.965	635.19	P14854
ENSSSCG00000001930__ENSSSCG00000001930		PARP6		poly	633.59	0.07	-0.136	-0.078		678.98	616.31	658.81	660.54	614.75	572.14	647.645	659.675	593.445	Q2NL67
ENSSSCG00000016990__ENSSSCG00000016990		ATP6V0E1		ATPase H+ transporting V0 subunit e1	630.81	-0.058	0.086	0.017		664.1	636.4	613.97	598.4	623.97	648.01	650.25	606.185	635.99	O15342
ENSSSCG00000016986__CREBRF		CREBRF		CREB3 regulatory factor	630.81	-0.058	0.086	0.017		664.1	636.4	613.97	598.4	623.97	648.01	650.25	606.185	635.99	Q8IUR6
ENSSSCG00000003369__RPL22		ICMT		isoprenylcysteine carboxyl methyltransferase	628.8	0.293	0.078	0.36		589.75	510.19	703.36	603.82	686.78	678.88	549.97	653.59	682.83	O60725
ENSSSCG00000026806__DHX9		DHX9		DExH-box helicase 9	628.74	0.091	0.398	0.478		629.92	486.09	637.87	514.67	758.69	745.2	558.005	576.27	751.945	Q08211
ENSSSCG00000038706__C1QC		C1QC		complement C1q C chain	623.72	0.001	0.497	0.49	T	736.37	387.08	729.93	359.01	886.06	643.85	561.725	544.47	764.955	P02747
ENSSSCG00000007240__HCK		HCK		HCK proto-oncogene, Src family tyrosine kinase	621.24	-0.139	0.532	0.381		603.28	583.48	532.63	512.86	792.84	702.35	593.38	522.745	747.595	P08631
ENSSSCG00000007625__ARPC1B		ARPC1B		actin related protein 2/3 complex subunit 1B	617.64	-0.152	0.331	0.168		675.42	576.43	570.34	522.94	710.05	650.64	625.925	546.64	680.345	O15143
ENSSSCG00000009772__ENSSSCG00000009772		TMED2		transmembrane p24 trafficking protein 2	617.56	0.107	-0.191	-0.095		636.11	619.77	648.73	664.23	542.94	593.6	627.94	656.48	568.27	Q15363
ENSSSCG00000025996__ENSSSCG00000025996		MTUS2		microtubule associated tumor suppressor candidate 2	617.5	0.207	-0.355	-0.158		630.63	610.04	725.14	664.38	533.83	540.99	620.335	694.76	537.41	Q5JR59
ENSSSCG00000037170__POMP		POMP		proteasome maturation protein	617.5	0.207	-0.355	-0.158		630.63	610.04	725.14	664.38	533.83	540.99	620.335	694.76	537.41	Q9Y244
ENSSSCG00000011322__CCR1		CCR1	Receptor	C-C motif chemokine receptor 1	616.43	-0.247	-0.575	-0.834		867.9	699.4	648.73	632.48	410.86	439.23	783.65	640.605	425.045	P32246	3			Down
ENSSSCG00000008383__ENSSSCG00000008383		AHSA2P		AHA1, activator of heat shock 90kDa protein ATPase homolog 2	615	0.003	-0.737	-0.745		613.18	834.69	630.4	778.36	365.84	467.54	723.935	704.38	416.69	Q719I0	3			Down
ENSSSCG00000035768__ENSSSCG00000035768		RPS15A		ribosomal protein S15a	613.77	0.339	-0.364	-0.036		584.84	576.78	718.65	707.19	553.59	541.54	580.81	712.92	547.565	P62244
ENSSSCG00000046892__ATP5MG		ATP5MG		ATP synthase, H+ transporting, mitochondrial Fo complex subunit G	613.74	-0.007	-0.014	-0.032		619.52	645.49	619.82	601.64	579.83	616.16	632.505	610.73	597.995	O75964
ENSSSCG00000023333__FCN2		FCN1		ficolin 1	613.32	0.998	-0.058	0.929	T	476.89	292.79	877.54	612.24	863.33	557.11	384.84	744.89	710.22	O00602	2			Up
ENSSSCG00000040294__ENSSSCG00000040294		SUB1		SUB1 homolog, transcriptional regulator	612.98	-0.019	0.198	0.169		626.14	581.57	617.64	538.74	741.02	572.76	603.855	578.19	656.89	P53999
ENSSSCG00000011129__ITIH5		ITIH5		inter-alpha-trypsin inhibitor heavy chain family member 5	609.48	-0.013	1.112	1.092	T	581.07	326.9	602.48	268.73	1235.21	642.47	453.985	435.605	938.84	Q86UX2	14			Up
ENSSSCG00000036246__GP91-PHOX		CYBB		cytochrome b-245 beta chain	604.48	-0.213	-0.126	-0.351		706.04	691.5	573.02	596.82	535.04	524.44	698.77	584.92	529.74	P04839
ENSSSCG00000009821__ARPC3		ARPC3		actin related protein 2/3 complex subunit 3	604.3	0.055	0.076	0.121		622.3	563.04	668.82	525.35	602.67	643.64	592.67	597.085	623.155	O15145
ENSSSCG00000009872__PLBD2		PLBD2		phospholipase B domain containing 2	603.54	0.239	0.215	0.441		530.51	515.83	532.7	666.26	917.46	458.47	523.17	599.48	687.965	Q8NHP8
ENSSSCG00000040575__ISG15	Late down	ISG15		ISG15 ubiquitin-like modifier	598.55	0.441	-2.143	-1.714	T	606.27	768.24	806.91	1004.96	208.72	196.18	687.255	905.935	202.45	P05161	5		Down	Down
ENSSSCG00000039460__ENSSSCG00000039460		RPL28		ribosomal protein L28	596.67	0.262	-0.025	0.226		556.93	529.99	650.84	613.3	605.64	623.29	543.46	632.07	614.465	P46779
ENSSSCG00000017937__PHF23		PHF23		PHD finger protein 23	595.42	0.01	0.129	0.127		588.19	590.03	563.64	587.49	584.99	658.18	589.11	575.565	621.585	Q9BUL5
ENSSSCG00000016078__HSPE1		HSPE1		heat shock protein family E	592.84	0.209	-0.3	-0.101		604	573.12	701.52	617.89	509.56	550.95	588.56	659.705	530.255	P61604
ENSSSCG00000022048__REEP5		REEP5	Receptor	receptor accessory protein 5	592.12	-0.044	0.202	0.148		612.68	566.99	597.83	512.03	608.05	655.14	589.835	554.93	631.595	Q00765
ENSSSCG00000038914__SEC61B		SEC61B		Sec61 translocon beta subunit	590.88	0.076	-0.12	-0.054		573.31	627.09	623.28	604.72	539.76	577.12	600.2	614	558.44	P60468
ENSSSCG00000032129__ENSSSCG00000032129		COX7B		cytochrome c oxidase subunit 7B	590.01	-0.047	0.306	0.249		603.43	542.74	603.26	472.61	693.47	624.54	573.085	537.935	659.005	P24311
ENSSSCG00000011893__COX17		COX17		COX17, cytochrome c oxidase copper chaperone	583.9	0.205	0.566	0.761		525.24	407.23	618.41	423.18	781.31	748.03	466.235	520.795	764.67	Q14061	15			Up
ENSSSCG00000000849__HSP90B1		HSP90B1		heat shock protein 90 beta family member 1	583.34	0.128	0.307	0.424		500.67	541.97	526.71	579.52	636.49	714.67	521.32	553.115	675.58	P14625
ENSSSCG00000029785__RPS9		RPS9		ribosomal protein S9	582.86	0.342	-0.268	0.064		546.96	532.6	694.62	633.08	445	644.89	539.78	663.85	544.945	P46781
ENSSSCG00000001952__NFKBIA		NFKBIA		NFKB inhibitor alpha	581.39	0.091	-0.496	-0.417		520.18	745.41	558.43	750.67	353.54	560.09	632.795	654.55	456.815	P25963
ENSSSCG00000003524__C1QA		C1QA		complement C1q A chain	580.61	0.022	0.703	0.715	T	646.58	327.32	599.17	359.09	1040.21	511.29	486.95	479.13	775.75	P02745
ENSSSCG00000031913__NDUFB4		NDUFB4		NADH:ubiquinone oxidoreductase subunit B4	580.6	0.536	0.116	0.64		484.36	405.54	668.6	582.6	725.75	616.72	444.95	625.6	671.235	O95168
ENSSSCG00000000136__CSF2RB		CSF2RB	Receptor	colony stimulating factor 2 receptor beta common subunit	574.74	0.104	-0.473	-0.38		600.58	637.17	651.05	639.63	500.45	419.57	618.875	645.34	460.01	P32927
ENSSSCG00000014048__HK3		HK3		hexokinase 3	571.36	0.157	0.535	0.681		525.31	418.51	562.09	458.24	769.01	695.01	471.91	510.165	732.01	P52790
ENSSSCG00000017936__ENSSSCG00000017936		GABARAP	Receptor	GABA type A receptor-associated protein	570.31	0.009	0.131	0.129		567.54	560.71	544.05	557.7	557.22	634.65	564.125	550.875	595.935	O95166
ENSSSCG00000014855__RPS3		RPS3		ribosomal protein S3	567.17	0.165	-0.166	-0.012		583.49	533.8	623.77	591.78	450.06	620.11	558.645	607.775	535.085	P23396
ENSSSCG00000008239__CAPG		CAPG		capping actin protein, gelsolin like	564.67	0.117	0.038	0.144	T	566.75	519.14	611.65	530.54	547.99	611.94	542.945	571.095	579.965	P40121
ENSSSCG00000005503__TLR4		TLR4	Receptor	toll like receptor 4	558.24	-0.055	-0.414	-0.479		730.53	544.08	681.64	508.05	471.36	413.75	637.305	594.845	442.555	O00206
ENSSSCG00000006304__MPC2		MPC2		mitochondrial pyruvate carrier 2	554.9	0.176	0.079	0.245		582.63	444.09	623.14	501.95	612	565.56	513.36	562.545	588.78	O95563
ENSSSCG00000023983__AGPS		AGPS		alkylglycerone phosphate synthase	554.41	0.34	-0.519	-0.19		537.42	543.8	652.96	675.59	480.8	435.9	540.61	664.275	458.35	O00116
ENSSSCG00000001769__MORF4L1		MORF4L1		mortality factor 4 like 1	550.38	-0.272	0.098	-0.184		613.47	630.62	534.11	465.16	543.49	515.44	622.045	499.635	529.465	Q9UBU8
ENSSSCG00000039130__RPL6		RPL6		ribosomal protein L6	547.36	-0.534	-0.342	-0.886		730.04	767.96	519.52	484.27	320.82	461.52	749	501.895	391.17	Q02878	3			Down
ENSSSCG00000029652__TMBIM6		TMBIM6		transmembrane BAX inhibitor motif containing 6	546.03	0.173	0.037	0.198		520.04	502.93	551.45	567.63	517.91	616.23	511.485	559.54	567.07	P55061
ENSSSCG00000014371__NDUFA2		NDUFA2		NADH:ubiquinone oxidoreductase subunit A2	545.83	0.049	0.23	0.269		561.2	471.92	579.36	457.26	666.9	538.36	516.56	518.31	602.63	O43678
ENSSSCG00000013114__SLC15A3		SLC15A3		solute carrier family 15 member 3	544.21	0.046	0.185	0.221		495.69	548.03	535.87	509.48	643.52	532.68	521.86	522.675	588.1	Q8IY34
ENSSSCG00000006777__ENSSSCG00000006777		RHOC		ras homolog family member C	540.63	-0.176	-0.458	-0.646		523.03	786.7	457.41	669.12	362.22	445.32	654.865	563.265	403.77	P08134
ENSSSCG00000009019__RPS3A		RPS3A		ribosomal protein S3A	539.03	-0.045	-0.23	-0.285		622.87	560.64	605.59	506.69	405.92	532.47	591.755	556.14	469.195	P61247
ENSSSCG00000032166__ENSSSCG00000032166		ATP5PD		ATP synthase, H+ transporting, mitochondrial Fo complex subunit D	537.83	-0.011	0.092	0.072		574.59	508.85	577.32	465.47	529.66	571.1	541.72	521.395	550.38	O75947
ENSSSCG00000015336__SLC25A13		SLC25A13		solute carrier family 25 member 13	536.7	-0.064	0.103	0.028		570.03	535.2	546.66	478.71	542.61	547.01	552.615	512.685	544.81	Q9UJS0
ENSSSCG00000021259__CDA		CDA		cytidine deaminase	533.51	0.556	-0.317	0.228		470.05	429.08	639.14	643.92	554.69	464.15	449.565	641.53	509.42	P32320
ENSSSCG00000017488__CSF3		CSF3	Cytokine	colony stimulating factor 3	533.32	0.784	-0.585	0.184	T	262.98	586.72	417.3	1005.79	141.53	785.62	424.85	711.545	463.575	P09919
ENSSSCG00000040010__BCL2A1		BCL2A1		BCL2 related protein A1	533.09	-0.085	-0.496	-0.591		562.05	689.53	563.64	581.4	348.49	453.42	625.79	572.52	400.955	Q16548
ENSSSCG00000006667__BOLA1		BOLA1		bolA family member 1	529.73	0.278	0.692	0.96	T	431.6	351.35	524.24	396.4	841.15	633.61	391.475	460.32	737.38	Q9Y3E2	9			Up
ENSSSCG00000034598__H2AC20		H2AC20		histone cluster 2 H2A family member c	529.73	0.278	0.692	0.96		431.6	351.35	524.24	396.4	841.15	633.61	391.475	460.32	737.38	Q16777	9			Up
ENSSSCG00000028485__YBX1		YBX1		Y-box binding protein 1	528.93	-0.375	-0.001	-0.389	T	657.33	618.36	437.04	518.13	517.69	425.04	637.845	477.585	471.365	P67809
ENSSSCG00000002776__ATP6V0D1		ATP6V0D1		ATPase H+ transporting V0 subunit d1	527.84	0.247	-0.21	0.026		514.56	495.18	573.44	589.83	523.84	470.17	504.87	581.635	497.005	P61421
ENSSSCG00000007743__ENSSSCG00000007743		CHCHD2		coiled-coil-helix-coiled-coil-helix domain containing 2	524.95	0.25	-0.02	0.22		536.49	424.01	613.06	494.43	520.87	560.85	480.25	553.745	540.86	Q9Y6H1
ENSSSCG00000008061__ELOB		ELOB		transcription elongation factor B subunit 2	523.36	0.1	0.222	0.312		511.07	458.11	564.63	442.52	627.16	536.69	484.59	503.575	581.925	Q15370
ENSSSCG00000013735__JUNB		JUNB		JunB proto-oncogene, AP-1 transcription factor subunit	523.03	-0.758	-0.1	-0.872		581.85	911.01	303.67	554.16	423.05	364.46	746.43	428.915	393.755	P17275	3			Down
ENSSSCG00000001950__PSMA6		PRORP		KIAA0391	520.29	-0.064	-0.256	-0.332		566.97	591.51	523.82	551.46	325.44	562.51	579.24	537.64	443.975	O15091
ENSSSCG00000011356__UQCRC1		UQCRC1		ubiquinol-cytochrome c reductase core protein I	519.92	0.372	0.381	0.743		433.17	371.93	565.83	444.25	728.5	575.81	402.55	505.04	652.155	P31930	15			Up
ENSSSCG00000036618__ENSSSCG00000036618		FCGR3A	Receptor	Fc fragment of IgG receptor IIIa	518.57	-0.3	0.874	0.563	T	492.2	475.8	386.64	376.24	503.42	877.14	484	381.44	690.28	P08637
ENSSSCG00000012202__ENSSSCG00000012202		GK		glycerol kinase	515.16	0.17	-0.554	-0.396		552.23	541.83	591.84	602.24	336.96	465.88	547.03	597.04	401.42	P32189
ENSSSCG00000025966__EIF4H		EIF4H		eukaryotic translation initiation factor 4H	514.62	-0.142	-0.209	-0.361		573.73	599.89	585.14	445.6	428.54	454.8	586.81	515.37	441.67	Q15056
ENSSSCG00000047841__H4C8		H4C9		histone cluster 1 H4 family member i	513.39	0.612	0.146	0.747		416.43	333.81	612.49	499.24	657.9	560.44	375.12	555.865	609.17	P62805	2			Up
ENSSSCG00000015337__ENSSSCG00000015337		SEM1		split hand/foot malformation	511.91	-0.073	0.108	0.025		544.96	512.02	521.7	452.98	520.54	519.25	528.49	487.34	519.895	P60896
ENSSSCG00000020790__ENSSSCG00000020790		COPS9		COP9 signalosome subunit 9	510.85	0.652	0.167	0.809		387.24	339.3	623.21	483.52	681.4	550.4	363.27	553.365	615.9	Q8WXC6	2			Up
ENSSSCG00000013046__COX8A		COX8A		cytochrome c oxidase subunit 8A	506.98	0.049	0.308	0.347		498.54	441.98	513.03	430.63	669.21	488.51	470.26	471.83	578.86	P10176
ENSSSCG00000015973__ATP5MC3		ATP5MC3		ATP synthase, H+ transporting, mitochondrial Fo complex subunit C3	506.83	0.434	0.316	0.74		438.29	336.41	577.81	436.65	637.15	614.64	387.35	507.23	625.895	P48201	15			Up
ENSSSCG00000013405__EIF4G2		EIF4G2		eukaryotic translation initiation factor 4 gamma 2	504.5	-0.114	-0.292	-0.418		586.12	569.59	517.89	518.05	359.25	476.12	577.855	517.97	417.685	P78344
ENSSSCG00000005300__VCP		VCP		valosin containing protein	504.46	0.186	-0.163	0.012		468.2	514.91	528.96	556.5	489.03	469.13	491.555	542.73	479.08	P55072
ENSSSCG00000009403__ITM2B	Late up	ITM2B		integral membrane protein 2B	503.58	0.049	1.305	1.344	T	424.55	252.42	405.32	273.7	990.91	674.59	338.485	339.51	832.75	Q9Y287	14		Up	Up
ENSSSCG00000002243__SLC12A6		SLC12A6		solute carrier family 12 member 6	502.78	0.76	0.091	0.838		382.39	307.45	564.63	568.76	613.21	580.24	344.92	566.695	596.725	Q9UHW9	2			Up
ENSSSCG00000031261__RHOQ		RHOQ		ras homolog family member Q	502.73	0.664	-0.194	0.458		384.53	395.75	554.2	646.17	519.89	515.86	390.14	600.185	517.875	P17081
ENSSSCG00000011600__SLC6A6		SLC6A6		solute carrier family 6 member 6	500.61	0.316	-0.146	0.16		478.53	434.65	583.66	519.33	586.53	400.95	456.59	551.495	493.74	P31641
ENSSSCG00000023599__TIMM8B		TIMM8B		translocase of inner mitochondrial membrane 8 homolog B	499.32	0.088	0.122	0.2		505.37	448.11	546.58	436.27	543.6	516	476.74	491.425	529.8	Q9Y5J9
ENSSSCG00000037637__GGH		GGH		gamma-glutamyl hydrolase	498.68	0.02	0.107	0.115	T	509	477.84	457.41	514.07	554.58	479.17	493.42	485.74	516.875	Q92820
ENSSSCG00000007188__ENSSSCG00000007188		FKBP1A		FK506 binding protein 1A	495.26	0.253	-0.157	0.085		582.56	351.07	630.96	447.26	561.17	398.52	466.815	539.11	479.845	P62942
ENSSSCG00000018081__ATP6		MT-ATP6		ATP synthase F0 subunit 6	493.79	0.298	0.159	0.448		469.62	374.26	606.57	398.81	542.28	571.17	421.94	502.69	556.725	P00846
ENSSSCG00000010517__PGAM1		PGAM1		phosphoglycerate mutase 1	493.34	0.036	-0.143	-0.118		568.61	456.99	530.37	489.92	453.9	460.27	512.8	510.145	457.085	P18669
ENSSSCG00000004233__SMPDL3A	Late up	SMPDL3A		sphingomyelin phosphodiesterase acid like 3A	492.58	0.173	1.462	1.624	T	296.23	286.31	335.04	301.83	864.87	871.18	291.27	318.435	868.025	Q92484	4		Up	Up
ENSSSCG00000035738__ENSSSCG00000035738		RPL36A		ribosomal protein L36a	491.46	-0.015	0.091	0.066		520.18	472.14	538.48	413.48	508.58	495.92	496.16	475.98	502.25	P83881
ENSSSCG00000038399__ATP5PF		ATP5PF		ATP synthase, H+ transporting, mitochondrial Fo complex subunit F6	490.91	-0.095	0.192	0.086		553.65	449.87	501.89	408.97	541.84	489.21	501.76	455.43	515.525	P18859
ENSSSCG00000027072__ATP5IF1		ATP5IF1		ATPase inhibitory factor 1	490.51	0.182	0.289	0.462		467.35	389.97	538.27	404.83	611.57	531.09	428.66	471.55	571.33	Q9UII2
ENSSSCG00000017913__ENSSSCG00000017913		PSMB6		proteasome subunit beta 6	488.66	-0.031	-0.18	-0.222		515.41	539.93	512.54	489.39	429.41	445.25	527.67	500.965	437.33	P28072
ENSSSCG00000008433__STPG4		STPG4		chromosome 2 open reading frame 61	487.6	0.045	0.177	0.21		455.03	482.92	444.44	495.03	484.86	563.34	468.975	469.735	524.1	Q8N801
ENSSSCG00000039582__ENSSSCG00000039582		PSMA2		proteasome subunit alpha 2	487.14	0.097	-0.272	-0.186		499.96	512.58	538.69	512.03	361.56	498	506.27	525.36	429.78	P25787
ENSSSCG00000036960__NOP10		NOP10		NOP10 ribonucleoprotein	486.35	0.793	0.085	0.865		367.8	288.92	548.35	555.74	594.44	562.86	328.36	552.045	578.65	Q9NPE3	2			Up
ENSSSCG00000008359__RAB1A		RAB1A		RAB1A, member RAS oncogene family	485.89	0.417	-0.032	0.374		410.59	410.9	529.38	535.21	521.09	508.17	410.745	532.295	514.63	P62820
ENSSSCG00000013052__ENSSSCG00000013052		RTN3		reticulon 3	485.02	0.203	0.288	0.48		480.8	358.4	494	443.35	651.42	482.15	419.6	468.675	566.785	O95197
ENSSSCG00000032434__PLAUR		PLAUR	Receptor	plasminogen activator, urokinase receptor	483.13	-0.062	-0.964	-1.04	T	390.87	817.15	343.15	782.35	176.55	388.69	604.01	562.75	282.62	Q03405
ENSSSCG00000036639__STOM		STOM		stomatin	481.92	0.064	-0.569	-0.518		532	542.96	512.54	578.01	376.38	349.65	537.48	545.275	363.015	P27105
ENSSSCG00000036883__FABP3	Late up	FABP3		fatty acid binding protein 3	481.71	-0.078	1.354	1.268		468.77	210.42	434.43	188.53	1088.74	499.38	339.595	311.48	794.06	P05413	14		Up	Up
ENSSSCG00000003672__CAP1		CAP1		adenylate cyclase associated protein 1	481.68	0.013	0.061	0.063		514.56	452.4	483.92	462.61	474.76	501.8	483.48	473.265	488.28	Q01518
ENSSSCG00000015823__ENSSSCG00000015823	Late down	RAB11FIP1		RAB11 family interacting protein 1	480.66	-0.325	-1.65	-1.986		631.27	797.42	512.11	594.87	174.47	173.82	714.345	553.49	174.145	Q6WKZ4	13		Down	Down
ENSSSCG00000004620__MYO5A		MYO5A		myosin VA	479.76	0.055	-0.327	-0.284		505.94	521.32	499.14	536.33	444.57	371.25	513.63	517.735	407.91	Q9Y4I1
ENSSSCG00000003520__CDC42		CDC42		cell division cycle 42	474.69	-0.139	-0.067	-0.217		537.06	512.87	462	463.51	399.77	472.94	524.965	462.755	436.355	P60953
ENSSSCG00000004414__CD164		CD164		CD164 molecule	474.29	0.233	0.097	0.318	T	479.1	371.08	520.57	448.46	582.8	443.73	425.09	484.515	513.265	Q04900
ENSSSCG00000038359__ENSSSCG00000038359		EIF5A		eukaryotic translation initiation factor 5A	467.64	-0.157	-0.165	-0.336		534.92	528.79	384.95	541.75	464.11	351.31	531.855	463.35	407.71	P63241
ENSSSCG00000006612__S100A10		S100A10		S100 calcium binding protein A10	466.44	-0.054	0.629	0.564		498.54	332.68	448.96	327.26	699.4	491.77	415.61	388.11	595.585	P60903
ENSSSCG00000020830__ENSSSCG00000020830		NACA		nascent polypeptide-associated complex alpha subunit	464.95	0.205	-0.286	-0.092		464.71	457.62	506.26	525.43	363.65	472.04	461.165	515.845	417.845	Q13765
ENSSSCG00000027607__IER3	Late down	IER3		immediate early response 3	464.56	0.909	-2.497	-1.602		403.76	483.55	680.31	937.55	130.11	152.09	443.655	808.93	141.1	P46695	5		Down	Down
ENSSSCG00000008164__MAP4K4		TNIK		TRAF2 and NCK interacting kinase	462.66	-0.387	0.14	-0.259		447.91	641.19	359.78	448.76	409.21	469.13	544.55	404.27	439.17	Q9UKE5
ENSSSCG00000008368__UGP2		UGP2		UDP-glucose pyrophosphorylase 2	460.57	0.41	0.523	0.923		395.07	274.75	532.63	329.67	767.26	464.01	334.91	431.15	615.635	Q16851	9			Up
ENSSSCG00000031280__MRPL57		MRPL57		mitochondrial ribosomal protein L57	459.34	0.189	0.098	0.275		444.13	396.81	457.13	473.21	546.35	438.4	420.47	465.17	492.375	Q9BQC6
ENSSSCG00000012000__GBE1		GBE1		1,4-alpha-glucan branching enzyme 1	458.66	0.094	-0.249	-0.165		531.36	418.09	564.56	417.69	479.37	340.86	474.725	491.125	410.115	Q04446
ENSSSCG00000016186__ENSSSCG00000016186		TMBIM1		transmembrane BAX inhibitor motif containing 1	458.01	-0.019	0.273	0.243		427.26	458.96	438.17	410.09	486.29	527.28	443.11	424.13	506.785	Q969X1
ENSSSCG00000006081__RPL30		RPL30		ribosomal protein L30	457.62	0.389	-0.254	0.123		422.91	403.22	525.08	524.52	427.22	442.76	413.065	524.8	434.99	P62888
ENSSSCG00000005601__HSPA5		HSPA5		heat shock protein family A	454.99	0.091	0.228	0.308		429.46	415.76	443.88	429.65	484.2	527	422.61	436.765	505.6	P11021
ENSSSCG00000038374__CIART	Late up	CIART		circadian associated repressor of transcription	454.23	0.151	1.089	1.232		404.25	221.9	449.24	224.12	837.31	588.54	313.075	336.68	712.925	Q8N365	9		Up	Up
ENSSSCG00000036501__WDR1		WDR1		WD repeat domain 1	451.43	0.157	0.031	0.178		422.13	430.98	493.58	428.83	496.28	436.8	426.555	461.205	466.54	O75083
ENSSSCG00000016094__BZW1		BZW1		basic leucine zipper and W2 domains 1	451.36	0.213	-0.304	-0.102		477.81	417.45	509.79	497.06	362.11	443.93	447.63	503.425	403.02	Q7L1Q6
ENSSSCG00000017024__CCNG1		CCNG1		cyclin G1	447.68	0.076	0.785	0.849		409.45	303.58	401.3	327.34	740.69	503.74	356.515	364.32	622.215	P51959	9			Up
ENSSSCG00000011565__BRK1		BRK1		BRICK1, SCAR/WAVE actin nucleating complex subunit	447.43	0.087	0.19	0.266		423.91	416.96	464.18	402.12	461.14	516.27	420.435	433.15	488.705	Q8WUW1
ENSSSCG00000025034__LAPTM5		LAPTM5		lysosomal protein transmembrane 5	446.76	0.175	0.264	0.428		418.78	370.24	432.46	432.14	541.95	484.98	394.51	432.3	513.465	Q13571
ENSSSCG00000033512__C1QB		C1QB		complement C1q B chain	446.33	0.059	0.344	0.394	T	525.81	290.05	539.89	283.18	587.52	451.55	407.93	411.535	519.535	P02746
ENSSSCG00000045950__C1orf54	Late up	C1orf54		chromosome 1 open reading frame 54	445.93	0.157	1.121	1.269	T	392.58	213.17	438.17	215.77	830.83	585.08	302.875	326.97	707.955	Q8WWF1	9		Up	Up
ENSSSCG00000049589__ENSSSCG00000049589	Late up				445.93	0.157	1.121	1.269		392.58	213.17	438.17	215.77	830.83	585.08	302.875	326.97	707.955		9		Up	Up
ENSSSCG00000011952__RPL24		RPL24		ribosomal protein L24	444.13	0.744	-0.413	0.319		351.2	344.52	578.45	551.91	373.97	464.7	347.86	565.18	419.335	P83731
ENSSSCG00000004700__PDIA3		PDIA3		protein disulfide isomerase family A member 3	442.52	-0.162	0.743	0.571		419.28	384.4	382.69	313.95	581.81	572.97	401.84	348.32	577.39	P30101
ENSSSCG00000009178__H2AFZ		H2AZ1		H2A histone family member Z	441.77	-0.018	-0.283	-0.313		434.8	534.01	424.07	504.89	331.37	421.5	484.405	464.48	376.435	P0C0S5
ENSSSCG00000040648__CCL8		CCL8	Cytokine	C-C motif chemokine ligand 8	440.28	-0.153	0.29	0.131	T	703.97	197.38	635.68	148.21	370.12	586.33	450.675	391.945	478.225	P80075
ENSSSCG00000008232__RNF181		RNF181		ring finger protein 181	439.84	-0.241	0.204	-0.047		525.52	431.69	439.65	345.85	463.89	432.44	478.605	392.75	448.165	Q9P0P0
ENSSSCG00000013041__FERMT3		FERMT3		fermitin family member 3	437.52	0.343	0.267	0.599		373.35	337.12	456.22	418.07	516.48	523.89	355.235	437.145	520.185	Q86UX7
ENSSSCG00000024052__GPX4		GPX4		glutathione peroxidase 4	437.11	0.361	0.386	0.736		343.16	336.77	434.57	412.88	565.01	530.26	339.965	423.725	547.635	P36969	15			Up
ENSSSCG00000040889__LAMTOR5		LAMTOR5		late endosomal/lysosomal adaptor, MAPK and MTOR activator 5	435.84	0.411	-0.105	0.294		363.88	388.84	467.99	503.16	397.24	493.91	376.36	485.575	445.575	O43504
ENSSSCG00000006808__SLC16A4		SLC16A4		solute carrier family 16 member 4	435.84	0.411	-0.105	0.294		363.88	388.84	467.99	503.16	397.24	493.91	376.36	485.575	445.575	O15374
ENSSSCG00000013936__NDUFA13		NDUFA13		NADH:ubiquinone oxidoreductase subunit A13	435.66	0.246	0.208	0.444		408.17	346	485.26	382.11	510	482.42	377.085	433.685	496.21	Q9P0J0
ENSSSCG00000014031__ENSSSCG00000014031		HNRNPAB		heterogeneous nuclear ribonucleoprotein A/B	431.73	-0.084	-0.36	-0.456		478.24	509.84	408.14	497.29	384.29	312.55	494.04	452.715	348.42	Q99729
ENSSSCG00000005072__PSMA3		PSMA3		proteasome subunit alpha 3	431.59	-0.034	-0.611	-0.655		509	502.16	486.17	472.31	250.77	369.1	505.58	479.24	309.935	P25788
ENSSSCG00000015987__NFE2L2		NFE2L2		nuclear factor, erythroid 2 like 2	431.38	0.049	-0.206	-0.168		459.37	444.09	447.12	460.12	409.98	367.58	451.73	453.62	388.78	Q16236
ENSSSCG00000023298__SRXN1	Late down	SRXN1		sulfiredoxin 1	428.47	-0.421	-1.443	-1.878		620.02	672.48	382.83	555.07	205.76	134.64	646.25	468.95	170.2	Q9BYN0	13		Down	Down
ENSSSCG00000011038__MRC1		MRC1	Receptor	mannose receptor, C type 1	424.21	-0.104	0.639	0.526		428.47	343.95	417.73	278.96	545.03	531.09	386.21	348.345	538.06	P22897
ENSSSCG00000011917__NAA50		NAA50		N	423.17	0.309	-0.962	-0.665		374.35	528.51	460.37	626.01	266.91	282.85	451.43	543.19	274.88	Q9GZZ1	7		Down
ENSSSCG00000033744__ENSSSCG00000033744		BOLA2B		bolA family member 2	420.94	0.029	0.416	0.435		403.76	362.21	420.62	337.19	522.19	479.65	382.985	378.905	500.92	Q9H3K6
ENSSSCG00000033155__TMEM30A		TMEM30A		transmembrane protein 30A	419.23	-0.208	0.329	0.109		490.99	380.81	369.23	363	612.55	298.77	435.9	366.115	455.66	Q9NV96
ENSSSCG00000011942__CD47		CD47		CD47 molecule	418.14	0.163	0.003	0.154		412.8	380.46	421.25	440.56	445.99	407.8	396.63	430.905	426.895	Q08722
ENSSSCG00000008965__ENSSSCG00000008965		BTC		betacellulin	417.89	0.198	-0.144	0.044	T	526.24	279.55	584.16	310.86	529.99	276.55	402.895	447.51	403.27	P35070
ENSSSCG00000028414__ENSSSCG00000028414		MICOS10		mitochondrial inner membrane organizing system 1	416.69	0.191	0.031	0.212		402.55	372.28	463.12	394.52	435.45	432.23	387.415	428.82	433.84	Q5TGZ0
ENSSSCG00000011535__ARL8B		ARL8B		ADP ribosylation factor like GTPase 8B	415.1	0.033	-0.097	-0.076		395.14	460.79	393.9	456.21	390.33	394.23	427.965	425.055	392.28	Q9NVJ2
ENSSSCG00000027459__RNF13		RNF13		ring finger protein 13	411.4	-0.288	-0.01	-0.308		506.44	451.84	409.9	351.56	369.57	379.07	479.14	380.73	374.32	O43567
ENSSSCG00000007692__ENSSSCG00000007692		YWHAG		tyrosine 3-monooxygenase/tryptophan 5-monooxygenase activation protein gamma	410.58	0.115	-0.264	-0.159		402.55	442.19	459.04	428.68	346.41	384.61	422.37	443.86	365.51	P61981
ENSSSCG00000014833__UCP2		UCP2		uncoupling protein 2	409.53	-0.054	-0.178	-0.243		470.91	422.17	439.23	395.2	375.39	354.29	446.54	417.215	364.84	P55851
ENSSSCG00000018080__ATP8		MT-ATP8		ATP synthase F0 subunit 8	407.05	0.308	0.149	0.449		385.95	307.87	504.01	328.54	442.37	473.56	346.91	416.275	457.965	P03928
ENSSSCG00000033010__ENSSSCG00000033010		AHNAK		AHNAK nucleoprotein	405.68	-0.169	-0.345	-0.528		376.2	583.83	291.41	538.97	390	253.64	480.015	415.19	321.82	Q09666
ENSSSCG00000002006__PSME1		PSME1		proteasome activator subunit 1	403.17	-0.33	0.65	0.311		430.67	383.49	364.86	263.01	509.24	467.75	407.08	313.935	488.495	Q06323
ENSSSCG00000007308__ROMO1		ROMO1		reactive oxygen species modulator 1	401.63	0.834	0.253	1.076		275.79	229.58	469.47	404.3	545.47	485.19	252.685	436.885	515.33	P60602	2			Up
ENSSSCG00000037131__CLTA		CLTA		clathrin light chain A	400.46	-0.072	-0.047	-0.129		418.14	437.89	408.35	381.88	385.6	370.9	428.015	395.115	378.25	P09496
ENSSSCG00000001701__HSP90AB1		HSP90AB1		heat shock protein 90 alpha family class B member 1	399.98	-0.043	-0.689	-0.743		472.12	480.87	433.02	464.79	192.58	356.5	476.495	448.905	274.54	P08238
ENSSSCG00000037606__PSMB3		PSMB3		proteasome subunit beta 3	399.67	0.126	-0.302	-0.187		410.09	414.56	436.13	437.25	342.56	357.4	412.325	436.69	349.98	P49720
ENSSSCG00000011552__ARPC4		ARPC4		actin related protein 2/3 complex subunit 4	399.34	-0.14	0.299	0.148		385.17	426.61	354.5	360.44	441.16	428.15	405.89	357.47	434.655	P59998
ENSSSCG00000007381__YWHAB		YWHAB		tyrosine 3-monooxygenase/tryptophan 5-monooxygenase activation protein beta	397.89	-0.186	0.135	-0.062		431.31	427.81	383.19	349.23	396.69	399.08	429.56	366.21	397.885	P31946
ENSSSCG00000014264__HINT1		HINT1		histidine triad nucleotide binding protein 1	395.69	0.223	-0.165	0.048		360.03	398.14	433.73	425.14	345.75	411.33	379.085	429.435	378.54	P49773
ENSSSCG00000017525__NFE2L1		NFE2L1		nuclear factor, erythroid 2 like 1	395.52	0.234	0.681	0.905		319.3	281.03	400.74	283.55	630.12	458.4	300.165	342.145	544.26	Q14494	9			Up
ENSSSCG00000016998__ENSSSCG00000016998		NPM1		nucleophosmin	394.66	-0.401	-0.537	-0.949		499.46	560.29	399.82	378.72	199.17	330.48	529.875	389.27	264.825	P06748	3			Down
ENSSSCG00000011102__NRP1	Late up	NRP1	Receptor	neuropilin 1	394.09	0.324	1.544	1.861	T	278.07	134.24	357.53	141.96	883.42	569.3	206.155	249.745	726.36	O14786	4		Up	Up
ENSSSCG00000018078__COX2		MT-CO2		cytochrome c oxidase subunit II	390.77	0.383	0.255	0.629		332.62	291.03	463.69	324.7	466.63	465.95	311.825	394.195	466.29	P00403
ENSSSCG00000036702__ACTN1		ACTN1		actinin alpha 1	389.03	-0.049	0.375	0.315		321.87	421.33	316.36	381.13	504.73	388.76	371.6	348.745	446.745	P12814
ENSSSCG00000021359__CDC42EP3		CDC42EP3		CDC42 effector protein 3	389	0.009	-0.085	-0.087		465.99	342.12	434.36	353.97	483.1	254.47	404.055	394.165	368.785	Q9UKI2
ENSSSCG00000006232__RAB2A		RAB2A		RAB2A, member RAS oncogene family	383.05	-0.129	-0.008	-0.148		431.17	401.53	382.98	355.7	380.88	346.05	416.35	369.34	363.465	P61019
ENSSSCG00000032467__RAB5C		RAB5C		RAB5C, member RAS oncogene family	382.99	0.06	0.3	0.35		363.1	345.29	377.48	338.77	477.28	396.03	354.195	358.125	436.655	P51148
ENSSSCG00000007646__LAMTOR4		LAMTOR4		late endosomal/lysosomal adaptor, MAPK and MTOR activator 4	382.95	0.037	0.613	0.64		344.72	311.33	358.3	294.61	512.42	476.33	328.025	326.455	494.375	Q0VGL1
ENSSSCG00000025133__ITGB2		ITGB2	Receptor	integrin subunit beta 2	382.27	-0.026	0.571	0.536		417.29	265.88	407.58	242.55	571.82	388.49	341.585	325.065	480.155	P05107
ENSSSCG00000024776__SNRPG		SNRPG		small nuclear ribonucleoprotein polypeptide G	382.24	-0.003	-0.142	-0.155		425.12	383.56	432.53	349.98	356.07	346.19	404.34	391.255	351.13	P62308
ENSSSCG00000005614__NIBAN2	Late down	NIBAN2		family with sequence similarity 129 member B	381.64	-0.215	-1.651	-1.883		456.31	633.79	275.97	637.52	197.41	88.81	545.05	456.745	143.11	Q96TA1	20		Down	Down
ENSSSCG00000026753__OSBPL11		OSBPL11		oxysterol binding protein like 11	380.64	0.116	-0.213	-0.108		433.24	341.07	439.93	373.83	397.35	298.42	387.155	406.88	347.885	Q9BXB4
ENSSSCG00000002307__ERH		ERH		enhancer of rudimentary homolog	379.23	-0.125	0.108	-0.027		406.03	395.96	402.36	310.41	366.39	394.23	400.995	356.385	380.31	P84090
ENSSSCG00000017202__H3-3B		H3-3B		H3 histone family member 3A	379.01	0.033	-0.216	-0.194		387.66	413.86	386.01	410.02	291.73	384.75	400.76	398.015	338.24	P84243
ENSSSCG00000000145__ENSSSCG00000000145		MYH9		myosin heavy chain 9	378.9	-0.113	0.361	0.238		373.63	374.89	370.85	300.33	448.19	405.51	374.26	335.59	426.85	P35579
ENSSSCG00000016101__CFLAR		CFLAR		CASP8 and FADD like apoptosis regulator	378.61	0.212	-0.251	-0.051		352.49	390.6	383.05	452.75	307.87	384.89	371.545	417.9	346.38	O15519
ENSSSCG00000008973__NAAA	Late up	NAAA		N-acylethanolamine acid amidase	377.84	0.08	2.487	2.559		187.71	105.42	198.57	101.56	929.43	744.37	146.565	150.065	836.9	Q02083	10		Up	Up
ENSSSCG00000034937__SH3BGRL3		SH3BGRL3		SH3 domain binding glutamate rich protein like 3	376.98	-0.108	0.555	0.436		389.87	314.92	359.08	274.9	497.38	425.73	352.395	316.99	461.555	Q9H299
ENSSSCG00000035863__PLIN2		PLIN2		perilipin 2	376.95	-0.413	-0.275	-0.699		466.92	506.67	354.99	354.5	211.47	367.16	486.795	354.745	289.315	Q99541
ENSSSCG00000040879__CNBP		CNBP		CCHC-type zinc finger nucleic acid binding protein	375.63	0.115	-0.427	-0.322		447.62	350.3	448.96	389.48	309.41	307.98	398.96	419.22	308.695	P62633
ENSSSCG00000017259__PRKAR1A		PRKAR1A		protein kinase cAMP-dependent type I regulatory subunit alpha	374.91	-0.106	0.029	-0.088		400.69	399.48	371.98	349.31	375.39	352.63	400.085	360.645	364.01	P10644
ENSSSCG00000033332__PSMA7		PSMA7		proteasome subunit alpha 7	374.83	0.335	-0.245	0.078		333.97	359.1	403.98	444.85	345.64	361.42	346.535	424.415	353.53	O14818
ENSSSCG00000011951__NFKBIZ		NFKBIZ		NFKB inhibitor zeta	372.97	0.183	-0.714	-0.545		358.97	450.64	335.47	557.7	199.72	335.32	404.805	446.585	267.52	Q9BYH8
ENSSSCG00000030567__SSR3		SSR3		signal sequence receptor subunit 3	372.29	-0.184	-0.018	-0.213		435.66	395.61	378.96	330.57	312.7	380.25	415.635	354.765	346.475	Q9UNL2
ENSSSCG00000005169__RPS6		RPS6		ribosomal protein S6	372.09	-0.726	-0.542	-1.278		572.02	553.03	348.15	311.61	181.05	266.65	562.525	329.88	223.85	P62753	11			Down
ENSSSCG00000002040__MRPL52		MRPL52		mitochondrial ribosomal protein L52	370.98	0.115	-0.338	-0.234		374.42	400.68	417.23	397.15	275.26	361.14	387.55	407.19	318.2	Q86TS9
ENSSSCG00000025108__G6PD		G6PD		glucose-6-phosphate dehydrogenase	370.91	0.259	-0.167	0.081		354.41	344.52	431.76	379.17	405.81	309.78	349.465	405.465	357.795	P11413
ENSSSCG00000014804__LAMTOR1		LAMTOR1		late endosomal/lysosomal adaptor, MAPK and MTOR activator 1	370.49	-0.108	0.009	-0.11		393.29	401.74	372.9	342.53	373.97	338.51	397.515	357.715	356.24	Q6IAA8
ENSSSCG00000000033__TSPO		TSPO	Receptor	translocator protein	369.9	0.385	0.187	0.561		355.19	245.23	437.61	322.6	532.29	326.46	300.21	380.105	429.375	P30536
ENSSSCG00000022300__MAT2A		MAT2A		methionine adenosyltransferase 2A	369.85	-0.085	-0.295	-0.392		387.81	449.3	334.9	431.69	248.14	367.23	418.555	383.295	307.685	P31153
ENSSSCG00000015844__GSR		GSR		glutathione-disulfide reductase	368.83	-0.237	-0.473	-0.722		459.23	458.82	351.82	404.45	312.7	225.95	459.025	378.135	269.325	P00390	3			Down
ENSSSCG00000035634__PLSCR1		PLSCR1		phospholipid scramblase 1	368.1	0.281	0.421	0.692		301.57	288.99	371.56	324.33	442.81	479.31	295.28	347.945	461.06	O15162	15			Up
ENSSSCG00000034230__ENSSSCG00000034230		RBX1		ring-box 1	365.88	-0.181	-0.015	-0.207		399.13	416.11	347.59	350.06	336.2	346.19	407.62	348.825	341.195	P62877
ENSSSCG00000010931__ENSSSCG00000010931		KLHL12		kelch like family member 12	365.7	0.291	0.204	0.484		334.11	285.82	388.05	347.58	432.82	405.79	309.965	367.815	419.305	Q53G59
ENSSSCG00000006775__CAPZA1		CAPZA1		capping actin protein of muscle Z-line alpha subunit 1	365.25	-0.269	-0.365	-0.644		452.68	451.7	374.66	353.59	250.01	308.88	452.19	364.125	279.445	P52907
ENSSSCG00000008638__YWHAQ		YWHAQ		tyrosine 3-monooxygenase/tryptophan 5-monooxygenase activation protein theta	365.15	0.156	-0.566	-0.422		380.26	401.39	413.99	431.16	288.87	275.23	390.825	422.575	282.05	P27348
ENSSSCG00000017509__ENSSSCG00000017509		RPL19		ribosomal protein L19	363.2	0.266	-0.207	0.046		327.06	361.64	363.94	440.11	285.03	401.43	344.35	402.025	343.23	P84098
ENSSSCG00000011133__PFKFB3		PFKFB3		6-phosphofructo-2-kinase/fructose-2,6-biphosphatase 3	362.35	-0.118	0.802	0.671		301.36	331.62	246.44	319.97	536.25	438.46	316.49	283.205	487.355	Q16875
ENSSSCG00000029521__CD82		CD82		CD82 molecule	361.98	0.455	0.102	0.545		315.74	264.89	391.72	380.53	379.57	439.43	290.315	386.125	409.5	P27701
ENSSSCG00000011916__ATP6V1A		ATP6V1A		ATPase H+ transporting V1 subunit A	361.33	-0.278	-0.117	-0.407		384.32	473.05	316.5	369.84	285.36	338.92	428.685	343.17	312.14	P38606
ENSSSCG00000023377__EMP3	Late down	EMP3		epithelial membrane protein 3	360.5	0.026	-0.828	-0.814		379.97	472.42	369.02	473.82	202.68	265.06	426.195	421.42	233.87	P54852	3		Down	Down
ENSSSCG00000015545__GLUL		GLUL		glutamate-ammonia ligase	360.12	0.221	-0.547	-0.338		437.87	308.3	446.7	396.7	282.29	288.87	373.085	421.7	285.58	P15104
ENSSSCG00000008796__RBM47		RBM47		RNA binding motif protein 47	359.43	0.363	-0.381	-0.03		287.83	387.22	360.14	483.22	294.03	344.11	337.525	421.68	319.07	A0AV96
ENSSSCG00000029230__ECM1		ECM1		extracellular matrix protein 1	359.2	0.289	0.137	0.416	T	332.97	287.16	411.6	322.9	425.57	374.99	310.065	367.25	400.28	Q16610
ENSSSCG00000022674__ENSSSCG00000022674		DAZAP2		DAZ associated protein 2	359.14	0.434	-0.194	0.227		345.22	280.67	405.04	415.51	330.6	377.82	312.945	410.275	354.21	Q15038
ENSSSCG00000018082__COX3		MT-CO3		cytochrome c oxidase III	359.05	0.286	0.107	0.384		350.99	274.68	449.66	289.35	375.61	414.03	312.835	369.505	394.82	P00414
ENSSSCG00000000886__SLC25A3		SLC25A3		solute carrier family 25 member 3	357.79	0.065	-0.188	-0.135		402.12	339.16	386.29	365.86	338.39	314.9	370.64	376.075	326.645	Q00325
ENSSSCG00000049524__ENSSSCG00000049524		LY9		lymphocyte antigen 9	357.44	0.325	0.719	1.034		264.4	246.85	323.06	298.3	506.6	505.4	255.625	310.68	506	Q9HBG7	9			Up
ENSSSCG00000009828__PPP1CC		PPP1CC		protein phosphatase 1 catalytic subunit gamma	356.39	-0.07	0.18	0.099		393.86	328.31	350.83	316.65	395.71	352.97	361.085	333.74	374.34	P36873
ENSSSCG00000023165__SEMA7A		SEMA7A		semaphorin 7A	354.34	-0.066	-0.368	-0.446		355.12	451.07	337.3	410.55	306.99	264.99	403.095	373.925	285.99	O75326
ENSSSCG00000037426__ENSSSCG00000037426		LILRA5	Receptor	leukocyte immunoglobulin like receptor A5	352.88	0.605	-0.715	-0.124	T	300.5	328.94	378.75	551.08	260	298.01	314.72	464.915	279.005	A6NI73
ENSSSCG00000010734__ENSSSCG00000010734		OAT		ornithine aminotransferase	351.71	-0.108	-0.696	-0.815		441.5	419.92	397.21	378.2	243.31	230.1	430.71	387.705	236.705	P04181	3			Down
ENSSSCG00000008769__ENSSSCG00000008769	Late up	CD68		CD68 molecule	351.7	-0.445	1.423	0.968		334.97	250.51	247.56	169.2	521.31	586.67	292.74	208.38	553.99	P34810	14		Up	Up
ENSSSCG00000013235__MADD		MADD		MAP kinase activating death domain	351.37	0.306	0.813	1.109		284.84	206.96	335.96	253.46	560.62	466.36	245.9	294.71	513.49	Q8WXG6	9			Up
ENSSSCG00000009746__RAN		RAN		RAN, member RAS oncogene family	351.2	-0.332	-0.517	-0.858		435.66	479.25	373.53	331.63	200.6	286.52	457.455	352.58	243.56	P62826	3			Down
ENSSSCG00000001457__SLA-DQB1		HLA-DQB1		major histocompatibility complex, class II, DQ beta 1	350.8	-0.327	-0.486	-0.824		564.33	342.9	428.51	272.12	291.07	205.87	453.615	350.315	248.47	P01920
ENSSSCG00000018084__ND3		MT-ND3		NADH dehydrogenase, subunit 3	350.77	0.33	0.068	0.389		336.11	267.92	450.93	284.68	352.89	412.09	302.015	367.805	382.49	P03897
ENSSSCG00000014289__UQCRQ		UQCRQ		ubiquinol-cytochrome c reductase complex III subunit VII	346.67	-0.072	0.261	0.179		369.36	320.07	345.19	291.08	357.61	396.72	344.715	318.135	377.165	O14949
ENSSSCG00000035914__PSMB2		PSMB2		proteasome subunit beta 2	346.21	-0.185	-0.155	-0.351		376.7	418.86	330.95	348.18	283.6	318.98	397.78	339.565	301.29	P49721
ENSSSCG00000038280__NSUN4		NSUN4		NOP2/Sun RNA methyltransferase family member 4	345.94	0.219	0.049	0.258		347.93	283.85	419.63	293.03	377.48	353.73	315.89	356.33	365.605	Q96CB9
ENSSSCG00000003903__ENSSSCG00000003903		UQCRH		ubiquinol-cytochrome c reductase hinge protein	345.94	0.219	0.049	0.258		347.93	283.85	419.63	293.03	377.48	353.73	315.89	356.33	365.605	P07919
ENSSSCG00000046387__PSMD2		PSMD2		proteasome 26S subunit, non-ATPase 2	344.61	-0.097	0.026	-0.081		333.9	398.78	314.04	351.11	393.73	276.07	366.34	332.575	334.9	Q13200
ENSSSCG00000024550__UQCR10		UQCR10		ubiquinol-cytochrome c reductase, complex III subunit X	343.81	0.015	0.324	0.329		344.3	301.32	344.7	288.07	418.32	366.13	322.81	316.385	392.225	Q9UDW1
ENSSSCG00000011458__ACTR8		ACTR8		ARP8 actin-related protein 8 homolog	342.99	-0.015	-0.394	-0.42		343.8	423.37	347.1	390.01	256.26	297.39	383.585	368.555	276.825	Q9H981
ENSSSCG00000032583__SRSF5		SRSF5		serine and arginine rich splicing factor 5	342.13	-0.167	-0.298	-0.476		394.36	407.59	334.48	359.01	285.47	271.84	400.975	346.745	278.655	Q13243
ENSSSCG00000000406__PTGES3		PTGES3		prostaglandin E synthase 3	342.11	0.092	-0.385	-0.304		350.21	378.7	382.27	371.35	262.96	307.15	364.455	376.81	285.055	Q15185
ENSSSCG00000013241__NR1H3		NR1H3	Receptor	nuclear receptor subfamily 1 group H member 3	341.62	0.31	0.802	1.102		277.43	201.47	327.29	248.42	541.52	453.56	239.45	287.855	497.54	Q13133	9			Up
ENSSSCG00000037071__ENSSSCG00000037071		TMEM256		transmembrane protein 256	340.26	0.177	0.808	0.974		283.13	227.54	315.02	244.66	525.7	445.53	255.335	279.84	485.615	Q8N2U0	9			Up
ENSSSCG00000011022__SVIL		SVIL		supervillin	339.86	-0.231	0.333	0.093		418.78	294.34	362.04	226.9	436.99	300.09	356.56	294.47	368.54	O95425
ENSSSCG00000004002__RPS5		RPS5		ribosomal protein S5	339.72	-0.394	-0.142	-0.545		429.25	419.71	345.9	280.77	285.69	276.97	424.48	313.335	281.33	P46782
ENSSSCG00000015460__ENSSSCG00000015460		RPL22L1		ribosomal protein L22 like 1	339.58	0.3	0.433	0.724		308.48	228.81	387.42	253.76	463.45	395.55	268.645	320.59	429.5	Q6P5R6	15			Up
ENSSSCG00000032390__NDUFB2		NDUFB2		NADH:ubiquinone oxidoreductase subunit B2	339.42	0.303	0.041	0.333		314.03	282.37	377.69	336.06	359.8	366.54	298.2	356.875	363.17	O95178
ENSSSCG00000027503__OSBPL8		OSBPL8		oxysterol binding protein like 8	339.14	0.184	-0.504	-0.331		342.8	365.94	395.59	385.57	290.96	253.98	354.37	390.58	272.47	Q9BZF1
ENSSSCG00000017544__ATP5MC1		ATP5MC1		ATP synthase, H+ transporting, mitochondrial Fo complex subunit C1	338.69	0.244	-0.069	0.164		360.96	267.78	400.88	321.17	313.91	367.44	314.37	361.025	340.675	P05496
ENSSSCG00000014071__ENSSSCG00000014071		BTF3		basic transcription factor 3	338.35	-0.005	-0.344	-0.36		369.86	376.65	359.01	363	243.2	318.36	373.255	361.005	280.78	P20290
ENSSSCG00000021672__WBP2		WBP2		WW domain binding protein 2	338.1	-0.162	-0.046	-0.219		365.16	386.87	328.35	323.88	297.33	327.01	376.015	326.115	312.17	Q969T9
ENSSSCG00000022659__CLTC		CLTC		clathrin heavy chain	336.03	-0.283	0.092	-0.203		360.18	404.49	292.54	317.26	310.28	331.44	382.335	304.9	320.86	Q00610
ENSSSCG00000021443__SGK1		SGK1		serum/glucocorticoid regulated kinase 1	334.51	-0.179	-0.687	-0.878		410.59	431.83	335.25	387	187.42	254.95	421.21	361.125	221.185	O00141	3			Down
ENSSSCG00000013849__TPM4		TPM1		tropomyosin 1	334.36	-0.018	0.019	-0.012		313.89	373.48	262.23	397.45	370.78	288.32	343.685	329.84	329.55	P09493
ENSSSCG00000016991__DUSP1		DUSP1		dual specificity phosphatase 1	334.35	-0.151	0.144	-0.019		335.11	374.4	284.78	335.39	335.98	340.44	354.755	310.085	338.21	P28562
ENSSSCG00000037772__ATP5PB		ATP5PB		ATP synthase, H+ transporting, mitochondrial Fo complex subunit B1	334.12	0.075	0.321	0.386		350.78	259.18	363.66	259.18	415.69	356.23	304.98	311.42	385.96	P24539
ENSSSCG00000016857__DAB2		DAB2		DAB2, clathrin adaptor protein	333.23	0.045	-0.414	-0.378		390.08	338.39	412.72	316.05	278.44	263.67	364.235	364.385	271.055	P98082
ENSSSCG00000002655__MAP1LC3B		MAP1LC3B		microtubule associated protein 1 light chain 3 beta	332.78	0.004	0.01	0.003		343.09	335.78	348.93	311.16	346.63	311.09	339.435	330.045	328.86	Q9GZQ8
ENSSSCG00000010260__SAR1A		SAR1A		secretion associated Ras related GTPase 1A	332.32	-0.154	-0.078	-0.243		390.37	351.14	351.82	294.39	324.12	282.09	370.755	323.105	303.105	Q9NR31
ENSSSCG00000012961__ENSSSCG00000012961		BANF1		barrier to autointegration factor 1	331.4	0.093	-0.158	-0.076		343.87	329.79	359.57	337.64	276.58	340.93	336.83	348.605	308.755	O75531
ENSSSCG00000004626__TMOD3		TMOD3		tropomodulin 3	330.95	-0.048	-0.656	-0.715		369.36	416.33	359.01	378.5	238.15	224.35	392.845	368.755	231.25	Q9NYL9	3			Down
ENSSSCG00000022206__UOX					328.66	0.201	0.198	0.388		290.11	293.15	336.1	314.17	397.13	341.27	291.63	325.135	369.2
ENSSSCG00000009320__FLT1		FLT1	Receptor	fms related tyrosine kinase 1	328.65	0.598	-1.106	-0.52	T	287.33	339.87	411.74	510.23	213.88	208.85	313.6	460.985	211.365	P17948	16		Down
ENSSSCG00000037510__DYNLRB1		DYNLRB1		dynein light chain roadblock-type 1	328.12	0.205	-0.72	-0.526		355.97	349.87	388.9	400.69	204.55	268.73	352.92	394.795	236.64	Q9NP97
ENSSSCG00000031170__TMEM123		TMEM123	Receptor	transmembrane protein 123	328.03	-0.246	0.863	0.609		386.88	210.21	332.15	155.28	567.87	315.8	298.545	243.715	441.835	Q8N131
ENSSSCG00000032949__APH1B		APH1B		aph-1 homolog B, gamma-secretase subunit	327.96	-0.031	0.393	0.352		334.47	283.56	338.57	247.82	405.59	357.75	309.015	293.195	381.67	Q8WW43
ENSSSCG00000027257__PSMB1		PSMB1		proteasome subunit beta 1	326.79	-0.293	-0.093	-0.397		403.19	373.2	335.89	278.44	275.26	294.76	388.195	307.165	285.01	P20618
ENSSSCG00000017723__CCL2	Late up	CCL2	Cytokine	C-C motif chemokine ligand 2	326.03	-0.429	2.053	1.615	T	202.16	216.41	161.49	140.08	356.4	879.63	209.285	150.785	618.015	P13500	4		Up	Up
ENSSSCG00000017920__ENSSSCG00000017920		CXCL16	Cytokine	C-X-C motif chemokine ligand 16	326.02	-0.179	-0.248	-0.44	T	366.66	394.13	285.21	367.44	319.84	222.83	380.395	326.325	271.335	Q9H2A7
ENSSSCG00000026571__RAB8B		RAB8B		RAB8B, member RAS oncogene family	325.39	-0.029	0.386	0.347		332.4	281.31	337.16	245.94	402.18	353.32	306.855	291.55	377.75	Q92930
ENSSSCG00000026812__EMG1		EMG1		EMG1, N1-specific pseudouridine methyltransferase	325.32	0.06	-0.298	-0.249		352.7	338.18	361.05	337.8	275.92	286.24	345.44	349.425	281.08	Q92979
ENSSSCG00000048844__SELENOK		SELENOK		selenoprotein K	324.98	-0.019	-0.399	-0.43		324.43	404.63	327.43	370.82	242.65	279.94	364.53	349.125	261.295	Q9Y6D0
ENSSSCG00000015227__SRPRA		SRPRA	Receptor	SRP receptor alpha subunit	324.89	-0.214	-0.016	-0.24		364.73	369.75	332.72	281.3	273.5	327.36	367.24	307.01	300.43	P08240
ENSSSCG00000009164__CISD2		CISD2		CDGSH iron sulfur domain 2	324.09	0.205	-0.306	-0.113		291.96	353.54	315.3	407.39	273.28	303.06	322.75	361.345	288.17	Q8N5K1
ENSSSCG00000040743__M6PR		M6PR	Receptor	mannose-6-phosphate receptor, cation dependent	322.32	0.025	-0.248	-0.234		335.32	353.26	328.56	351.34	267.57	297.87	344.29	339.95	282.72	P20645
ENSSSCG00000007754__ITGAM		ITGAM	Receptor	integrin subunit alpha M	322.21	0.075	-0.072	-0.008		298.01	350.23	318.05	344.57	279.76	342.66	324.12	331.31	311.21	P11215
ENSSSCG00000012247__ATP6AP2		ATP6AP2	Receptor	ATPase H+ transporting accessory protein 2	321.44	0.122	0.22	0.33		323.36	266.16	311.85	310.64	346.74	369.86	294.76	311.245	358.3	O75787
ENSSSCG00000039148__P4HB		P4HB		prolyl 4-hydroxylase subunit beta	320.53	-0.392	0.371	-0.031		366.37	349.73	287.18	242.02	358.05	319.81	358.05	264.6	338.93	P07237
ENSSSCG00000025675__EEF2		EEF2		eukaryotic translation elongation factor 2	319.69	0.45	-0.343	0.094		286.19	285.25	362.82	394.67	256.05	333.18	285.72	378.745	294.615	P13639
ENSSSCG00000013992__ARF1		ARF1		ADP ribosylation factor 1	317.7	-0.445	0.033	-0.423		387.09	396.24	290	268.05	279.32	285.48	391.665	279.025	282.4	P84077
ENSSSCG00000008336__ANXA4		ANXA4		annexin A4	316.79	-0.078	0.325	0.235		339.45	282.29	296.77	274.6	339.16	368.48	310.87	285.685	353.82	P09525
ENSSSCG00000010320__VDAC2		VDAC2		voltage dependent anion channel 2	315.98	0.182	-0.713	-0.542		339.88	345.93	368.67	386.4	213.66	241.31	342.905	377.535	227.485	P45880
ENSSSCG00000009555__LAMP1		LAMP1	Receptor	lysosomal associated membrane protein 1	315.28	0.024	0.537	0.551		291.67	263.9	288.8	259.33	461.58	326.39	277.785	274.065	393.985	P11279
ENSSSCG00000008429__EPCAM		EPCAM		epithelial cell adhesion molecule	315.04	0.215	-0.556	-0.354		260.34	395.61	280.55	459.22	180.4	314.14	327.975	369.885	247.27	P16422
ENSSSCG00000037358__HPS5		SAA1		serum amyloid A1	314.99	-0.21	0.13	-0.09	T	308.91	379.4	306.07	271.06	288.43	336.08	344.155	288.565	312.255	P0DJI8
ENSSSCG00000011615__RAB7A		RAB7A		RAB7A, member RAS oncogene family	314.69	-0.011	-0.554	-0.578		309.12	414.21	303.6	393.39	218.82	249	361.665	348.495	233.91	P51149
ENSSSCG00000041738__ENSSSCG00000041738		LILRA2	Receptor	leukocyte immunoglobulin like receptor A2	314.3	0.441	-0.58	-0.151	T	280.92	310.62	360.07	419.57	240.56	274.06	295.77	389.82	257.31	Q8N149
ENSSSCG00000039314__MCL1		MCL1		BCL2 family apoptosis regulator	313.59	0.299	-0.267	0.02		280.21	312.74	325.31	382.86	255.83	324.59	296.475	354.085	290.21	Q07820
ENSSSCG00000040631__LPL		LPL		lipoprotein lipase	313.13	0.719	0.428	1.135	T	196.18	201.96	311	324.93	365.18	479.51	199.07	317.965	422.345	P06858	2			Up
ENSSSCG00000008443__EPAS1		EPAS1		endothelial PAS domain protein 1	312.21	-0.157	0.009	-0.159		249.66	435.35	258.56	338.17	250.77	340.72	342.505	298.365	295.745	Q99814
ENSSSCG00000000071__ST13		ST13		suppression of tumorigenicity 13	312.05	0.329	0.027	0.346		256.35	286.73	343.43	318.54	339.49	327.78	271.54	330.985	333.635	P50502
ENSSSCG00000017752__WSB1		WSB1		WD repeat and SOCS box containing 1	311.3	0.031	-0.068	-0.048		335.47	302.59	320.45	312.29	304.25	292.75	319.03	316.37	298.5	Q9Y6I7
ENSSSCG00000034709__ENSSSCG00000034709		EIF5		eukaryotic translation initiation factor 5	311.21	0.151	-0.723	-0.586		327.35	358.61	297.26	442.59	216.52	224.91	342.98	369.925	220.715	P55010
ENSSSCG00000005037__ERO1A		ERO1A		endoplasmic reticulum oxidoreductase 1 alpha	309.85	0.222	0.004	0.216		314.96	256.01	368.45	277.31	364.08	278.28	285.485	322.88	321.18	Q96HE7
ENSSSCG00000021206__IL1RAP	Late down	IL1RAP	Receptor	interleukin 1 receptor accessory protein	309.4	-0.286	-1.184	-1.482	T	359.68	507.3	297.33	393.09	109.25	189.74	433.49	345.21	149.495	Q9NPH3	20		Down	Down
ENSSSCG00000001564__SRSF3		SRSF3		serine and arginine rich splicing factor 3	309.21	-0.151	-0.643	-0.804		365.16	399.2	333.35	334.71	202.03	220.82	382.18	334.03	211.425	P84103	3			Down
ENSSSCG00000010368__GLUD1		GLUD1		glutamate dehydrogenase 1	309.09	0.078	-0.167	-0.1		352.49	281.17	358.45	290.02	329.94	242.49	316.83	324.235	286.215	P00367
ENSSSCG00000000633__YBX3		YBX3		Y-box binding protein 3	309.05	-0.41	-0.14	-0.562		392.86	384.33	266.88	300.86	289.64	219.72	388.595	283.87	254.68	P16989
ENSSSCG00000000804__ANO6		ANO6		anoctamin 6	307.46	-0.05	-0.173	-0.234		288.82	379.96	299.09	327.86	268.23	280.77	334.39	313.475	274.5	Q4KMQ2
ENSSSCG00000010877__HNRNPU		HNRNPU		heterogeneous nuclear ribonucleoprotein U	305.57	-0.03	0.069	0.029		293.24	331.34	306.35	287.01	295.24	320.23	312.29	296.68	307.735	Q00839
ENSSSCG00000012042__ATP5PO		ATP5PO		ATP synthase, H+ transporting, mitochondrial F1 complex, O subunit	304.24	-0.175	-0.167	-0.353		374.35	323.66	334.34	264.97	230.68	297.46	349.005	299.655	264.07	P48047
ENSSSCG00000033674__PRKCB		PRKCB		protein kinase C beta	303.43	-0.583	-0.796	-1.392		402.12	500.75	245.31	340.05	169.42	162.95	451.435	292.68	166.185	P05771	11			Down
ENSSSCG00000007984__MRPL28		MRPL28		mitochondrial ribosomal protein L28	303.26	-0.105	-0.171	-0.285		315.03	360.23	323.48	285.51	260.11	275.17	337.63	304.495	267.64	Q13084
ENSSSCG00000008701__LRPAP1		LRPAP1		LDL receptor related protein associated protein 1	302.58	-0.114	0.305	0.18		299.22	307.52	283.58	260.15	361.89	303.13	303.37	271.865	332.51	P30533
ENSSSCG00000016067__STK17B		STK17B		serine/threonine kinase 17b	302.54	0.261	-0.039	0.211		293.6	259.25	336.59	306.2	355.96	263.61	276.425	321.395	309.785	O94768
ENSSSCG00000033690__DERL1		DERL1		derlin 1	302.08	0.226	-0.012	0.203		282.91	275.11	319.68	313.65	317.97	303.13	279.01	316.665	310.55	Q9BUN8
ENSSSCG00000004154__TNFAIP3		TNFAIP3		TNF alpha induced protein 3	301.72	-0.385	-0.361	-0.76		333.69	448.32	231.84	349.91	258.46	188.08	391.005	290.875	223.27	P21580	3			Down
ENSSSCG00000004103__PCMT1		PCMT1		protein-L-isoaspartate	300.5	0.229	0.099	0.317		291.74	247.7	313.33	300.1	350.69	299.46	269.72	306.715	325.075	P22061
ENSSSCG00000006800__CD53		CD53		CD53 molecule	298.91	0.572	-0.598	-0.04		283.7	246.29	325.81	439.36	235.29	262.98	264.995	382.585	249.135	P19397
ENSSSCG00000008573__RAB10		RAB10		RAB10, member RAS oncogene family	298.25	0.405	-0.183	0.21		301.93	223.81	374.02	300.86	311.05	277.8	262.87	337.44	294.425	P61026
ENSSSCG00000006166__NDUFB8		NDUFB8		NADH:ubiquinone oxidoreductase subunit B8	298.15	0.245	0.143	0.378		291.17	233.95	340.19	263.24	330.82	329.51	262.56	301.715	330.165	O95169
ENSSSCG00000001858__CIB1		CIB1		calcium and integrin binding 1	297.57	-0.168	0.252	0.074		337.53	282.08	308.33	226.3	337.62	293.58	309.805	267.315	315.6	Q99828
ENSSSCG00000009384__INTS6		INTS6		integrator complex subunit 6	297.52	0.043	-0.083	-0.052		219.04	390.39	227.83	382.33	160.63	404.89	304.715	305.08	282.76	Q9UL03
ENSSSCG00000006488__GLMP		GLMP		glycosylated lysosomal membrane protein	297.09	-0.515	0.813	0.289		318.02	305.2	232.97	190.04	388.13	348.2	311.61	211.505	368.165	Q8WWB7	12		Up
ENSSSCG00000013436__ENSSSCG00000013436		UQCR11		ubiquinol-cytochrome c reductase, complex III subunit XI	297.04	0.257	0.282	0.53		271.59	229.66	327.22	253.61	373.86	326.32	250.625	290.415	350.09	O14957
ENSSSCG00000008602__LAPTM4A		LAPTM4A		lysosomal protein transmembrane 4 alpha	297.02	0.133	-0.301	-0.181		308.26	302.59	293.52	356.9	250.99	269.84	305.425	325.21	260.415	Q15012
ENSSSCG00000040912__SNX6		SNX6		sorting nexin 6	296.08	-0.129	-0.039	-0.179		332.33	315.84	301.07	273.85	271.86	281.53	324.085	287.46	276.695	Q9UNH7
ENSSSCG00000005373__NANS		NANS		N-acetylneuraminate synthase	295.41	0.269	-0.246	0.012		289.39	274.47	341.25	317.86	261.1	288.39	281.93	329.555	274.745	Q9NR45
ENSSSCG00000015769__SPCS3		SPCS3		signal peptidase complex subunit 3	295.03	0.103	0.005	0.096		281.85	293.43	269.13	330.95	336.75	258.07	287.64	300.04	297.41	P61009
ENSSSCG00000000405__ATP5F1B		ATP5F1B		ATP synthase, H+ transporting, mitochondrial F1 complex, beta polypeptide	294.64	0.025	-0.021	-0.007		337.03	262.21	316.29	275.28	286.79	290.26	299.62	295.785	288.525	P06576
ENSSSCG00000009904__DYNLL1		DYNLL1		dynein light chain LC8-type 1	294.3	0.282	0.425	0.697		254.36	216.9	327.15	228.26	369.9	369.24	235.63	277.705	369.57	P63167	15			Up
ENSSSCG00000015808__ADAM9		ADAM9		ADAM metallopeptidase domain 9	294.15	0.355	0.023	0.367	T	224.81	281.24	276.25	352.39	314.46	315.73	253.025	314.32	315.095	Q13443
ENSSSCG00000008645__ID2		ID2		inhibitor of DNA binding 2, HLH protein	293.84	-0.301	-0.146	-0.459		414.72	293.01	305.93	251.05	244.52	253.78	353.865	278.49	249.15	Q02363
ENSSSCG00000037310__ATP6AP1		ATP6AP1		ATPase H+ transporting accessory protein 1	293.23	-0.142	0.234	0.078		287.19	319.15	214.29	319.59	374.19	244.98	303.17	266.94	309.585	Q15904
ENSSSCG00000013302__CAT		CAT		catalase	293.09	-0.304	0.967	0.653		335.18	196.25	265.82	151.22	450.71	359.34	265.715	208.52	405.025	P04040	14		Up
ENSSSCG00000032595__RAP1B		RAP1B		RAP1B, member of RAS oncogene family	292.48	0.077	0.001	0.065		280.49	297.45	263.99	328.09	322.91	261.94	288.97	296.04	292.425	P61224
ENSSSCG00000013524__MICOS13		MICOS13		chromosome 19 open reading frame 70	291.43	0.055	0.182	0.226		302	255.16	307.06	254.21	307.21	322.93	278.58	280.635	315.07	Q5XKP0
ENSSSCG00000034465__LRP10		LRP10	Receptor	LDL receptor related protein 10	291.2	-0.008	0.19	0.17		274.51	297.59	247	305.6	355.41	267.07	286.05	276.3	311.24	Q7Z4F1
ENSSSCG00000022742__PRDX6		PRDX6		peroxiredoxin 6	290.55	0.24	-0.45	-0.221		317.31	268.69	361.97	309.21	237.93	248.17	293	335.59	243.05	P30041
ENSSSCG00000021386__PTGR1		PTGR1		prostaglandin reductase 1	290.45	-0.038	-0.11	-0.158		355.12	264.68	330.81	254.66	271.53	265.89	309.9	292.735	268.71	Q14914
ENSSSCG00000024316__COX5A		COX5A		cytochrome c oxidase subunit 5A	289.84	0.142	0.091	0.223		299.51	244.17	329.05	252.56	299.41	314.35	271.84	290.805	306.88	P20674
ENSSSCG00000031892__HSBP1		HSBP1		heat shock factor binding protein 1	289.73	-0.249	0.13	-0.13		294.17	349.8	257.71	268.28	265.82	302.58	321.985	262.995	284.2	O75506
ENSSSCG00000006175__LY96		LY96		lymphocyte antigen 96	288.76	0.092	0.112	0.193	T	261.34	290.54	290.56	280.02	336.64	273.43	275.94	285.29	305.035	Q9Y6Y9
ENSSSCG00000001418__NEU1	Late up	NEU1		neuraminidase 1	288.58	-0.199	1.217	1.009		275.08	181.1	230.08	155.21	554.8	335.18	228.09	192.645	444.99	Q99519	14		Up	Up
ENSSSCG00000015988__HNRNPA3		HNRNPA3		heterogeneous nuclear ribonucleoprotein A3	288.15	-0.133	-0.143	-0.287		315.88	329.93	291.27	280.24	244.41	267.14	322.905	285.755	255.775	P51991
ENSSSCG00000003983__SMAP2	Late up	SMAP2		small ArfGAP2	287.86	0.587	0.91	1.486		193.33	140.72	261.8	224.95	528.12	378.24	167.025	243.375	453.18	Q8WU79	18		Up	Up
ENSSSCG00000022301__EIF4EBP1		EIF4EBP1		eukaryotic translation initiation factor 4E binding protein 1	286.43	-0.417	0.418	-0.008		384.32	254.53	288.52	175.14	379.68	236.4	319.425	231.83	308.04	Q13541
ENSSSCG00000034137__PPIB		PPIB		peptidylprolyl isomerase B	286.4	-0.817	0.077	-0.75		380.47	428.52	228.81	216.52	197.52	266.58	404.495	222.665	232.05	P23284	6			Down
ENSSSCG00000021408__TKT		TKT		transketolase	286.31	-0.082	0.224	0.131		293.31	283.99	274.14	254.96	320.5	290.95	288.65	264.55	305.725	P29401
ENSSSCG00000031182__PRELID1		PRELID1		PRELI domain containing 1	285.63	-0.029	0.329	0.289		297.73	249.32	286.19	233.75	333.78	313.03	273.525	259.97	323.405	Q9Y255
ENSSSCG00000037314__TMCO1		TMCO1		transmembrane and coiled-coil domains 1	285.45	-0.01	0.226	0.205		277.5	278.98	283.02	252.86	323.9	296.42	278.24	267.94	310.16	Q9UM00
ENSSSCG00000009434__RGCC		RGCC		regulator of cell cycle	284.61	0.018	-0.685	-0.682		264.4	395.61	203.72	446.43	223.11	174.38	330.005	325.075	198.745	Q9H4X1
ENSSSCG00000039885__PTP4A2		PTP4A2		protein tyrosine phosphatase type IVA, member 2	283.65	0.135	-0.036	0.087		274.01	276.16	277.38	309.06	302.38	262.91	275.085	293.22	282.645	Q12974
ENSSSCG00000032517__DMXL2		DMXL2		Dmx like 2	283.62	0.182	-0.6	-0.429		303.07	300.55	329.76	334.94	220.69	212.73	301.81	332.35	216.71	Q8TDJ6
ENSSSCG00000039221__MOB1A		MOB1A		MOB kinase activator 1A	283.6	0.448	-0.271	0.166		243.46	255.73	324.89	336.14	282.4	258.97	249.595	330.515	270.685	Q9H8S9
ENSSSCG00000034786__HACD2		HACD2		3-hydroxyacyl-CoA dehydratase 2	283.58	0.403	0.689	1.079		227.23	165.53	241.78	262.41	510.66	293.86	196.38	252.095	402.26	Q6Y1H2	9			Up
ENSSSCG00000006740__ATP1A1	Early down	ATP1A1		ATPase Na+/K+ transporting subunit alpha 1	283.52	-1.019	-0.432	-1.463		393.79	536.05	198.22	247.37	157.89	167.8	464.92	222.795	162.845	P05023	11	Down		Down
ENSSSCG00000009974__EWSR1		EWSR1		EWS RNA binding protein 1	283	-0.095	-0.544	-0.649		311.68	361.01	297.61	313.72	181.93	232.04	336.345	305.665	206.985	Q01844
ENSSSCG00000007522__CTSZ		CTSZ		cathepsin Z	282.51	-0.592	1.243	0.641		364.73	172.01	220.49	124.51	587.63	225.67	268.37	172.5	406.65	Q9UBR2	14		Up
ENSSSCG00000021355__SOD1		SOD1		superoxide dismutase 1, soluble	282.33	0.021	-0.371	-0.36		315.67	303.22	329.68	279.19	241.99	224.22	309.445	304.435	233.105	P00441
ENSSSCG00000040118__ENSSSCG00000040118		PPDPF		pancreatic progenitor cell differentiation and proliferation factor	282.1	0.012	0.449	0.45		257.85	255.09	261.03	240.74	363.21	314.69	256.47	250.885	338.95	Q9H3Y8
ENSSSCG00000005024__PYGL		PYGL		phosphorylase, glycogen, liver	281.75	0.008	0.325	0.323		291.6	238.89	299.16	218.02	378.03	264.78	265.245	258.59	321.405	P06737
ENSSSCG00000028509__RBM8A		RBM8A		RNA binding motif protein 8A	281.43	0.007	-0.385	-0.388		311.68	310.69	308.54	298.45	202.9	256.34	311.185	303.495	229.62	Q9Y5S9
ENSSSCG00000015892__PSMD14		PSMD14		proteasome 26S subunit, non-ATPase 14	281.25	0.325	-0.454	-0.141		263.83	281.87	317.7	345.85	231.12	247.13	272.85	331.775	239.125	O00487
ENSSSCG00000011137__GDI2		GDI2		GDP dissociation inhibitor 2	279.48	0.16	0.066	0.216		275.37	247.41	301.7	264.97	313.58	273.85	261.39	283.335	293.715	P50395
ENSSSCG00000029362__CHMP2A		CHMP2A		charged multivesicular body protein 2A	277.48	0.106	0.102	0.199		261.84	266.16	291.41	259.93	286.79	298.77	264	275.67	292.78	O43633
ENSSSCG00000006501__SSR2		SSR2		signal sequence receptor subunit 2	276.96	-0.49	0.251	-0.249		339.81	323.94	256.23	201.92	249.46	290.39	331.875	229.075	269.925	P43308
ENSSSCG00000017617__SCPEP1		SCPEP1		serine carboxypeptidase 1	276.85	-0.079	0.711	0.623	T	290.82	196.39	270.12	176.95	409.76	317.05	243.605	223.535	363.405	Q9HB40
ENSSSCG00000012325__SMC1A		SMC1A		structural maintenance of chromosomes 1A	276.79	-0.195	0.105	-0.1		306.34	297.73	280.62	231.04	272.73	272.26	302.035	255.83	272.495	Q14683
ENSSSCG00000006499__LAMTOR2		LAMTOR2		late endosomal/lysosomal adaptor, MAPK and MTOR activator 2	276.72	-0.059	0.222	0.153		288.18	264.11	284.36	229.76	303.15	290.74	276.145	257.06	296.945	Q9Y2Q5
ENSSSCG00000002135__PNP	Late down	PNP		purine nucleoside phosphorylase	276.31	0.479	-1.524	-1.059		249.3	339.23	293.03	504.29	85.42	186.56	294.265	398.66	135.99	P00491	20		Down	Down
ENSSSCG00000037143__ENSSSCG00000037143		UBE2L3		ubiquitin conjugating enzyme E2 L3	276.22	0.118	0.047	0.155		282.84	246.64	303.74	253.68	288.65	281.74	264.74	278.71	285.195	P68036
ENSSSCG00000009823__VPS29		VPS29		VPS29, retromer complex component	276.07	0.039	-0.168	-0.14		289.04	287.37	291.83	282.8	227.94	277.45	288.205	287.315	252.695	Q9UBQ0
ENSSSCG00000021220__CKB	Late down	CKB		creatine kinase B	275.48	-0.221	-1.571	-1.804		247.24	536.4	237.77	415.74	63.68	152.02	391.82	326.755	107.85	P12277	20		Down	Down
ENSSSCG00000001022__SSR1		SSR1		signal sequence receptor subunit 1	274.99	0.02	-0.261	-0.252		299.93	290.26	298.53	282.2	223.66	255.37	295.095	290.365	239.515	P43307
ENSSSCG00000012022__APP		APP		amyloid beta precursor protein	274.86	-0.235	0.065	-0.18		301.71	314.36	270.19	237.51	248.69	276.69	308.035	253.85	262.69	P05067
ENSSSCG00000020945__SMDT1		SMDT1		single-pass membrane protein with aspartate rich tail 1	274.26	-0.039	0.229	0.179		277	264.4	266.81	244.28	334.66	258.41	270.7	255.545	296.535	Q9H4I9
ENSSSCG00000012604__LAMP2		LAMP2		lysosomal associated membrane protein 2	274.05	0.243	0.227	0.459		242.89	230.15	293.73	249.02	298.32	330.2	236.52	271.375	314.26	P13473
ENSSSCG00000032908__PSMD7		PSMD7		proteasome 26S subunit, non-ATPase 7	274	0.102	-0.537	-0.447		297.01	300.69	309.67	312.74	208.39	215.49	298.85	311.205	211.94	P51665
ENSSSCG00000027294__CDV3		CDV3		CDV3 homolog	273.02	-0.157	-0.156	-0.322		284.34	335.57	277.8	261.66	227.83	250.94	309.955	269.73	239.385	Q9UKY7
ENSSSCG00000025486__MDH2		MDH2		malate dehydrogenase 2	272.81	-0.469	0.145	-0.334		350.92	312.31	251.51	213.28	248.91	259.94	331.615	232.395	254.425	P40926
ENSSSCG00000007043__GPCPD1		GPCPD1		glycerophosphocholine phosphodiesterase 1	271.76	0.158	0.039	0.186		308.41	203.51	317.56	236.23	368.04	196.8	255.96	276.895	282.42	Q9NPB8
ENSSSCG00000032003__ENSSSCG00000032003		GSTP1		glutathione S-transferase pi 1	271.45	-0.091	0.444	0.344		318.8	199.92	296.41	175.44	383.3	254.81	259.36	235.925	319.055	P09211
ENSSSCG00000022784__PLEKHO1		PLEKHO1		pleckstrin homology domain containing O1	271.3	0.191	0.32	0.5		237.2	231.06	261.1	257.52	377.81	263.12	234.13	259.31	320.465	Q53GL0
ENSSSCG00000031791__ARF4		ARF4		ADP ribosylation factor 4	269.51	-0.327	-0.063	-0.4		308.41	336.91	248.97	250.3	239.14	233.35	322.66	249.635	236.245	P18085
ENSSSCG00000025295__NDFIP1		NDFIP1		Nedd4 family interacting protein 1	269.29	-0.02	0.634	0.601	T	254.22	217.11	205.2	246.24	459.61	233.35	235.665	225.72	346.48	Q9BT67
ENSSSCG00000034261__TMEM59		TMEM59		transmembrane protein 59	269.01	0.206	0.55	0.745		248.95	182.37	272.16	210.2	399.66	300.71	215.66	241.18	350.185	Q9BXS4
ENSSSCG00000034197__EDEM1		EDEM1		ER degradation enhancing alpha-mannosidase like protein 1	267.07	0.773	-0.797	-0.039		205.51	239.52	280.55	458.54	189.51	228.79	222.515	369.545	209.15	Q92611
ENSSSCG00000013655__ICAM1		ICAM1	Receptor	intercellular adhesion molecule 1	266.85	0.047	-0.339	-0.303		293.45	281.03	286.19	289.8	251.54	199.09	287.24	287.995	225.315	P05362
ENSSSCG00000006309__CD247		CD247	Receptor	CD247 molecule	266.67	0.753	-0.01	0.729		191.7	185.54	262.79	354.87	342.13	262.98	188.62	308.83	302.555	P20963	2			Up
ENSSSCG00000006308__CREG1		CREG1		cellular repressor of E1A stimulated genes 1	266.67	0.753	-0.01	0.729	T	191.7	185.54	262.79	354.87	342.13	262.98	188.62	308.83	302.555	O75629	2			Up
ENSSSCG00000014036__TMED9		TMED9		transmembrane p24 trafficking protein 9	265.89	-0.338	0.138	-0.21		323.15	289.76	271.53	198.39	253.19	259.31	306.455	234.96	256.25	Q9BVK6
ENSSSCG00000034758__PDXK		PDXK		pyridoxal	265.73	-0.017	0.212	0.184		278.36	242.97	264.34	235.25	336.42	237.02	260.665	249.795	286.72	O00764
ENSSSCG00000000656__CLEC2B		CLEC2B		C-type lectin domain family 2 member B	265.36	-0.348	-0.128	-0.485		438.51	210.49	339.98	153.63	239.03	210.51	324.5	246.805	224.77	Q92478
ENSSSCG00000010954__ENSSSCG00000010954		ISCA1		iron-sulfur cluster assembly 1	265.26	0.05	0.318	0.359		261.98	228.6	283.87	208.55	320.61	287.97	245.29	246.21	304.29	Q9BUE6
ENSSSCG00000031773__ENSSSCG00000031773		C4orf3		chromosome 4 open reading frame 3	265.13	0.078	0.181	0.249		296.09	205.06	297.89	214.94	316.98	259.8	250.575	256.415	288.39	Q8WVX3
ENSSSCG00000022760__HNRNPK		HNRNPK		heterogeneous nuclear ribonucleoprotein K	264.93	-0.032	-0.178	-0.222		298.15	274.26	268.08	275.05	211.69	262.36	286.205	271.565	237.025	P61978
ENSSSCG00000026488__ENSSSCG00000026488		UBE2E1		ubiquitin conjugating enzyme E2 E1	262.4	0.306	-0.545	-0.251		227.3	295.47	266.45	361.42	182.92	240.83	261.385	313.935	211.875	P51965
ENSSSCG00000026981__ENSSSCG00000026981		MRPS6		mitochondrial ribosomal protein S6	262.23	0.047	-0.03	0.006		270.24	259.04	270.97	259.7	222.89	290.53	264.64	265.335	256.71	P82932
ENSSSCG00000034167__SLC5A3		SLC5A3		solute carrier family 5 member 3	262.23	0.047	-0.03	0.006		270.24	259.04	270.97	259.7	222.89	290.53	264.64	265.335	256.71	P53794
ENSSSCG00000009464__COMMD6		TBC1D4		TBC1 domain family member 4	261.49	0.047	0.35	0.386		252.72	227.68	256.59	224.72	314.9	292.33	240.2	240.655	303.615	O60343
ENSSSCG00000023110__UBXN1		UBXN1		UBX domain protein 1	261.41	-0.075	-0.056	-0.142		266.25	294.42	256.09	260.38	259.67	231.62	280.335	258.235	245.645	Q04323
ENSSSCG00000050398__ENSSSCG00000050398		LRP1	Receptor	LDL receptor related protein 1	260.9	0.062	0.053	0.102		154.74	358.75	175.52	345.69	220.8	309.92	256.745	260.605	265.36	Q07954
ENSSSCG00000037910__DUSP6		DUSP6		dual specificity phosphatase 6	260.77	0.032	-0.163	-0.141		224.24	321.69	262.37	279.11	191.7	285.48	272.965	270.74	238.59	Q16828
ENSSSCG00000017212__SUMO2		SUMO2		small ubiquitin-like modifier 2	260.76	-0.02	-0.218	-0.249		280.49	284.34	279.71	260.83	208.17	251.01	282.415	270.27	229.59	P61956
ENSSSCG00000023716__TNFAIP6		TNFAIP6		TNF alpha induced protein 6	260.6	0.309	0.093	0.39		254.86	196.18	293.66	248.12	204.66	366.13	225.52	270.89	285.395	P98066
ENSSSCG00000005518__ENSSSCG00000005518		GLT6D1		glycosyltransferase 6 domain containing 1	260.48	0.27	0.272	0.531		183.01	255.16	227.68	285.51	307.32	304.17	219.085	256.595	305.745	Q7Z4J2
ENSSSCG00000004020__SFT2D1		SFT2D1		SFT2 domain containing 1	259.77	0.39	0.016	0.393		216.33	223.6	250.03	309.88	298.43	260.35	219.965	279.955	279.39	Q8WV19
ENSSSCG00000000288__HNRNPA1		HNRNPA1		heterogeneous nuclear ribonucleoprotein A1	258.43	0.033	-0.657	-0.636		300.08	292.94	278.58	310.56	152.73	215.7	296.51	294.57	184.215	P09651
ENSSSCG00000011676__ENSSSCG00000011676		ATP1B3		ATPase Na+/K+ transporting subunit beta 3	257.98	0.088	-0.143	-0.066		270.45	253.4	292.96	246.84	260.22	224.01	261.925	269.9	242.115	P54709
ENSSSCG00000012784__SSR4		SSR4		signal sequence receptor subunit 4	257.96	0.222	0.044	0.255		222.1	249.25	262.08	271.29	245.07	297.94	235.675	266.685	271.505	P51571
ENSSSCG00000013778__NDUFB7		NDUFB7		NADH:ubiquinone oxidoreductase subunit B7	256.75	-0.078	0.103	0.014		280.64	251.36	271.32	217.35	273.39	246.44	266	244.335	259.915	P17568
ENSSSCG00000039243__CD81		CD81		CD81 molecule	256.73	0.146	0.228	0.363		243.82	220.42	256.59	241.8	325.33	252.39	232.12	249.195	288.86	P60033
ENSSSCG00000013064__EEF1G		EEF1G		eukaryotic translation elongation factor 1 gamma	256.12	-0.473	0.04	-0.444		295.16	342.76	209.92	236.23	205.98	246.65	318.96	223.075	226.315	P26641
ENSSSCG00000024437__AP2M1		AP2M1		adaptor related protein complex 2 mu 1 subunit	256	-0.327	0.026	-0.312		302.07	299.7	234.1	231.42	233.21	235.5	300.885	232.76	234.355	Q96CW1
ENSSSCG00000000084__ATF4		ATF4		activating transcription factor 4	255.61	0.328	-0.481	-0.165		229.36	268.69	268.22	338.7	191.81	236.88	249.025	303.46	214.345	P18848
ENSSSCG00000012746__ENSSSCG00000012746		VMA21		VMA21 vacuolar H+-ATPase homolog	255.42	0.266	0.253	0.507		207.86	224.93	248.55	256.47	303.59	291.09	216.395	252.51	297.34	Q3ZAQ7
ENSSSCG00000007669__GNB2		GNB2		G protein subunit beta 2	255.29	0.068	0.409	0.465		232.07	224.93	231.21	233.6	309.96	299.95	228.5	232.405	304.955	P62879
ENSSSCG00000034876__PET100		PET100		PET100 homolog	255.21	-0.414	0.256	-0.167		319.59	271.94	238.47	192.14	237.16	271.98	295.765	215.305	254.57	P0DJ07
ENSSSCG00000032164__PEA15		PEA15		phosphoprotein enriched in astrocytes 15	254.95	-0.089	-0.921	-1.026		285.26	354.88	195.96	389.25	199.28	105.08	320.07	292.605	152.18	Q15121	3			Down
ENSSSCG00000026018__MFSD1		MFSD1		major facilitator superfamily domain containing 1	254.89	0.461	0.126	0.574		190.84	214.5	228.53	313.34	232.22	349.93	202.67	270.935	291.075	Q9H3U5
ENSSSCG00000003558__RPS6KA1		RPS6KA1		ribosomal protein S6 kinase A1	253.59	-0.062	-0.014	-0.089		262.41	273.49	238.33	259.78	270.65	216.88	267.95	249.055	243.765	Q15418
ENSSSCG00000033672__H1-4		H1-3		histone cluster 1 H1 family member d	253.44	-0.539	0.747	0.198		294.66	252.98	206.82	158.59	308.97	298.63	273.82	182.705	303.8	P16402
ENSSSCG00000035875__OS9		OS9		OS9, endoplasmic reticulum lectin	252.55	-0.075	0.568	0.483		243.04	220	234.17	191.99	346.3	279.8	231.52	213.08	313.05	Q13438
ENSSSCG00000017236__CD300C		CD300C	Receptor	CD300c molecule	252.07	0.129	0.427	0.542		154.1	282.44	163.04	300.93	192.36	419.57	218.27	231.985	305.965	Q08708
ENSSSCG00000026617__EIF2S2		EIF2S2		eukaryotic translation initiation factor 2 subunit beta	251.86	-0.239	-0.276	-0.526		311.82	294.34	257.43	240.9	185.45	221.24	303.08	249.165	203.345	P20042
ENSSSCG00000011925__CD200R1		CD200R1	Receptor	CD200 receptor 1	251.83	-0.228	-0.417	-0.656	T	295.38	323.59	260.25	252.33	182.15	197.29	309.485	256.29	189.72	Q8TD46
ENSSSCG00000007487__PFDN4		PFDN4		prefoldin subunit 4	251.23	0.111	-0.42	-0.319		263.12	271.09	288.45	271.21	191.38	222.14	267.105	279.83	206.76	Q9NQP4
ENSSSCG00000033337__ARHGDIB	Late up	ARHGDIB		Rho GDP dissociation inhibitor beta	251.08	0.31	1.351	1.651		185.57	101.69	207.52	137.68	463.67	410.36	143.63	172.6	437.015	P52566	4		Up	Up
ENSSSCG00000031789__ACSL5	Late up	ACSL5		acyl-CoA synthetase long-chain family member 5	250.13	-0.082	0.88	0.788		226.45	192.24	211.05	172.51	300.62	397.9	209.345	191.78	349.26	Q9ULC5	14		Up	Up
ENSSSCG00000026383__NRP2		NRP2	Receptor	neuropilin 2	249.45	0.623	-0.163	0.445	T	162.07	230.64	204	383.99	242.76	273.23	196.355	293.995	257.995	O60462
ENSSSCG00000038826__NDUFV2		NDUFV2		NADH:ubiquinone oxidoreductase core subunit V2	248.49	-0.198	0.123	-0.085		282.56	258.41	252.29	205.01	225.19	267.48	270.485	228.65	246.335	P19404
ENSSSCG00000001516__ENSSSCG00000001516		BAK1		BCL2 antagonist/killer 1	248.36	-0.13	-0.561	-0.703		265.54	335.22	237.62	295.44	165.13	191.2	300.38	266.53	178.165	Q16611	3			Down
ENSSSCG00000005240__DOCK8		DOCK8		dedicator of cytokinesis 8	247.73	0.033	-0.284	-0.261		274.44	256.57	283.3	243.68	215.09	213.28	265.505	263.49	214.185	Q8NF50
ENSSSCG00000037236__RPSA		RPSA	Receptor	ribosomal protein SA	247.7	-0.405	-0.114	-0.529		310.69	308.16	241.85	211.48	178.42	235.57	309.425	226.665	206.995	P08865
ENSSSCG00000024108__SLC43A2		SLC43A2		solute carrier family 43 member 2	247.67	0.376	0.498	0.862		211.42	158.2	231.7	233.9	381.43	269.35	184.81	232.8	325.39	Q8N370	15			Up
ENSSSCG00000016620__TSPAN12	Late down	TSPAN12		tetraspanin 12	247.57	0.393	-1.285	-0.904		249.02	283.07	295.43	383.16	140.65	134.09	266.045	339.295	137.37	O95859	7		Down	Down
ENSSSCG00000012890__TCIRG1		TCIRG1		T-cell immune regulator 1, ATPase H+ transporting V0 subunit a3	247.08	0.217	-0.036	0.171		240.76	220.21	281.12	238.49	255.61	246.3	230.485	259.805	250.955	Q13488
ENSSSCG00000004385__SNX3		SNX3		sorting nexin 3	246.41	0.231	0.141	0.36		217.9	219.3	223.03	275.35	312.7	230.17	218.6	249.19	271.435	O60493
ENSSSCG00000031938__NEDD8		NEDD8		neural precursor cell expressed, developmentally down-regulated 8	245	0.078	-0.208	-0.14		265.61	241.21	276.39	242.55	196.21	248.03	253.41	259.47	222.12	Q15843
ENSSSCG00000023320__CYP3A29		CYP3A4		cytochrome P450 family 3 subfamily A member 4	244.95	-0.52	0.065	-0.465		346.43	272.01	235.72	182.36	203.12	230.03	309.22	209.04	216.575	P08684
ENSSSCG00000000104__DDX17		DDX17		DEAD-box helicase 17	244.94	0.072	0.278	0.338		212.77	240.58	226.28	236.16	276.69	277.17	226.675	231.22	276.93	Q92841
ENSSSCG00000010795__NDUFAB1		NDUFAB1		NADH:ubiquinone oxidoreductase subunit AB1	243.48	-0.107	0.177	0.06		262.33	240.01	253.2	198.99	250.23	256.13	251.17	226.095	253.18	O14561
ENSSSCG00000016267__ITM2C		ITM2C		integral membrane protein 2C	242.91	-0.11	0.132	0.009		232.78	274.47	196.18	260.31	272.95	220.76	253.625	228.245	246.855	Q9NQX7
ENSSSCG00000028113__CAPZA2		CAPZA2		capping actin protein of muscle Z-line alpha subunit 2	242.81	0.026	-0.015	0		249.3	243.75	241.01	246.31	227.5	249	246.525	243.66	238.25	P47755
ENSSSCG00000016100__NDUFB3		NDUFB3		NADH:ubiquinone oxidoreductase subunit B3	242.39	0.155	0.12	0.265		237.55	211.05	266.53	217.87	258.24	263.12	224.3	242.2	260.68	O43676
ENSSSCG00000017991__PIK3R5		PIK3R5		phosphoinositide-3-kinase regulatory subunit 5	242.04	-0.418	-0.426	-0.856		234.14	408.36	183.49	283.78	163.6	178.87	321.25	233.635	171.235	Q8WYR1	3			Down
ENSSSCG00000010450__LIPA		LIPA		lipase A, lysosomal acid type	241.98	-0.251	0.621	0.36		270.38	204.43	230.22	156.56	331.69	258.62	237.405	193.39	295.155	P38571
ENSSSCG00000001927__ENSSSCG00000001927		HEXA		hexosaminidase subunit alpha	241.82	0.04	0.125	0.153		255.28	216.83	239.25	231.64	257.47	250.45	236.055	235.445	253.96	P06865
ENSSSCG00000027659__FUCA1	Late up	FUCA1		fucosidase, alpha-L- 1, tissue	241.6	0.143	0.952	1.084		200.6	151.08	212.32	164.08	375.39	346.12	175.84	188.2	360.755	P04066	9		Up	Up
ENSSSCG00000040060__APEX1		APEX1		apurinic/apyrimidinic endodeoxyribonuclease 1	240.43	-0.267	-0.485	-0.764		301.07	306.25	234.31	255.57	153.93	191.47	303.66	244.94	172.7	P27695	3			Down
ENSSSCG00000007253__MAPRE1		MAPRE1		microtubule associated protein RP/EB family member 1	240.3	-0.305	-0.546	-0.863		273.02	349.45	224.51	264.59	143.06	187.18	311.235	244.55	165.12	Q15691	3			Down
ENSSSCG00000034058__ARHGDIA		ARHGDIA		Rho GDP dissociation inhibitor alpha	239.44	0.357	0.126	0.471		221.46	179.34	250.74	247.52	274.38	263.19	200.4	249.13	268.785	P52565
ENSSSCG00000009327__ENSSSCG00000009327		HMGB1		high mobility group box 1	239.26	-0.234	0.15	-0.093	T	277.86	247.77	240.37	193.05	244.96	231.55	262.815	216.71	238.255	P09429
ENSSSCG00000023562__SNRPE		SNRPE		small nuclear ribonucleoprotein polypeptide E	239.23	0.076	-0.186	-0.12		244.18	248.82	262.79	241.27	214.1	224.22	246.5	252.03	219.16	P62304
ENSSSCG00000016750__YKT6		YKT6		YKT6 v-SNARE homolog	239.16	-0.495	0.118	-0.39		307.34	283.92	200.12	206.89	240.23	196.46	295.63	203.505	218.345	O15498
ENSSSCG00000040507__PDLIM7		PDLIM7		PDZ and LIM domain 7	239.14	0.193	-0.311	-0.129		233.14	246.29	260.53	271.36	208.39	215.15	239.715	265.945	211.77	Q9NR12
ENSSSCG00000016958__PIK3R1		PIK3R1		phosphoinositide-3-kinase regulatory subunit 1	238.7	0.1	-0.111	-0.028		221.46	257.28	151.2	348.03	263.95	190.3	239.37	249.615	227.125	P27986
ENSSSCG00000017956__CD68	Late up	CD68		CD68 molecule	238.55	0.071	0.885	0.946		209	159.61	216.41	159.04	340.15	347.09	184.305	187.725	343.62	P34810	9		Up	Up
ENSSSCG00000002814__ADGRG3		ADGRG3	Receptor	adhesion G protein-coupled receptor G3	238.19	-0.306	0.512	0.195		279.99	214.15	220.57	166.87	276.03	271.5	247.07	193.72	273.765	Q86Y34
ENSSSCG00000009002__TLR2		TLR2	Receptor	toll like receptor 2	237.82	-0.118	-0.125	-0.254		287.33	240.15	245.38	226.3	207.95	219.79	263.74	235.84	213.87	O60603
ENSSSCG00000018065__ND1		MT-ND1		NADH dehydrogenase, subunit 1	237.2	0.735	0.071	0.793		170.12	161.37	236.92	299.05	297.11	258.62	165.745	267.985	277.865	P03886	2			Up
ENSSSCG00000041512__ENSSSCG00000041512		RPL17		ribosomal protein L17	237.15	0.616	-0.187	0.416		187.71	189.21	266.38	294.16	190.5	294.96	188.46	280.27	242.73	P18621
ENSSSCG00000000510__TMEM19		TMEM19		transmembrane protein 19	236.87	0.267	-0.524	-0.27		223.03	255.59	247.21	311.99	185.01	198.4	239.31	279.6	191.705	Q96HH6
ENSSSCG00000024693__MRPL17		MRPL17		mitochondrial ribosomal protein L17	236.43	-0.371	-0.602	-0.983		313.25	320.35	241.15	234.27	144.38	165.17	316.8	237.71	154.775	Q9NRX2	3			Down
ENSSSCG00000016237__DOCK10		DOCK10		dedicator of cytokinesis 10	236.36	-0.535	-0.274	-0.822		283.06	356.5	170.45	258.42	192.8	156.93	319.78	214.435	174.865	Q96BY6	6			Down
ENSSSCG00000006379__CD48		CD48		CD48 molecule	235.35	-0.333	-0.443	-0.787		266.25	339.94	220.07	246.99	148.23	190.64	303.095	233.53	169.435	P09326	3			Down
ENSSSCG00000009176__LAMTOR3		LAMTOR3		late endosomal/lysosomal adaptor, MAPK and MTOR activator 3	235.2	-0.193	-0.393	-0.597		296.8	270.53	256.59	224.65	176	186.63	283.665	240.62	181.315	Q9UHA4
ENSSSCG00000004044__IGF2R		IGF2R	Receptor	insulin like growth factor 2 receptor	235.13	0.132	-0.311	-0.191		216.97	267.78	235.23	280.39	208.94	201.44	242.375	257.81	205.19	P11717
ENSSSCG00000034019__ENSSSCG00000034019		ATP5MF		ATP synthase, H+ transporting, mitochondrial Fo complex subunit F2	234	0.024	0.235	0.248		234.78	213.17	244.46	197.03	262.74	251.84	223.975	220.745	257.29	P56134
ENSSSCG00000036817__PPP4C		PPP4C		protein phosphatase 4 catalytic subunit	233.78	0.241	-0.137	0.091		213.2	228.25	219.08	287.54	242.21	212.38	220.725	253.31	227.295	P60510
ENSSSCG00000037455__NDUFS8		NDUFS8		NADH:ubiquinone oxidoreductase core subunit S8	233.61	0.221	-0.036	0.175		226.59	208.51	267.3	224.34	240.01	234.88	217.55	245.82	237.445	O00217
ENSSSCG00000001531__SNRPC		SNRPC		small nuclear ribonucleoprotein polypeptide C	233.43	0.281	-0.462	-0.192		214.7	248.61	270.26	275.88	148.77	242.35	231.655	273.07	195.56	P09234
ENSSSCG00000014277__IRF1		IRF1		interferon regulatory factor 1	233.07	-0.348	-0.463	-0.822		236.2	369.68	197.3	265.05	131.32	198.88	302.94	231.175	165.1	P10914	3			Down
ENSSSCG00000003653__NDUFS5		NDUFS5		NADH:ubiquinone oxidoreductase subunit S5	232.94	-0.155	0.12	-0.045		267.89	229.8	244.11	189.14	248.69	217.99	248.845	216.625	233.34	O43920
ENSSSCG00000031452__C14orf93		C14orf93		chromosome 14 open reading frame 93	232.13	0.369	0.152	0.509	T	206.29	177.44	248.41	232.32	273.72	254.61	191.865	240.365	264.165	Q9H972
ENSSSCG00000002036__ENSSSCG00000002036		PSMB5		proteasome subunit beta 5	232.13	0.369	0.152	0.509		206.29	177.44	248.41	232.32	273.72	254.61	191.865	240.365	264.165	P28074
ENSSSCG00000030225__TRA2B		TRA2B		transformer 2 beta homolog	231.92	-0.187	-0.505	-0.703		290.39	278.49	249.11	235.78	161.29	176.45	284.44	242.445	168.87	P62995	3			Down
ENSSSCG00000016653__DNAJB9		DNAJB9		DnaJ heat shock protein family	231.67	-0.162	-0.427	-0.603		263.9	290.82	178.48	303.56	202.14	151.12	277.36	241.02	176.63	Q9UBS3
ENSSSCG00000038953__UBE2B		UBE2B		ubiquitin conjugating enzyme E2 B	231.24	0.126	0.087	0.202		222.46	215	238.47	224.72	259.67	227.12	218.73	231.595	243.395	P63146
ENSSSCG00000006776__MOV10		MOV10		Mov10 RISC complex RNA helicase	230.91	0.138	-0.339	-0.212		207.08	270.46	225.71	284.68	160.3	237.23	238.77	255.195	198.765	Q9HCE1
ENSSSCG00000011447__SPCS1		SPCS1		signal peptidase complex subunit 1	230.65	0.055	0.233	0.277		234.42	200.97	245.59	192.82	245.39	264.71	217.695	219.205	255.05	Q9Y6A9
ENSSSCG00000007039__PRNP		PRNP		prion protein	229.47	0.874	-1.169	-0.306		251.8	134.95	403.7	283.33	152.4	150.63	193.375	343.515	151.515	P04156	16		Down
ENSSSCG00000006899__RPL5		RPL5		ribosomal protein L5	229.41	-0.036	-0.098	-0.145		262.98	225.07	239.1	222.84	191.05	235.43	244.025	230.97	213.24	P46777
ENSSSCG00000027085__UQCRFS1		UQCRFS1		ubiquinol-cytochrome c reductase, Rieske iron-sulfur polypeptide 1	229.07	-0.181	-0.248	-0.441		268.74	266.58	223.6	234.65	171.94	208.92	267.66	229.125	190.43	P47985
ENSSSCG00000010345__GHITM		GHITM		growth hormone inducible transmembrane protein	229.05	0.194	-0.283	-0.101		227.73	228.74	246.22	260.46	194.67	216.46	228.235	253.34	205.565	Q9H3K2
ENSSSCG00000038989__CRK		CRK		CRK proto-oncogene, adaptor protein	228.03	0.231	-0.167	0.052		216.05	219.51	233.75	262.49	220.14	216.26	217.78	248.12	218.2	P46108
ENSSSCG00000030268__ZFAND5		ZFAND5		zinc finger AN1-type containing 5	227.97	-0.044	0.094	0.038		255.64	210.28	226.2	212.23	272.73	190.71	232.96	219.215	231.72	O76080
ENSSSCG00000002505__PAPOLA		PAPOLA		poly	227.89	0.28	-0.215	0.052		209.64	220.07	212.95	293.86	234.31	196.53	214.855	253.405	215.42	P51003
ENSSSCG00000018086__ND4L		MT-ND4L		NADH dehydrogenase, subunit 4L	226.41	0.388	0.094	0.473		205.79	170.53	294.51	182.59	228.49	276.55	188.16	238.55	252.52	P03901
ENSSSCG00000010058__ENSSSCG00000010058		SNRPD3		small nuclear ribonucleoprotein D3 polypeptide	226.05	0.191	-0.262	-0.08		235.06	213.94	277.52	219.45	189.18	221.17	224.5	248.485	205.175	P62318
ENSSSCG00000015040__PTS		PTS		6-pyruvoyltetrahydropterin synthase	225.95	0.383	0.096	0.469		208.14	167.93	273.72	201.85	280.2	223.87	188.035	237.785	252.035	Q03393
ENSSSCG00000011562__EMC3		EMC3		ER membrane protein complex subunit 3	225.42	0.19	0.134	0.315		211.42	197.31	248.83	203.35	254.95	236.68	204.365	226.09	245.815	Q9P0I2
ENSSSCG00000030053__ARCN1		ARCN1		archain 1	225.35	-0.053	-0.289	-0.353		241.47	260.87	231.35	238.49	186.21	193.69	251.17	234.92	189.95	P48444
ENSSSCG00000003017__TGFB1		TGFB1		transforming growth factor beta 1	225.31	0.387	-0.06	0.317	T	180.8	208.44	247	246.99	251.76	216.88	194.62	246.995	234.32	P01137
ENSSSCG00000037465__SERP1		SERP1		stress associated endoplasmic reticulum protein 1	225.19	0.17	-0.487	-0.329		223.95	248.33	236.21	279.72	157.45	205.46	236.14	257.965	181.455	Q9Y6X1
ENSSSCG00000009072__ENSSSCG00000009072		PGRMC2	Receptor	progesterone receptor membrane component 2	225.17	0.246	1.183	1.415		163.21	121.77	142.39	185.98	552.5	185.17	142.49	164.185	368.835	O15173	9			Up
ENSSSCG00000033310__ENSSSCG00000033310		RPL41		ribosomal protein L41	224.65	0.341	-0.241	0.089		219.11	194.63	256.23	252.41	207.19	218.33	206.87	254.32	212.76	P62945
ENSSSCG00000005768__ENSSSCG00000005768		IER3IP1		immediate early response 3 interacting protein 1	224.27	0.025	-0.472	-0.458		271.73	228.18	261.24	232.32	185.34	166.83	249.955	246.78	176.085	Q9Y5U9
ENSSSCG00000039196__POLR2I		POLR2I		RNA polymerase II subunit I	223.93	0.001	0.016	0.006		233	223.88	230.08	213.36	203.78	239.45	228.44	221.72	221.615	P36954
ENSSSCG00000008641__ADAM17		ADAM17		ADAM metallopeptidase domain 17	223.09	-0.027	-0.431	-0.469		241.19	263.9	240.37	240.59	167.77	184.69	252.545	240.48	176.23	P78536
ENSSSCG00000006469__MRPL24		MRPL24		mitochondrial ribosomal protein L24	222.74	-0.025	-0.125	-0.161		244.39	229.94	237.84	214.49	177.21	232.59	237.165	226.165	204.9	Q96A35
ENSSSCG00000013030__PRDX5		PRDX5		peroxiredoxin 5	222.23	-0.289	0.528	0.229		247.88	207.74	204.63	156.79	253.85	262.5	227.81	180.71	258.175	P30044
ENSSSCG00000026626__RER1		RER1		retention in endoplasmic reticulum sorting receptor 1	222.22	-0.066	-0.011	-0.088		235.06	235.01	219.44	216.29	208.28	219.23	235.035	217.865	213.755	O15258
ENSSSCG00000039962__HSPB1		HSPB1		heat shock protein family B	221.7	0.722	0	0.712		181.73	136.14	296.48	211.63	287.12	217.09	158.935	254.055	252.105	P04792
ENSSSCG00000013530__ENSSSCG00000013530		FUT3		fucosyltransferase 3	220.28	0.376	-0.229	0.136		214.05	183.85	264.2	236.76	203.23	219.58	198.95	250.48	211.405	P21217
ENSSSCG00000027307__NDUFA11		NDUFA11		NADH:ubiquinone oxidoreductase subunit A11	220.28	0.376	-0.229	0.136		214.05	183.85	264.2	236.76	203.23	219.58	198.95	250.48	211.405	Q86Y39
ENSSSCG00000011003__NDUFB6		NDUFB6		NADH:ubiquinone oxidoreductase subunit B6	219.09	0.116	0.271	0.378		229.29	168	249.68	167.62	279.87	220.06	198.645	208.65	249.965	O95139
ENSSSCG00000021229__MAT2B		MAT2B		methionine adenosyltransferase 2B	218.77	-0.35	0.78	0.42		221.03	208.66	176.02	150.92	286.35	269.63	214.845	163.47	277.99	Q9NZL9
ENSSSCG00000032914__MANF		MANF		mesencephalic astrocyte derived neurotrophic factor	218.6	-0.058	0.089	0.021	T	212.2	238.39	214.08	205.84	183.91	257.17	225.295	209.96	220.54	P55145
ENSSSCG00000020715__GOLGA7		GOLGA7		golgin A7	218.35	0.292	0.174	0.455		193.4	179.55	241.29	201.4	249.24	245.19	186.475	221.345	247.215	Q7Z5G4
ENSSSCG00000017389__RAMP2		RAMP2	Receptor	receptor activity modifying protein 2	218.18	0.05	0.685	0.725		241.68	121.2	234.24	129.7	380.01	202.27	181.44	181.97	291.14	O60895
ENSSSCG00000038506__ENSSSCG00000038506		CD46	Receptor	CD46 molecule	217.95	0.26	-0.418	-0.168		235.35	197.31	273.5	229.08	187.2	185.24	216.33	251.29	186.22	P15529
ENSSSCG00000008491__QPCT		QPCT		glutaminyl-peptide cyclotransferase	217.89	-0.076	0.715	0.629	T	225.52	157.07	204.49	147.31	308.09	264.85	191.295	175.9	286.47	Q16769
ENSSSCG00000028637__CYP27B1		CYP27B1		cytochrome P450 family 27 subfamily B member 1	217.76	0.211	0.767	0.966		178.09	147.42	191.59	173.94	324.34	291.16	162.755	182.765	307.75	O15528	9			Up
ENSSSCG00000008540__PPP1CB		PPP1CB		protein phosphatase 1 catalytic subunit beta	217.09	0.049	-0.184	-0.15		215.76	236.77	169.6	285.51	238.26	156.65	226.265	227.555	197.455	P62140
ENSSSCG00000033450__PDAP1		PDAP1		PDGFA associated protein 1	216.83	-0.405	0.031	-0.385		244.6	281.66	197.23	188.23	187.31	201.93	263.13	192.73	194.62	Q13442
ENSSSCG00000045890__UFM1		UFM1		ubiquitin fold modifier 1	216.72	0.013	-0.386	-0.384		223.95	254.25	231.35	236.83	166.67	187.25	239.1	234.09	176.96	P61960
ENSSSCG00000023674__SON	Early down	SON		SON DNA binding protein	216.56	-1.036	-0.078	-1.124		306.98	371.08	159.8	161.07	145.37	155.06	339.03	160.435	150.215	P18583	11	Down		Down
ENSSSCG00000006263__ATP6V1H		ATP6V1H		ATPase H+ transporting V1 subunit H	216.39	-0.013	-0.216	-0.241		214.62	252.56	210.41	238.94	185.99	195.83	233.59	224.675	190.91	Q9UI12
ENSSSCG00000033520__IL23A		IL23A	Cytokine	interleukin 23 subunit alpha	216.38	0.196	-1.132	-0.949	T	171.69	325.56	203.37	350.13	53.58	193.97	248.625	276.75	123.775	Q9NPF7
ENSSSCG00000010331__ANXA11		ANXA11		annexin A11	216.17	0.142	-0.315	-0.182		229.22	214.58	262.44	212.53	195.66	182.61	221.9	237.485	189.135	P50995
ENSSSCG00000035690__SFPQ		SFPQ		splicing factor proline and glutamine rich	215.84	-0.329	-0.51	-0.85		276.86	284.06	217.46	215.84	155.91	144.89	280.46	216.65	150.4	P23246	3			Down
ENSSSCG00000003707__NPC1	Late down	NPC1	Receptor	NPC intracellular cholesterol transporter 1	215.8	-0.066	-0.916	-0.994		238.41	298.29	222.89	274.98	125.61	134.64	268.35	248.935	130.125	O15118	20		Down	Down
ENSSSCG00000004279__OGFRL1		OGFRL1	Receptor	opioid growth factor receptor like 1	215.6	0.058	0.721	0.768		190.13	163.42	188.77	168.22	345.53	237.51	176.775	178.495	291.52	Q5TC84	9			Up
ENSSSCG00000025602__DOCK4		DOCK4		dedicator of cytokinesis 4	215.23	0.15	-0.064	0.074		190.77	226.55	203.08	246.39	222.01	202.55	208.66	224.735	212.28	Q8N1I0
ENSSSCG00000008406__CCDC88A		CCDC88A		coiled-coil domain containing 88A	215	0.367	-0.165	0.19		203.87	180.61	243.19	237.89	232.22	192.24	192.24	240.54	212.23	Q3V6T2
ENSSSCG00000000862__GNPTAB		GNPTAB		N-acetylglucosamine-1-phosphate transferase alpha and beta subunits	214.93	0.065	0.124	0.174		198.89	215.77	159.59	262.04	316.54	136.72	207.33	210.815	226.63	Q3T906
ENSSSCG00000040439__TMED5		TMED5		transmembrane p24 trafficking protein 5	214.7	-0.076	-0.082	-0.169		230.86	232.4	201.96	224.8	194.23	203.93	231.63	213.38	199.08	Q9Y3A6
ENSSSCG00000003231__NKG7		NKG7		natural killer cell granule protein 7	214.58	0.017	0.76	0.765		208.07	146.78	186.24	161.98	334.99	249.41	177.425	174.11	292.2	Q16617	9			Up
ENSSSCG00000009480__NDFIP2		NDFIP2		Nedd4 family interacting protein 2	214.48	0.29	-0.724	-0.45		176.46	267.85	167.06	361.12	175.23	139.14	222.155	264.09	157.185	Q9NV92
ENSSSCG00000004294__SYNCRIP		SYNCRIP		synaptotagmin binding cytoplasmic RNA interacting protein	214.08	-0.017	-0.464	-0.494		218.33	267.14	201.6	264.22	172.16	161.02	242.735	232.91	166.59	O60506
ENSSSCG00000003332__SDF4		SDF4		stromal cell derived factor 4	213.91	0.188	0.257	0.434		191.41	184.7	214.29	201.25	282.4	209.4	188.055	207.77	245.9	Q9BRK5
ENSSSCG00000017918__ARRB2		ARRB2		arrestin beta 2	213.81	-0.271	0.486	0.202		244.03	195.34	171.5	181.99	308.2	181.78	219.685	176.745	244.99	P32121
ENSSSCG00000002963__ENSSSCG00000002963		EIF3K		eukaryotic translation initiation factor 3 subunit K	213.62	0.396	-0.418	-0.033		218.04	179.98	266.45	241.57	151.96	223.73	199.01	254.01	187.845	Q9UBQ5
ENSSSCG00000031808__TM9SF2		TM9SF2		transmembrane 9 superfamily member 2	213.49	0.431	0.167	0.588		175.67	164.82	237.41	207.94	257.25	237.85	170.245	222.675	247.55	Q99805
ENSSSCG00000006995__ASAH1		ASAH1		N-acylsphingosine amidohydrolase 1	213.28	-0.276	0.808	0.523		205.37	195.9	187.65	133.46	274.16	283.13	200.635	160.555	278.645	Q13510
ENSSSCG00000025499__ENSSSCG00000025499		FXYD5		FXYD domain containing ion transport regulator 5	212.91	0.044	-0.079	-0.046		192.76	242.34	195.75	239.92	182.7	224.01	217.55	217.835	203.355	Q96DB9
ENSSSCG00000036352__RAB7B		RAB7B		RAB7B, member RAS oncogene family	211.99	0.071	-0.43	-0.37		221.03	238.82	221.9	247.06	130.66	212.45	229.925	234.48	171.555	Q96AH8
ENSSSCG00000014997__ENSSSCG00000014997		CASP4		caspase 4	211.36	-0.215	-0.038	-0.265	T	239.41	241	189.69	212.16	155.91	229.96	240.205	200.925	192.935	P49662
ENSSSCG00000029050__MRPL55		MRPL55		mitochondrial ribosomal protein L55	211.26	0.379	-0.143	0.224		195.83	178.07	241.36	230.29	196.43	225.6	186.95	235.825	211.015	Q7Z7F7
ENSSSCG00000023792__SNRNP70		SNRNP70		small nuclear ribonucleoprotein U1 subunit 70	211.2	-0.18	-0.183	-0.373		227.16	259.89	217.04	199.97	174.25	188.91	243.525	208.505	181.58	P08621
ENSSSCG00000010594__NT5C2		NT5C2		5'-nucleotidase, cytosolic II	210.38	-0.469	0.062	-0.418		267.39	253.19	189.83	174.99	193.79	183.1	260.29	182.41	188.445	P49902
ENSSSCG00000027127__MAP2K2		MAP2K2		mitogen-activated protein kinase kinase 2	210.14	0.067	0.018	0.074		204.8	210.63	211.47	210.88	227.61	195.42	207.715	211.175	211.515	P36507
ENSSSCG00000023972__DRAM1		DRAM1		DNA damage regulated autophagy modulator 1	209.66	0.155	0.07	0.214		222.81	169.76	228.11	195.83	277.46	163.99	196.285	211.97	220.725	Q8N682
ENSSSCG00000013602__HNRNPM		HNRNPM		heterogeneous nuclear ribonucleoprotein M	209.56	0.331	-0.109	0.211		188.35	188.08	227.33	232.32	212.13	209.13	188.215	229.825	210.63	P52272
ENSSSCG00000050320__ENSSSCG00000050320		TOMM5		translocase of outer mitochondrial membrane 5	209.56	-0.015	-0.194	-0.22		228.3	222.4	219.86	212.91	179.85	194.03	225.35	216.385	186.94	Q8N4H5
ENSSSCG00000024938__SH3BP5		SH3BP5		SH3 domain binding protein 5	209.4	-0.091	0.374	0.274		197.04	210.84	199.28	172.21	270.76	206.29	203.94	185.745	238.525	O60239
ENSSSCG00000001038__ENSSSCG00000001038		TMEM14C		transmembrane protein 14C	209.32	0.296	0.258	0.544		194.83	153.97	237.48	177.62	255.06	236.95	174.4	207.55	246.005	Q9P0S9
ENSSSCG00000017489__PSMD3		PSMD3		proteasome 26S subunit, non-ATPase 3	209.19	0.022	0.019	0.029		184.79	237.55	182.15	234.35	215.42	200.89	211.17	208.25	208.155	O43242
ENSSSCG00000037439__TRAPPC4		TRAPPC4		trafficking protein particle complex 4	209.19	0.164	-0.536	-0.383		212.49	231.35	236.28	246.31	150.86	177.84	221.92	241.295	164.35	Q9Y296
ENSSSCG00000026430__ENSSSCG00000026430		DDX3X		DEAD-box helicase 3, X-linked	209.11	0.195	-0.843	-0.66		223.74	237.12	245.87	266.17	129.67	152.09	230.43	256.02	140.88	O00571	7		Down
ENSSSCG00000011290__HIGD1A		HIGD1A		HIG1 hypoxia inducible domain family member 1A	208.11	-0.065	-0.283	-0.358		255.36	210.21	239.25	192.45	182.04	169.32	232.785	215.85	175.68	Q9Y241
ENSSSCG00000013119__STX3		STX3		syntaxin 3	207.99	-0.133	0.105	-0.039		224.81	216.69	206.82	183.64	232.11	183.86	220.75	195.23	207.985	Q13277
ENSSSCG00000007309__RBM39		RBM39		RNA binding motif protein 39	207.88	-0.34	-0.186	-0.536		255	257.63	216.27	176.5	172.49	169.39	256.315	196.385	170.94	Q14498
ENSSSCG00000000870__ARL1		ARL1		ADP ribosylation factor like GTPase 1	207.82	0.011	-0.142	-0.141		219.75	217.18	220.99	206.14	183.14	199.71	218.465	213.565	191.425	P40616
ENSSSCG00000035790__BTG1		BTG1		BTG anti-proliferation factor 1	206.72	-0.538	0.816	0.267		206.08	231.77	143.94	148.74	288.76	221.03	218.925	146.34	254.895	P62324	12		Up
ENSSSCG00000008374__B3GNT2		B3GNT2		UDP-GlcNAc:betaGal beta-1,3-N-acetylglucosaminyltransferase 2	206.04	-0.212	0.097	-0.127		230.5	223.31	174.11	206.36	215.75	186.21	226.905	190.235	200.98	Q9NY97
ENSSSCG00000005317__TLN1		TLN1		talin 1	206.01	-0.023	0.437	0.402		188.49	193.72	177	188.01	290.63	198.19	191.105	182.505	244.41	Q9Y490
ENSSSCG00000030255__EIF4G1		EIF4G1		eukaryotic translation initiation factor 4 gamma 1	205.63	-0.294	-0.086	-0.389		234.71	253.19	208.37	177.55	180.18	179.77	243.95	192.96	179.975	Q04637
ENSSSCG00000025271__ENSSSCG00000025271		PILRB	Receptor	paired immunoglobin-like type 2 receptor beta	205.43	-0.203	0.978	0.766		204.44	148.69	183.91	113.38	352.67	229.48	176.565	148.645	291.075	Q9UKJ0	14		Up
ENSSSCG00000002311__SUSD6		SUSD6		sushi domain containing 6	205.42	0.391	-0.174	0.206		166.49	197.31	216.55	246.69	207.41	198.05	181.9	231.62	202.73	Q92537
ENSSSCG00000017091__TNIP1		TNIP1		TNFAIP3 interacting protein 1	204.99	0.006	-0.585	-0.59		210.92	259.18	207.17	251.2	142.74	158.73	235.05	229.185	150.735	Q15025
ENSSSCG00000033500__SNRPD2		SNRPD2		small nuclear ribonucleoprotein D2 polypeptide	204.66	0.11	0.006	0.106		200.81	197.03	222.05	194.4	196.43	217.22	198.92	208.225	206.825	P62316
ENSSSCG00000012772__BCAP31		BCAP31		B-cell receptor-associated protein 31	204.65	-0.4	0.13	-0.282		261.62	223.52	187.93	168.6	208.72	177.49	242.57	178.265	193.105	P51572
ENSSSCG00000004785__SRP14		SRP14		signal recognition particle 14	204.44	-0.256	-0.075	-0.342		223.38	253.05	184.26	203.05	160.74	202.13	238.215	193.655	181.435	P37108
ENSSSCG00000016057__STAT1		STAT1		signal transducer and activator of transcription 1	204.05	-0.076	0.755	0.67		206.51	147.49	194.41	131.13	256.7	288.04	177	162.77	272.37	P42224
ENSSSCG00000034265__DESI1	Late down	DESI1		desumoylating isopeptidase 1	203.91	0.429	-1.112	-0.697		183.86	237.34	203.08	348.18	133.62	117.4	210.6	275.63	125.51	Q6ICB0	7		Down	Down
ENSSSCG00000029608__SEC62		SEC62		SEC62 homolog, preprotein translocation factor	203.82	-0.227	0.558	0.321		197.96	204.85	180.03	153.63	247.92	238.55	201.405	166.83	243.235	Q99442
ENSSSCG00000035544__ENSSSCG00000035544		NUSAP1		nucleolar and spindle associated protein 1	203.81	0.107	-0.184	-0.087		209.07	204.78	230.29	202	192.58	184.14	206.925	216.145	188.36	Q9BXS6
ENSSSCG00000005970__SQLE	Late down	SQLE		squalene epoxidase	203.63	0.087	-2.261	-2.185		309.33	235.57	320.52	240.44	57.09	58.84	272.45	280.48	57.965	Q14534	5		Down	Down
ENSSSCG00000035454__B4GALT1		B4GALT1		beta-1,4-galactosyltransferase 1	203.56	0.133	-0.427	-0.305	T	200.95	228.03	224.37	232.24	178.31	157.48	214.49	228.305	167.895	P15291
ENSSSCG00000034927__ENSSSCG00000034927		EIF3C		eukaryotic translation initiation factor 3 subunit C	203.55	-0.101	-0.323	-0.433		213.56	252.7	219.44	202.38	147.9	185.31	233.13	210.91	166.605	Q99613
ENSSSCG00000041289__IL10RB		IL10RB	Receptor	interleukin 10 receptor subunit beta	203.52	-0.188	0.269	0.066		217.05	208.66	134.78	228.48	314.79	117.33	212.855	181.63	216.06	Q08334
ENSSSCG00000004537__TXNL1		TXNL1		thioredoxin like 1	203.37	-0.181	-0.355	-0.547		230.79	253.83	200.05	214.86	168.76	151.95	242.31	207.455	160.355	O43396
ENSSSCG00000039745__HMOX1		HMOX1		heme oxygenase 1	203.28	-0.074	-0.568	-0.655		209.14	271.8	182.5	261.21	154.59	140.46	240.47	221.855	147.525	P09601
ENSSSCG00000036673__PPT1	Late up	PPT1		palmitoyl-protein thioesterase 1	203.07	0.109	0.961	1.061	T	182.08	117.68	196.81	116.31	310.72	294.83	149.88	156.56	302.775	P50897	9		Up	Up
ENSSSCG00000032059__PSENEN		PSENEN		presenilin enhancer gamma-secretase subunit	202.36	-0.57	0.287	-0.293		256.07	241.07	180.95	143.69	200.49	191.89	248.57	162.32	196.19	Q9NZ42
ENSSSCG00000008339__GFPT1		GFPT1		glutamine--fructose-6-phosphate transaminase 1	202.18	-0.072	0.296	0.212		197.61	201.12	182.99	185	211.69	234.67	199.365	183.995	223.18	Q06210
ENSSSCG00000013305__CAPRIN1		CAPRIN1		cell cycle associated protein 1	201.89	-0.121	0.167	0.037		212.56	207.53	206.4	168.22	211.8	204.83	210.045	187.31	208.315	Q14444
ENSSSCG00000037869__NDUFA5		NDUFA5		NADH:ubiquinone oxidoreductase subunit A5	201.57	-0.053	-0.016	-0.079		232.5	191.88	221.9	174.69	186.54	201.93	212.19	198.295	194.235	Q16718
ENSSSCG00000021885__MDFIC		MDFIC		MyoD family inhibitor domain containing	201.55	-0.133	-0.334	-0.479		179.09	289.98	168.97	246.54	154.15	170.57	234.535	207.755	162.36	Q9P1T7
ENSSSCG00000035728__ENSSSCG00000035728		ANAPC11		anaphase promoting complex subunit 11	201.09	0.174	0.233	0.396		180.87	177.51	192.23	200.12	229.8	226.02	179.19	196.175	227.91	Q9NYG5
ENSSSCG00000038700__FMC1		FMC1		formation of mitochondrial complex V assembly factor 1 homolog	200.4	0.145	0.467	0.602		179.52	160.17	207.31	156.79	243.31	255.3	169.845	182.05	249.305	Q96HJ9
ENSSSCG00000030535__SNX9		SNX9		sorting nexin 9	200	-0.274	-0.418	-0.706		200.67	300.33	153.46	249.1	146.58	149.87	250.5	201.28	148.225	Q9Y5X1
ENSSSCG00000012913__PPP1CA		PPP1CA		protein phosphatase 1 catalytic subunit alpha	199.8	0.255	0.072	0.313		188.21	168.28	172.77	240.59	255.61	173.34	178.245	206.68	214.475	P62136
ENSSSCG00000013855__FAM32A		FAM32A		family with sequence similarity 32 member A	199.6	0.214	0.169	0.373		180.66	173.99	206.54	192.6	210.15	233.63	177.325	199.57	221.89	Q9Y421
ENSSSCG00000016646__ENSSSCG00000016646	Late down	IFRD1		interferon related developmental regulator 1	199.33	0.033	-1.248	-1.227		216.4	280.96	218.59	275.43	68.84	135.75	248.68	247.01	102.295	O00458	20		Down	Down
ENSSSCG00000028908__DYNLT3		DYNLT3		dynein light chain Tctex-type 3	199.18	-0.433	0.364	-0.079		243.61	210.21	180.74	145.2	205.1	210.23	226.91	162.97	207.665	P51808
ENSSSCG00000003106__AP2S1		AP2S1		adaptor related protein complex 2 sigma 1 subunit	199.16	-0.043	0.054	0		203.52	207.46	198.78	188.23	177.43	219.51	205.49	193.505	198.47	P53680
ENSSSCG00000035820__TXNDC17		TXNDC17		thioredoxin domain containing 17	198.99	0.316	-0.178	0.128		186.21	179.62	242.06	199.44	201.15	185.45	182.915	220.75	193.3	Q9BRA2
ENSSSCG00000014441__CSF1R	Late up	CSF1R	Receptor	colony stimulating factor 1 receptor	198.98	-0.204	1.15	0.938		191.41	131.49	173.9	97.65	348.49	250.94	161.45	135.775	299.715	P07333	14		Up	Up
ENSSSCG00000039656__ENSSSCG00000039656		RHOG		ras homolog family member G	198.82	-0.039	0.402	0.352		185.14	190.12	180.81	173.64	243.09	220.13	187.63	177.225	231.61	P84095
ENSSSCG00000023391__LONP2	Late up	LONP2		lon peptidase 2, peroxisomal	198.76	0.213	1.003	1.208		176.24	97.18	202.59	104.42	342.56	269.56	136.71	153.505	306.06	Q86WA8	9		Up	Up
ENSSSCG00000007435__PLTP	Late up	PLTP		phospholipid transfer protein	198.67	-0.19	2.142	1.944	T	141.56	71.95	123.22	58	515.49	281.81	106.755	90.61	398.65	P55058	10		Up	Up
ENSSSCG00000008966__PARM1		PARM1		prostate androgen-regulated mucin-like protein 1	198.17	-0.322	0.333	0.001		257.28	175.82	206.04	129.55	260.22	160.12	216.55	167.795	210.17	Q6UWI2
ENSSSCG00000018094__CYTB		MT-CYB		cytochrome b	197.43	0.399	0.197	0.588		172.68	144.88	262.72	142.72	211.03	250.52	158.78	202.72	230.775	P00156
ENSSSCG00000015504__CACYBP		CACYBP		calcyclin binding protein	197.09	-0.034	-0.537	-0.582		198.89	257.28	203.3	229.08	126.38	167.59	228.085	216.19	146.985	Q9HB71
ENSSSCG00000003798__SERBP1		SERBP1		SERPINE1 mRNA binding protein 1	196.93	-0.078	-0.337	-0.426		225.88	222.04	214.57	197.11	140.76	181.23	223.96	205.84	160.995	Q8NC51
ENSSSCG00000040570__C11orf58		SMAP		chromosome 11 open reading frame 58	196.68	-0.319	-0.194	-0.524		229.93	251.85	182.29	192.6	140.32	183.1	240.89	187.445	161.71	O00193
ENSSSCG00000030149__CAPNS1		CAPNS1		calpain small subunit 1	196.34	0.679	-0.301	0.366		166.2	143.83	235.58	246.24	186.76	199.43	155.015	240.91	193.095	P04632
ENSSSCG00000032381__LITAF		LITAF		lipopolysaccharide induced TNF factor	195.21	0.024	0.094	0.106		200.53	186.25	181.94	199.82	219.7	183.03	193.39	190.88	201.365	Q99732
ENSSSCG00000014100__TBCA		TBCA		tubulin folding cofactor A	194.87	0.239	0.006	0.235		175.39	180.82	207.17	200.72	202.9	202.2	178.105	203.945	202.55	O75347
ENSSSCG00000028132__NAA20		NAA20		N	194.31	-0.123	-0.248	-0.382		218.18	224.93	203.37	191.24	140.32	187.8	221.555	197.305	164.06	P61599
ENSSSCG00000004499__ATP5F1A		ATP5F1A		ATP synthase, H+ transporting, mitochondrial F1 complex, alpha subunit 1, cardiac muscle	194.22	0.031	0.007	0.026		214.05	177.44	202.24	185.82	200.93	184.83	195.745	194.03	192.88	P25705
ENSSSCG00000000767__ATP6V1E1		ATP6V1E1		ATPase H+ transporting V1 subunit E1	194.14	-0.18	-0.17	-0.361		228.23	218.24	197.3	185.15	155.25	180.67	223.235	191.225	167.96	P36543
ENSSSCG00000036658__PSMD8		PSMD8		proteasome 26S subunit, non-ATPase 8	193.15	0.316	-0.381	-0.076		168.12	202.81	209.15	239.17	151.63	188.01	185.465	224.16	169.82	P48556
ENSSSCG00000011930__ATG3		ATG3		autophagy related 3	192.7	0.131	-0.386	-0.266		204.51	198.86	212.46	216.29	147.68	176.38	201.685	214.375	162.03	Q9NT62
ENSSSCG00000039494__NDUFC2		NDUFC2		NADH:ubiquinone oxidoreductase subunit C2	192.36	0.146	0.6	0.735		168.91	144.32	190.89	145.05	290.3	214.66	156.615	167.97	252.48	O95298	15			Up
ENSSSCG00000014934__CHORDC1		CHORDC1		cysteine and histidine rich domain containing 1	191.97	-0.585	-0.72	-1.316		238.12	328.17	171.29	195.15	79.16	139.9	283.145	183.22	109.53	Q9UHD1	3			Down
ENSSSCG00000026082__DNAJC3		DNAJC3		DnaJ heat shock protein family	191.7	0.189	0.178	0.355		160.93	183.15	182.78	197.86	227.72	197.77	172.04	190.32	212.745	Q13217
ENSSSCG00000005832__MAMDC4		MAMDC4		MAM domain containing 4	191.29	0.069	0.16	0.219		196.11	168.98	204.63	166.79	219.15	192.1	182.545	185.71	205.625	Q6UXC1
ENSSSCG00000002953__ENSSSCG00000002953					191.14	0.348	0.403	0.741		145.2	152.7	199.77	167.92	246.93	234.32	148.95	183.845	240.625		15			Up
ENSSSCG00000012171__PRDX4		PRDX4		peroxiredoxin 4	191.06	-0.013	0.369	0.346	T	195.54	163.7	193.71	151.52	239.9	202	179.62	172.615	220.95	Q13162
ENSSSCG00000034378__IFNGR2		IFNGR2	Receptor	interferon gamma receptor 2	190.97	-0.152	-0.247	-0.411		207.08	233.53	176.51	208.47	164.26	155.96	220.305	192.49	160.11	P38484
ENSSSCG00000000457__USP15		USP15		ubiquitin specific peptidase 15	190.58	-0.31	-0.261	-0.581		224.31	246.64	189.2	179.43	140.76	163.16	235.475	184.315	151.96	Q9Y4E8
ENSSSCG00000006752__CSDE1		CSDE1		cold shock domain containing E1	190.49	0.453	-0.282	0.158		178.17	157.21	207.95	237.89	164.69	197.01	167.69	222.92	180.85	O75534
ENSSSCG00000010943__AOPEP		AOPEP		chromosome 9 open reading frame 3	190.07	-0.161	-0.473	-0.644		297.01	161.3	249.47	147.68	209.16	75.8	229.155	198.575	142.48	Q8N6M6
ENSSSCG00000004610__CCPG1		CCPG1		cell cycle progression 1	189.85	-0.137	0.38	0.234		193.97	183.22	185.32	147.31	239.8	189.47	188.595	166.315	214.635	Q9ULG6
ENSSSCG00000036592__SRSF2	Late down	SRSF2		serine and arginine rich splicing factor 2	189.65	0.154	-0.813	-0.67		207.43	215.98	223.03	234.2	134.06	123.22	211.705	228.615	128.64	Q01130	7		Down	Down
ENSSSCG00000013731__DNASE2		DNASE2		deoxyribonuclease 2, lysosomal	189.56	0.037	0.13	0.157		188.49	181.46	195.12	173.11	222.56	176.59	184.975	184.115	199.575	O00115
ENSSSCG00000034984__PSMB4		PSMB4		proteasome subunit beta 4	189.07	0.533	-0.371	0.149		164.85	161.51	208.09	250.53	148.55	200.89	163.18	229.31	174.72	P28070
ENSSSCG00000028553__ILF2		ILF2		interleukin enhancer binding factor 2	188.13	0.111	-0.393	-0.292		206.15	191.74	220.92	195.98	143.39	170.57	198.945	208.45	156.98	Q12905
ENSSSCG00000021343__ZEB2		ZEB2		zinc finger E-box binding homeobox 2	188.09	0.142	0.417	0.548		147.97	176.17	166.08	181.09	196.21	261.04	162.07	173.585	228.625	O60315
ENSSSCG00000012327__HSD17B10		HSD17B10		hydroxysteroid 17-beta dehydrogenase 10	188.03	-0.052	0.199	0.137		199.17	177.02	193.36	158.52	205.87	194.24	188.095	175.94	200.055	Q99714
ENSSSCG00000010081__MAPK1		MAPK1		mitogen-activated protein kinase 1	187.98	-0.16	-0.246	-0.419		192.41	242.62	163.4	214.64	183.14	131.66	217.515	189.02	157.4	P28482
ENSSSCG00000032364__SELENOH		SELENOH		selenoprotein H	187.85	0.141	0.411	0.542		178.88	145.23	191.88	154.68	228.93	227.47	162.055	173.28	228.2	Q8IZQ5
ENSSSCG00000010400__MSMB		MSMB		microseminoprotein beta	187.82	-0.21	0.435	0.215	T	186.71	194	164.38	154.98	195.99	230.86	190.355	159.68	213.425	P08118
ENSSSCG00000016275__NCL		NCL		nucleolin	187.66	-0.61	-0.509	-1.128		256.85	285.4	188.84	155.58	97.39	141.91	271.125	172.21	119.65	P19338	3			Down
ENSSSCG00000023326__PNRC2		PNRC2	Receptor	proline rich nuclear receptor coactivator 2	187.39	-0.194	0.087	-0.117		208.64	201.82	187.51	160.4	188.19	177.77	205.23	173.955	182.98	Q9NPJ4
ENSSSCG00000013147__FAM111B		FAM111B		family with sequence similarity 111 member B	187.32	-0.402	-0.381	-0.792		304.85	185.19	223.17	136.25	165.79	108.68	245.02	179.71	137.235	Q6SJ93
ENSSSCG00000009633__ENSSSCG00000009633		TNFRSF10B	Receptor	TNF receptor superfamily member 10b	187.31	0.137	0.385	0.513		186.43	139.67	202.87	144.75	224.86	225.25	163.05	173.81	225.055	O14763
ENSSSCG00000017809__GEMIN4		GEMIN4		gem nuclear organelle associated protein 4	187.27	-0.043	0.046	-0.007		203.16	183.85	208.3	155.81	183.8	188.7	193.505	182.055	186.25	P57678
ENSSSCG00000016692__TAX1BP1		TAX1BP1		Tax1 binding protein 1	187.22	-0.061	0.037	-0.035		196.61	194.28	189.06	174.39	188.85	180.12	195.445	181.725	184.485	Q86VP1
ENSSSCG00000014073__HEXB		HEXB		hexosaminidase subunit beta	187.12	0.198	0.275	0.463		180.59	145.16	201.04	161.3	239.14	195.49	162.875	181.17	217.315	P07686
ENSSSCG00000028197__PFKL		PFKL		phosphofructokinase, liver type	187.01	-0.055	0.22	0.154		207.86	164.75	193.57	154.15	249.24	152.5	186.305	173.86	200.87	P17858
ENSSSCG00000013029__TRMT112		TRMT112		tRNA methyltransferase 11-2 homolog	186.73	-0.042	0.045	-0.007		202.02	183.85	199.35	164.01	181.6	189.54	192.935	181.68	185.57	Q9UI30
ENSSSCG00000032007__RTN4		RTN4		reticulon 4	186.65	0.08	-0.405	-0.339		176.24	225.22	160.65	251.58	134.17	172.02	200.73	206.115	153.095	Q9NQC3
ENSSSCG00000013576__STXBP2		STXBP2		syntaxin binding protein 2	186.44	-0.555	0.399	-0.166		227.51	216.05	158.25	134.52	191.92	190.37	221.78	146.385	191.145	Q15833
ENSSSCG00000011237__ENSSSCG00000011237		PDCD6IP		programmed cell death 6 interacting protein	186.33	0.153	0.001	0.142	T	177.67	177.65	186.8	196.66	196.21	182.96	177.66	191.73	189.585	Q8WUM4
ENSSSCG00000014285__SEPTIN8		SEPTIN8		septin 8	186.29	0.171	0.262	0.421		117.5	212.95	133.51	228.11	134.72	290.95	165.225	180.81	212.835	Q92599
ENSSSCG00000003582__SMPDL3B		SMPDL3B		sphingomyelin phosphodiesterase acid like 3B	186.15	-0.078	-0.014	-0.104	T	208.71	187.37	184.62	179.58	186.76	169.88	198.04	182.1	178.32	Q92485
ENSSSCG00000007623__BUD31		BUD31		BUD31 homolog	185.98	-0.523	-0.113	-0.646		232.28	254.67	169.32	159.34	129.67	170.57	243.475	164.33	150.12	P41223
ENSSSCG00000016248__AGFG1		AGFG1		ArfGAP with FG repeats 1	185.91	-0.266	-0.342	-0.621		211.99	245.93	167.84	201.77	156.9	131.04	228.96	184.805	143.97	P52594
ENSSSCG00000006487__CCT3		CCT3		chaperonin containing TCP1 subunit 3	185.54	0.004	-0.485	-0.494		202.38	216.41	186.73	220.88	113.64	173.2	209.395	203.805	143.42	P49368
ENSSSCG00000015579__PTGS2	Late down	PTGS2		prostaglandin-endoperoxide synthase 2	184.97	-0.34	-1.018	-1.369		293.1	225.15	222.82	174.09	124.51	70.12	259.125	198.455	97.315	P35354	20		Down	Down
ENSSSCG00000009396__PHF11		PHF11		PHD finger protein 11	184.77	0.105	0.123	0.219		180.3	169.62	204.42	160.47	204.88	188.91	174.96	182.445	196.895	Q9UIL8
ENSSSCG00000018087__ND4		MT-ND4		NADH dehydrogenase, subunit 4	184.54	0.423	0.035	0.45		164.07	141.92	249.18	148.21	172.16	231.69	152.995	198.695	201.925	P03905
ENSSSCG00000039670__EPN1		EPN1		epsin 1	184.34	0.009	0.343	0.342		167.7	177.65	172.21	164.99	245.72	177.77	172.675	168.6	211.745	Q9Y6I3
ENSSSCG00000014337__ETF1		ETF1		eukaryotic translation termination factor 1	184.26	-0.066	-0.613	-0.691		199.24	238.25	172.14	233.9	143.83	118.17	218.745	203.02	131	P62495	3			Down
ENSSSCG00000005382__TGFBR1		TGFBR1	Receptor	transforming growth factor beta receptor 1	184.02	-0.379	0.427	0.034		210.14	192.94	133.23	167.84	252.09	147.86	201.54	150.535	199.975	P36897
ENSSSCG00000033228__SPAG9		SPAG9		sperm associated antigen 9	183.61	-0.067	-0.372	-0.453		179.52	238.75	148.81	239.09	169.42	126.06	209.135	193.95	147.74	O60271
ENSSSCG00000025881__PDHB		PDHB		pyruvate dehydrogenase	183.52	0.45	0.489	0.928		153.81	110.49	194.27	155.88	241.55	245.12	132.15	175.075	243.335	P11177	15			Up
ENSSSCG00000040273__RPL35A	Late down	RPL35A		ribosomal protein L35a	183.51	-0.059	-1.038	-1.107		247.24	215.42	245.45	185.15	106.94	100.86	231.33	215.3	103.9	P18077	20		Down	Down
ENSSSCG00000033757__FKBP2		FKBP2		FK506 binding protein 2	183.37	0.348	0.245	0.581		152.32	146.57	188.91	180.11	210.92	221.38	149.445	184.51	216.15	P26885
ENSSSCG00000006061__ENSSSCG00000006061		ZNF706		zinc finger protein 706	183.12	-0.466	0.296	-0.183		205.01	224.86	137.81	164.31	225.41	141.29	214.935	151.06	183.35	Q9Y5V0
ENSSSCG00000030798__FUS	Late down	FUS		FUS RNA binding protein	183.06	0.065	-0.895	-0.842		217.69	212.32	213.38	223.22	106.61	125.16	215.005	218.3	115.885	P35637	7		Down	Down
ENSSSCG00000001404__TNF	Late down	TNF	Cytokine	tumor necrosis factor	182.45	0.444	-1.988	-1.558	T	107.24	305.97	144.44	402.42	31.95	102.66	206.605	273.43	67.305	P01375	3		Down	Down
ENSSSCG00000002646__TRAPPC2L		TRAPPC2L		trafficking protein particle complex 2 like	182.36	-0.239	0.156	-0.093		185.22	215.91	168.61	161.15	173.04	190.23	200.565	164.88	181.635	Q9UL33
ENSSSCG00000013604__MYO1F		MYO1F		myosin IF	182.27	-0.185	0.479	0.284		180.94	179.98	164.03	143.92	213.11	211.62	180.46	153.975	212.365	O00160
ENSSSCG00000004912__ENSSSCG00000004912		SEC11C		SEC11 homolog C, signal peptidase complex subunit	182.1	-0.026	0.232	0.194		166.56	190.62	156.56	184.09	191.27	203.52	178.59	170.325	197.395	Q9BY50
ENSSSCG00000031381__ENSSSCG00000031381		FKBP11		FK506 binding protein 11	181.35	-0.01	0.636	0.616		195.11	120.36	178.13	125.56	298.21	170.71	157.735	151.845	234.46	Q9NYL4
ENSSSCG00000007272__CHMP4B		CHMP4B		charged multivesicular body protein 4B	181.15	-0.185	0.416	0.219		178.31	186.18	137.46	173.94	284.48	126.54	182.245	155.7	205.51	Q9H444
ENSSSCG00000035973__LSM6		LSM6		LSM6 homolog, U6 small nuclear RNA and mRNA degradation associated	181.08	0.155	0.044	0.189		169.62	171.87	201.6	167.09	182.26	194.03	170.745	184.345	188.145	P62312
ENSSSCG00000006237__SDCBP		SDCBP		syndecan binding protein	180.82	0.174	-0.022	0.14	T	184.15	159.05	182.29	193.42	201.92	164.06	171.6	187.855	182.99	O00560
ENSSSCG00000017114__NDUFS6		NDUFS6		NADH:ubiquinone oxidoreductase subunit S6	180.55	0.438	0.057	0.486		155.16	140.09	222.4	165.44	215.42	184.76	147.625	193.92	200.09	O75380
ENSSSCG00000008188__MGAT4A		MGAT4A		mannosyl	179.74	0.11	0.661	0.759	T	161	131.7	155.5	151.07	241.44	237.72	146.35	153.285	239.58	Q9UM21	15			Up
ENSSSCG00000013391__ENSSSCG00000013391		PSMA1		proteasome subunit alpha 1	179.48	-0.183	-0.221	-0.416		225.45	192.1	188	168.67	145.81	156.86	208.775	178.335	151.335	P25786
ENSSSCG00000008466__COX7A2L		COX7A2L		cytochrome c oxidase subunit 7A2 like	179.26	0.181	0.163	0.332		170.12	154.18	178.55	178.15	190.28	204.28	162.15	178.35	197.28	O14548
ENSSSCG00000007275__RALY		RALY		RALY heterogeneous nuclear ribonucleoprotein	179.08	0.075	-0.169	-0.106		173.54	194.21	166.08	210.2	180.83	149.59	183.875	188.14	165.21	Q9UKM9
ENSSSCG00000007026__VDAC3		VDAC3		voltage dependent anion channel 3	178.75	-0.332	-0.477	-0.818		259.7	202.74	211.47	144.6	140.76	113.25	231.22	178.035	127.005	Q9Y277	3			Down
ENSSSCG00000038348__NME1	Late down	NME1		NME/NM23 nucleoside diphosphate kinase 1	178.66	0.082	-0.948	-0.877		226.73	193.22	235.58	195.53	94.75	126.13	209.975	215.555	110.44	P15531	20		Down	Down
ENSSSCG00000013408__ADM	Late down	ADM		adrenomedullin	178.65	-0.714	-1.603	-2.327	T	279.92	321.05	173.34	182.29	41.83	73.45	300.485	177.815	57.64	P35318	13		Down	Down
ENSSSCG00000032312__RAB11A		RAB11A		RAB11A, member RAS oncogene family	178.54	-0.095	0.017	-0.089		199.46	180.82	182.08	163.26	162.39	183.24	190.14	172.67	172.815	P62491
ENSSSCG00000006930__SH3GLB1		SH3GLB1		SH3 domain containing GRB2 like endophilin B1	178.54	-0.294	-0.138	-0.444		211.28	216.69	158.82	180.03	172.49	131.94	213.985	169.425	152.215	Q9Y371
ENSSSCG00000037541__ENSSSCG00000037541		CD300LF	Receptor	CD300 molecule like family member f	178.29	0.081	0.006	0.077		176.81	174.62	185.88	174.77	142.74	214.94	175.715	180.325	178.84	Q8TDQ1
ENSSSCG00000033694__MRPL41		MRPL41		mitochondrial ribosomal protein L41	178.24	-0.08	0.406	0.314		178.31	164.26	154.52	159.94	243.75	168.63	171.285	157.23	206.19	Q8IXM3
ENSSSCG00000047716__H2AC12		H2AC12		histone cluster 1 H2A family member h	178.17	0.346	0.419	0.757		179.09	97.03	221.98	118.04	297.44	155.41	138.06	170.01	226.425	Q96KK5
ENSSSCG00000011946__ALCAM		ALCAM		activated leukocyte cell adhesion molecule	178.11	0.132	0.248	0.37	T	163.78	158.83	184.26	158.67	200.16	202.96	161.305	171.465	201.56	Q13740
ENSSSCG00000025588__FJX1		FJX1		four jointed box 1	178.01	0.429	-0.937	-0.522	T	132.24	226.2	144.22	325.08	92.23	148.07	179.22	234.65	120.15	Q86VR8
ENSSSCG00000037719__PDPK1		PDPK1		3-phosphoinositide dependent protein kinase 1	177.96	-0.062	0.049	-0.025		173.75	196.82	154.59	190.19	206.75	145.65	185.285	172.39	176.2	O15530
ENSSSCG00000005012__ARF6		ARF6		ADP ribosylation factor 6	177.83	0.206	0.092	0.284		163.07	160.17	143.52	218.93	248.36	132.91	161.62	181.225	190.635	P62330
ENSSSCG00000009146__ENSSSCG00000009146		RPL34		ribosomal protein L34	177.78	0.313	-0.471	-0.17		167.13	181.1	197.23	222.61	124.07	174.51	174.115	209.92	149.29	P49207
ENSSSCG00000017732__ZNF207		ZNF207		zinc finger protein 207	177.31	-0.166	-0.364	-0.54		206.08	214.58	187.79	176.04	128.24	151.12	210.33	181.915	139.68	O43670
ENSSSCG00000022447__F3		F3		coagulation factor III, tissue factor	176.85	0.079	-1.896	-1.833	T	60.74	401.03	73.66	401.52	27.23	96.91	230.885	237.59	62.07	P13726
ENSSSCG00000038444__ENY2		ENY2		ENY2, transcription and export complex 2 subunit	176.78	-0.109	-0.565	-0.684		213.98	210.14	195.05	186.58	116.27	138.66	212.06	190.815	127.465	Q9NPA8	3			Down
ENSSSCG00000003776__ACADM		ACADM		acyl-CoA dehydrogenase, C-4 to C-12 straight chain	176.31	-0.299	0.43	0.12		189.91	182.86	146.27	147.68	170.18	220.96	186.385	146.975	195.57	P11310
ENSSSCG00000014850__SPCS2		SPCS2		signal peptidase complex subunit 2	176.1	0.27	0.282	0.54		159.94	135.51	175.45	170.18	208.17	207.33	147.725	172.815	207.75	Q15005
ENSSSCG00000038086__ECHS1		ECHS1		enoyl-CoA hydratase, short chain 1	175.72	0.116	0.391	0.495		176.74	131.92	175.94	148.43	229.14	192.17	154.33	162.185	210.655	P30084
ENSSSCG00000024800__DSC2		DSC2		desmocollin 2	175.71	0.219	-0.246	-0.041		96.13	247.7	113.07	276.33	80.15	240.9	171.915	194.7	160.525	Q02487
ENSSSCG00000037371__TMPPE		TMPPE		transmembrane protein with metallophosphoesterase domain	175.69	0.058	0.222	0.268		176.95	155.03	168.97	166.26	215.64	171.26	165.99	167.615	193.45	Q6ZT21
ENSSSCG00000002414__SEL1L		SEL1L		SEL1L ERAD E3 ligase adaptor subunit	175.66	-0.205	0.196	-0.02		179.45	197.66	154.87	162.58	181.93	177.49	188.555	158.725	179.71	Q9UBV2
ENSSSCG00000009249__HNRNPD		HNRNPD		heterogeneous nuclear ribonucleoprotein D	175.03	0.315	-0.136	0.168		152.25	166.73	194.55	190.41	163.27	182.96	159.49	192.48	173.115	Q14103
ENSSSCG00000006176__ELOC		ELOC		transcription elongation factor B subunit 1	175.01	0.144	-0.08	0.051		177.88	163.63	175.52	190.64	188.85	153.54	170.755	183.08	171.195	Q15369
ENSSSCG00000029163__BCAT1		BCAT1		branched chain amino acid transaminase 1	174.93	-0.06	0.065	-0.005		185.14	177.65	185.25	152.2	165.02	184.34	181.395	168.725	174.68	P54687
ENSSSCG00000014296__VDAC1		VDAC1		voltage dependent anion channel 1	174.87	-0.343	-0.053	-0.406		235.49	185.19	182.99	138.43	156.02	151.12	210.34	160.71	153.57	P21796
ENSSSCG00000014435__CSNK1A1		CSNK1A1		casein kinase 1 alpha 1	174.69	0.135	-0.117	0.006		166.27	178.85	180.1	187.63	182.7	152.57	172.56	183.865	167.635	P48729
ENSSSCG00000031216__HS3ST6		HS3ST6		heparan sulfate-glucosamine 3-sulfotransferase 6	174.64	-0.484	0.32	-0.174		199.74	211.12	146.48	138.5	181.16	170.84	205.43	142.49	176	Q96QI5
ENSSSCG00000032932__MSRB1		MSRB1		methionine sulfoxide reductase B1	174.64	-0.484	0.32	-0.174		199.74	211.12	146.48	138.5	181.16	170.84	205.43	142.49	176	Q9NZV6
ENSSSCG00000022478__STK10		STK10		serine/threonine kinase 10	174.64	-0.039	-0.047	-0.097		178.02	189.77	177	170.4	179.52	153.12	183.895	173.7	166.32	O94804
ENSSSCG00000027826__GIMAP4		GIMAP4		GTPase, IMAP family member 4	174.59	-0.152	0.377	0.215		172.97	176.95	168.05	137.3	172.6	219.65	174.96	152.675	196.125	Q9NUV9
ENSSSCG00000014022__HNRNPH1		HNRNPH1		heterogeneous nuclear ribonucleoprotein H1	174.49	0.335	-0.414	-0.089		162.64	171.8	217.75	191.32	124.18	179.22	167.22	204.535	151.7	P31943
ENSSSCG00000014343__ENSSSCG00000014343		MATR3		matrin 3	174.42	0.524	-0.428	0.084		162.5	143.54	218.17	208.7	151.08	162.54	153.02	213.435	156.81	P43243
ENSSSCG00000014014__TBC1D9B		TBC1D9B		TBC1 domain family member 9B	174.21	0.003	0.664	0.654		161.93	136.92	138.58	152.05	284.59	171.19	149.425	145.315	227.89	Q66K14
ENSSSCG00000030125__SELENOF		SELENOF		selenoprotein F	174.03	0.229	-0.038	0.175		133.3	189.84	120.89	247.37	206.53	146.27	161.57	184.13	176.4	O60613
ENSSSCG00000013647__CDC37		CDC37		cell division cycle 37	173.94	0.038	-0.31	-0.282		180.44	193.58	183.35	189.36	132.96	163.92	187.01	186.355	148.44	Q16543
ENSSSCG00000015872__GPD2		GPD2		glycerol-3-phosphate dehydrogenase 2	173.81	-0.074	-0.454	-0.539		203.52	199.64	187.79	183.72	134.17	134.02	201.58	185.755	134.095	P43304
ENSSSCG00000004666__SQOR		SQOR		sulfide quinone reductase-like	173.66	-0.057	0.333	0.264		175.6	161.3	156.42	157.84	174.69	216.12	168.45	157.13	195.405	Q9Y6N5
ENSSSCG00000047083__H2BC21		H2BC21		histone cluster 2 H2B family member e	173.46	0.175	-0.082	0.082		167.48	166.16	188.63	176.87	178.09	163.51	166.82	182.75	170.8	Q16778
ENSSSCG00000006037__OXR1		OXR1		oxidation resistance 1	172.81	-0.032	-0.134	-0.176		215.34	154.18	210.27	139.86	199.72	117.47	184.76	175.065	158.595	Q8N573
ENSSSCG00000026294__GMFB		GMFB		glia maturation factor beta	172.58	0.047	-0.823	-0.788		157.59	246.57	156.49	249.32	91.57	133.95	202.08	202.905	112.76	P60983
ENSSSCG00000033374__MRPL20		MRPL20		mitochondrial ribosomal protein L20	172.04	0.056	-0.331	-0.285		193.9	174.55	204.07	167.47	139.22	153.05	184.225	185.77	146.135	Q9BYC9
ENSSSCG00000032916__ENSSSCG00000032916		MPC1		mitochondrial pyruvate carrier 1	171.93	0.345	-0.093	0.241		149.11	156.65	183.13	193.8	151.74	197.15	152.88	188.465	174.445	Q9Y5U8
ENSSSCG00000022401__ENSSSCG00000022401	Late up	AGTRAP		angiotensin II receptor associated protein	171.53	-0.017	0.876	0.848		150.68	127.41	140.21	126.32	274.82	209.75	139.045	133.265	242.285	Q6RW13	14		Up	Up
ENSSSCG00000034278__SLC31A1		SLC31A1		solute carrier family 31 member 1	171.28	0.046	0.705	0.741		152.17	131.78	160.93	123.23	265.82	193.76	141.975	142.08	229.79	O15431	15			Up
ENSSSCG00000031918__CYC1		CYC1		cytochrome c1	171.02	0.123	-0.139	-0.029		184.93	156.37	163.12	197.86	183.58	140.25	170.65	180.49	161.915	P08574
ENSSSCG00000034105__TMEM127		TMEM127		transmembrane protein 127	170.94	-0.01	-0.073	-0.095		166.49	191.04	152.75	192.07	152.29	170.98	178.765	172.41	161.635	O75204
ENSSSCG00000021825__RPS21		RPS21		ribosomal protein S21	170.72	0.098	0.043	0.13		160.15	170.67	167.34	176.27	179.52	170.36	165.41	171.805	174.94	P63220
ENSSSCG00000003477__NECAP2		NECAP2		NECAP endocytosis associated 2	170.51	-0.166	0.763	0.588		167.77	140.44	154.23	112.1	256.15	192.37	154.105	133.165	224.26	Q9NVZ3
ENSSSCG00000004583__ENSSSCG00000004583		GTF2A2		general transcription factor IIA subunit 2	169.6	0.021	-0.293	-0.283		182.22	183.99	185.88	174.54	143.94	147.03	183.105	180.21	145.485	P52657
ENSSSCG00000003505__DDOST		DDOST		dolichyl-diphosphooligosaccharide--protein glycosyltransferase non-catalytic subunit	169.57	-0.392	0.11	-0.292		207.08	195.34	153.88	143.62	150.2	167.31	201.21	148.75	158.755	P39656
ENSSSCG00000015311__CYP51A1	Late down	CYP51A1		cytochrome P450 family 51 subfamily A member 1	169.55	0.379	-1.569	-1.201		213.63	165.74	257.57	220.88	73.34	86.11	189.685	239.225	79.725	Q16850	20		Down	Down
ENSSSCG00000008310__EXOC6B		EXOC6B		exocyst complex component 6B	169.31	0.034	-0.02	0.003		166.99	175.96	175.38	165.14	176.88	155.48	171.475	170.26	166.18	Q9Y2D4
ENSSSCG00000012076__MX2		MX2		MX dynamin like GTPase 2	169.24	-0.311	0.128	-0.194		204.73	181.81	161.78	140.38	157.67	169.05	193.27	151.08	163.36	P20592
ENSSSCG00000026239__VPS35		VPS35		VPS35, retromer complex component	169.2	0.187	-0.008	0.169		163.07	155.03	188.91	162.35	170.4	175.41	159.05	175.63	172.905	Q96QK1
ENSSSCG00000035195__HNMT		HNMT		histamine N-methyltransferase	168.99	0.3	0.731	1.021		159.15	84.56	173.34	117.59	257.14	222.14	121.855	145.465	239.64	P50135	9			Up
ENSSSCG00000003385__PARK7		PARK7		Parkinsonism associated deglycase	168.65	-0.106	-0.007	-0.123		187	175.89	182.22	144.6	161.51	160.67	181.445	163.41	161.09	Q99497
ENSSSCG00000004542__NARS1		NARS1		asparaginyl-tRNA synthetase	168.6	-0.391	-0.565	-0.967		191.05	261.86	151.7	183.72	86.3	136.99	226.455	167.71	111.645	O43776	3			Down
ENSSSCG00000005976__NDUFB9		NDUFB9		NADH:ubiquinone oxidoreductase subunit B9	168.53	0.05	-0.331	-0.292		185.22	176.73	192.86	170.55	140.98	144.82	180.975	181.705	142.9	Q9Y6M9
ENSSSCG00000013736__PRDX2		PRDX2		peroxiredoxin 2	167.85	-0.538	0.452	-0.096		202.16	189.42	146.62	114.88	158.44	195.56	195.79	130.75	177	P32119
ENSSSCG00000007739__GUSB	Late up	GUSB		glucuronidase beta	167.75	-0.014	1.275	1.247		114.08	122.26	101.79	125.41	315.44	227.54	118.17	113.6	271.49	P08236	14		Up	Up
ENSSSCG00000007362__SRSF6		L3MBTL1		l	167.68	0.014	-0.431	-0.428		188.7	184.13	185.18	180.11	134.06	133.88	186.415	182.645	133.97	Q9Y468
ENSSSCG00000009910__RNF10		RNF10		ring finger protein 10	167.67	-0.07	0.24	0.159		169.62	165.25	156.35	153.1	200.27	161.43	167.435	154.725	180.85	Q8N5U6
ENSSSCG00000036920__SELENOT		SELENOT		selenoprotein T	167.49	0.346	-0.226	0.108		165.13	141.71	186.17	192.37	146.91	172.64	153.42	189.27	159.775	P62341
ENSSSCG00000012634__DOCK11		DOCK11		dedicator of cytokinesis 11	167.24	-0.301	0.412	0.098		174.96	180.4	123.78	156.26	212.57	155.48	177.68	140.02	184.025	Q5JSL3
ENSSSCG00000016721__DBNL		DBNL		drebrin like	166.97	-0.05	0.336	0.275		160.22	162.22	156.21	145.88	198.07	179.22	161.22	151.045	188.645	Q9UJU6
ENSSSCG00000037216__PPP4R2		PPP4R2		protein phosphatase 4 regulatory subunit 2	166.97	0.015	-0.268	-0.265		181.51	178	164.45	188.23	164.58	125.02	179.755	176.34	144.8	Q9NY27
ENSSSCG00000007228__HM13		HM13		histocompatibility minor 13	166.96	-0.266	0.162	-0.115		187.71	183.29	154.66	144.67	175.23	156.17	185.5	149.665	165.7	Q8TCT9
ENSSSCG00000015444__LAMB1		LAMB1		laminin subunit beta 1	165.97	0.021	-0.346	-0.337	T	160.86	201.4	159.38	197.64	110.56	166	181.13	178.51	138.28	P07942
ENSSSCG00000037653__RAB5A		RAB5A		RAB5A, member RAS oncogene family	165.64	0.127	0.024	0.138		163.43	154.61	155.08	182.06	191.05	147.59	159.02	168.57	169.32	P20339
ENSSSCG00000027538__ENSSSCG00000027538		TMEM258		transmembrane protein 258	165.41	0.206	0.006	0.201		161.5	145.73	174.53	169.35	165.68	175.69	153.615	171.94	170.685	P61165
ENSSSCG00000010955__GOLM1		GOLM1		golgi membrane protein 1	165.39	-0.524	0.572	0.036		177.38	194.63	119.06	132.03	215.53	153.68	186.005	125.545	184.605	Q8NBJ4
ENSSSCG00000017731__PSMD11		PSMD11		proteasome 26S subunit, non-ATPase 11	165.3	-0.141	-0.373	-0.524		177.88	210.91	179.05	162.95	119.46	141.56	194.395	171	130.51	O00231
ENSSSCG00000005959__ENSSSCG00000005959		CYRIB		family with sequence similarity 49 member B	165.06	0.119	-0.233	-0.125		156.09	180.89	167.56	187.56	139.33	158.94	168.49	177.56	149.135	Q9NUQ9
ENSSSCG00000008016__MRPS34		MRPS34		mitochondrial ribosomal protein S34	165	-0.087	-0.059	-0.157		182.65	173.35	166.92	158.21	161.95	146.89	178	162.565	154.42	P82930
ENSSSCG00000022454__NRBP1		NRBP1		nuclear receptor binding protein 1	164.88	0.018	-0.086	-0.079		180.37	160.95	171.08	164.31	165.68	146.89	170.66	167.695	156.285	Q9UHY1
ENSSSCG00000028420__EIF4E	Late down	EIF4E		eukaryotic translation initiation factor 4E	164.63	-0.213	-0.986	-1.211		173.82	264.4	145.14	222.16	70.05	112.21	219.11	183.65	91.13	P06730	3		Down	Down
ENSSSCG00000026606__PAIP2		PAIP2		poly	164.62	0.07	0.111	0.169		156.38	161.65	156.35	167.69	175.02	170.64	159.015	162.02	172.83	Q9BPZ3
ENSSSCG00000009536__ARGLU1		ARGLU1		arginine and glutamate rich 1	164.59	-0.021	-0.103	-0.135		176.31	171.8	173.55	159.27	156.57	150.01	174.055	166.41	153.29	Q9NWB6
ENSSSCG00000025114__FMNL3		FMNL3		formin like 3	164.59	-0.027	-0.619	-0.657		167.91	217.04	166.57	200.27	116.05	119.69	192.475	183.42	117.87	Q8IVF7
ENSSSCG00000016128__EEF1B2		EEF1B2		eukaryotic translation elongation factor 1 beta 2	164.37	-0.138	-0.256	-0.403		192.19	185.4	180.81	152.05	127.36	148.42	188.795	166.43	137.89	P24534
ENSSSCG00000013421__PTBP1		PTBP1		polypyrimidine tract binding protein 1	164.05	-0.41	-0.413	-0.835		198.67	234.66	152.89	163.56	107.71	126.82	216.665	158.225	117.265	P26599	3			Down
ENSSSCG00000033733__HMGN1		HMGN1		high mobility group nucleosome binding domain 1	163.83	0.059	-0.219	-0.175		146.05	196.61	125.05	222.01	151.3	141.98	171.33	173.53	146.64	P05114
ENSSSCG00000029256__AKR1A1		AKR1A1		aldo-keto reductase family 1 member A1	163.81	-0.174	0.052	-0.134		138.36	220.49	123.78	185.22	119.24	195.77	179.425	154.5	157.505	P14550
ENSSSCG00000022295__ENSSSCG00000022295					163.75	-0.033	0.661	0.617		145.91	140.44	139.01	132.56	215.64	208.92	143.175	135.785	212.28
ENSSSCG00000002754__NQO1		NQO1		NAD	163.59	0.257	-0.811	-0.566		170.83	178.07	193.92	210.8	120.34	107.57	174.45	202.36	113.955	P15559	7		Down
ENSSSCG00000001512__CUTA		CUTA		cutA divalent cation tolerance homolog	163.56	-0.111	0.18	0.058		167.27	170.74	155.85	147.76	147.24	192.51	169.005	151.805	169.875	O60888
ENSSSCG00000015244__APLP2		APLP2		amyloid beta precursor like protein 2	163.27	0.26	0.211	0.46		146.9	133.61	171.15	154.68	199.72	173.54	140.255	162.915	186.63	Q06481
ENSSSCG00000024019__GTF2H5		GTF2H5		general transcription factor IIH subunit 5	163.07	0.031	0.368	0.388		158.87	141.57	165.72	131.81	203.01	177.42	150.22	148.765	190.215	Q6ZYL4
ENSSSCG00000017273__PSMD12		PSMD12		proteasome 26S subunit, non-ATPase 12	163.06	-0.257	-0.578	-0.847		202.66	213.8	159.59	178.75	101.45	122.11	208.23	169.17	111.78	O00232	3			Down
ENSSSCG00000006502__ARHGEF2		ARHGEF2		Rho/Rac guanine nucleotide exchange factor 2	163.05	-0.327	-0.015	-0.351		181.37	205.2	161.64	137.3	145.59	147.17	193.285	149.47	146.38	Q92974
ENSSSCG00000034386__ATP2A2		ATP2A2		ATPase sarcoplasmic/endoplasmic reticulum Ca2+ transporting 2	162.94	0.536	-0.13	0.394		129.39	136.43	177.28	196.73	181.82	155.96	132.91	187.005	168.89	P16615
ENSSSCG00000003046__ENSSSCG00000003046		RABAC1		Rab acceptor 1	162.47	0.287	0.083	0.359		150.18	134.52	174.96	162.05	176.66	176.45	142.35	168.505	176.555	Q9UI14
ENSSSCG00000040275__HEBP1		HEBP1		heme binding protein 1	162.3	-0.162	0.686	0.513		153.6	146.57	132.95	127.29	157.23	256.13	150.085	130.12	206.68	Q9NRV9
ENSSSCG00000003493__CAPZB		CAPZB		capping actin protein of muscle Z-line beta subunit	162.24	0.411	-0.159	0.239		139.21	144.39	161.28	204.86	173.04	150.63	141.8	183.07	161.835	P47756
ENSSSCG00000010995__CHMP5		CHMP5		charged multivesicular body protein 5	161.94	-0.349	0.167	-0.192		191.55	181.1	147.82	136.1	144.49	170.57	186.325	141.96	157.53	Q9NZZ3
ENSSSCG00000038628__SKP1		SKP1		S-phase kinase associated protein 1	161.81	0.087	-0.067	0.009		169.41	153.83	176.65	156.33	157.89	156.72	161.62	166.49	157.305	P63208
ENSSSCG00000004029__QKI		QKI		QKI, KH domain containing RNA binding	161.73	-0.158	0.847	0.678		147.47	136.36	124.63	122.25	264.28	175.41	141.915	123.44	219.845	Q96PU8	14		Up
ENSSSCG00000024267__TMEM50A		TMEM50A		transmembrane protein 50A	161.69	0.368	-0.017	0.339		148.33	130.79	179.19	170.33	169.75	171.74	139.56	174.76	170.745	O95807
ENSSSCG00000000072__SLC25A17		SLC25A17		solute carrier family 25 member 17	161.65	0.03	-0.374	-0.357		169.91	183.29	157.62	192.45	135.93	130.69	176.6	175.035	133.31	O43808
ENSSSCG00000014040__LMAN2		LMAN2		lectin, mannose binding 2	161.49	-0.03	0.427	0.384		156.95	144.46	132.73	153.78	235.84	145.16	150.705	143.255	190.5	Q12907
ENSSSCG00000029662__RASSF4		RASSF4		Ras association domain family member 4	161.42	-0.159	0.643	0.476		184	117.33	173.34	87.95	219.92	186	150.665	130.645	202.96	Q9H2L5
ENSSSCG00000004054__ENSSSCG00000004054		RPS15A		ribosomal protein S15a	161.42	0.42	-0.614	-0.206		150.11	158.69	192.23	208.85	123.3	135.33	154.4	200.54	129.315	P62244
ENSSSCG00000001703__NFKBIE		NFKBIE		NFKB inhibitor epsilon	161.14	-0.163	-0.212	-0.388		126.75	244.52	118.49	203.81	109.36	163.92	185.635	161.15	136.64	O00221
ENSSSCG00000010476__MYOF		MYOF		myoferlin	161.13	-0.18	-0.477	-0.669		160.72	231.7	142.32	194.03	103.98	134.02	196.21	168.175	119	Q9NZM1
ENSSSCG00000027205__LPCAT3		LPCAT3		lysophosphatidylcholine acyltransferase 3	161.1	-0.175	-0.08	-0.269		201.38	161.23	136.68	175.37	197.63	94.28	181.305	156.025	145.955	Q6P1A2
ENSSSCG00000025571__POLR2G		POLR2G		RNA polymerase II subunit G	160.8	-0.112	0.117	-0.006		177.95	159.47	158.04	144.82	145.04	179.5	168.71	151.43	162.27	P62487
ENSSSCG00000036113__GSAP		GSAP		gamma-secretase activating protein	160.72	-0.21	-0.229	-0.451		159.22	219.44	135.91	182.14	141.64	125.99	189.33	159.025	133.815	A4D1B5
ENSSSCG00000025281__ENSSSCG00000025281		ARL6IP1		ADP ribosylation factor like GTPase 6 interacting protein 1	160.65	-0.116	0.248	0.121		166.56	160.39	145	147.83	196.54	147.59	163.475	146.415	172.065	Q15041
ENSSSCG00000032067__ENSSSCG00000032067		AK2		adenylate kinase 2	160.63	-0.049	-0.676	-0.736		177.45	205.41	172.35	186.95	86.96	134.64	191.43	179.65	110.8	P54819
ENSSSCG00000038767__MBP	Late down	MBP		myelin basic protein	160.53	-0.066	-1	-1.077		181.3	222.54	176.3	198.16	93.11	91.79	201.92	187.23	92.45	P02686	20		Down	Down
ENSSSCG00000032947__SRRM1		SRRM1		serine and arginine repetitive matrix 1	160.4	-0.51	-0.214	-0.734		200.31	225.15	152.26	137.6	117.7	129.38	212.73	144.93	123.54	Q8IYB3	6			Down
ENSSSCG00000035747__YIPF4		YIPF4		Yip1 domain family member 4	160.36	0.055	0.126	0.17		162.86	147.77	160.23	152.95	185.99	152.36	155.315	156.59	169.175	Q9BSR8
ENSSSCG00000040634__ERP44		ERP44		endoplasmic reticulum protein 44	160.27	0.13	0.14	0.259		155.16	143.61	166.22	150.92	169.53	176.18	149.385	158.57	172.855	Q9BS26
ENSSSCG00000016434__RHEB		RHEB		Ras homolog enriched in brain	160.26	0.082	-0.646	-0.577		175.82	183.43	169.53	199.74	126.16	106.88	179.625	184.635	116.52	Q15382
ENSSSCG00000016708__SKAP2		SKAP2		src kinase associated phosphoprotein 2	159.94	0.038	-0.067	-0.04		158.01	168.91	163.26	162.43	142.3	164.75	163.46	162.845	153.525	O75563
ENSSSCG00000038735__SNAP23		SNAP23		synaptosome associated protein 23	159.81	-0.447	0.062	-0.395		193.62	198.23	149.37	129.48	151.3	136.86	195.925	139.425	144.08	O00161
ENSSSCG00000007031__POLB		POLB		DNA polymerase beta	159.69	0.084	-0.841	-0.772		101.76	267.5	99.53	281.45	68.18	139.69	184.63	190.49	103.935	P06746
ENSSSCG00000004133__FUCA2		FUCA2		fucosidase, alpha-L- 2, plasma	159.68	0.056	0.328	0.371	T	162.5	131.28	147.04	149.26	213.77	154.23	146.89	148.15	184	Q9BTY2
ENSSSCG00000033033__TOLLIP		TOLLIP		toll interacting protein	159.55	-0.163	-0.161	-0.34		167.91	195.55	110.81	204.86	182.37	95.81	181.73	157.835	139.09	Q9H0E2
ENSSSCG00000024373__TRIP12		TRIP12	Receptor	thyroid hormone receptor interactor 12	159.5	-0.247	0.073	-0.184		169.62	188.92	148.74	144.37	175.67	129.66	179.27	146.555	152.665	Q14669
ENSSSCG00000036081__TBC1D20		TBC1D20		TBC1 domain family member 20	159.46	0.002	-0.562	-0.571		187.64	177.02	182.01	172.28	146.8	91.03	182.33	177.145	118.915	Q96BZ9
ENSSSCG00000036711__UBE2D2		UBE2D2		ubiquitin conjugating enzyme E2 D2	159.31	-0.061	-0.366	-0.44		169.26	192.31	145.7	190.87	134.28	123.43	180.785	168.285	128.855	P62837
ENSSSCG00000016758__STK17A		STK17A		serine/threonine kinase 17a	159.19	-0.293	0.246	-0.06		183.86	167.08	123.43	154.75	193.68	132.36	175.47	139.09	163.02	Q9UEE5
ENSSSCG00000016488__SSBP1		SSBP1		single stranded DNA binding protein 1	158.94	-0.044	-0.175	-0.229		164.78	180.19	167.2	157.39	124.95	159.15	172.485	162.295	142.05	Q04837
ENSSSCG00000015353__SCIN	Early up	SCIN		scinderin	158.93	0.939	0.023	0.949		105.1	96.54	172.07	203.28	201.7	174.86	100.82	187.675	188.28	Q9Y6U3	2	Up		Up
ENSSSCG00000038042__MRPS18C		MRPS18C		mitochondrial ribosomal protein S18C	158.66	0.14	-0.15	-0.021		162.71	152.35	182.85	153.78	148.23	152.02	157.53	168.315	150.125	Q9Y3D5
ENSSSCG00000033703__FAM111A		FAM111A		family with sequence similarity 111 member A	158.39	-0.296	-0.226	-0.532		211.28	175.25	182.5	122.55	137.14	121.63	193.265	152.525	129.385	Q96PZ2
ENSSSCG00000037425__NFAM1		NFAM1		NFAT activating protein with ITAM motif 1	158.31	0.061	0.32	0.371		158.8	132.2	168.61	125.64	212.57	152.02	145.5	147.125	182.295	Q8NET5
ENSSSCG00000007469__PTPN1		PTPN1	Receptor	protein tyrosine phosphatase, non-receptor type 1	158.21	-0.124	-0.166	-0.303		170.47	184.27	139.01	177.02	174.03	104.46	177.37	158.015	139.245	P18031
ENSSSCG00000000891__LTA4H		LTA4H		leukotriene A4 hydrolase	158.18	-0.562	0.172	-0.4		222.1	174.97	151.2	109.54	147.9	143.36	198.535	130.37	145.63	P09960
ENSSSCG00000029179__HIGD2A		HIGD2A		HIG1 hypoxia inducible domain family member 2A	158.11	-0.192	-0.101	-0.304		183.65	176.87	164.24	141.81	125.72	156.38	180.26	153.025	141.05	Q9BW72
ENSSSCG00000033146__CD163	Late up	CD163		CD163 molecule	158.02	-0.162	2.293	2.123	T	120.56	34.95	102.42	31.97	404.71	253.5	77.755	67.195	329.105	Q86VB7	10		Up	Up
ENSSSCG00000017403__STAT3		STAT3		signal transducer and activator of transcription 3	157.84	-0.332	-0.031	-0.373		171.26	205.06	143.17	147	132.63	147.93	188.16	145.085	140.28	P40763
ENSSSCG00000031249__PTTG1IP		PTTG1IP		pituitary tumor-transforming 1 interacting protein	157.67	0.258	0.373	0.621		141.21	118.03	172.35	128.2	229.36	156.86	129.62	150.275	193.11	P53801
ENSSSCG00000026169__MFSD12	Early up	MFSD12		major facilitator superfamily domain containing 12	157.62	1.011	0.006	1.004		87.44	105.7	149.93	228.41	185.12	189.12	96.57	189.17	187.12	Q6NUT3	2	Up		Up
ENSSSCG00000031600__ENSSSCG00000031600		SYNGR2		synaptogyrin 2	157.52	-0.087	0.332	0.233		150.11	159.54	126.18	156.94	218.93	133.39	154.825	141.56	176.16	O43760
ENSSSCG00000011848__TFRC		TFRC	Receptor	transferrin receptor	157.1	-0.763	1.215	0.443	T	171.12	155.8	106.72	79.97	172.38	256.61	163.46	93.345	214.495	P02786	14		Up
ENSSSCG00000025766__SLC10A3		SLC10A3		solute carrier family 10 member 3	157.01	0.223	0.201	0.412		135.3	140.09	142.74	169.35	204.66	149.94	137.695	156.045	177.3	P09131
ENSSSCG00000017006__LCP2		LCP2		lymphocyte cytosolic protein 2	156.83	-0.787	0.286	-0.511		210.64	209.43	129.7	106.3	142.3	142.6	210.035	118	142.45	Q13094
ENSSSCG00000026229__ENSSSCG00000026229		PCBD2		pterin-4 alpha-carbinolamine dehydratase 2	156.66	0.138	0.115	0.239		139.36	153.27	128.43	184.4	218.06	116.43	146.315	156.415	167.245	Q9H0N5
ENSSSCG00000006527__KRTCAP2		KRTCAP2		keratinocyte associated protein 2	156.63	0.094	0.492	0.575		141.71	128.67	146.34	133.54	201.04	188.5	135.19	139.94	194.77	Q8N6L1
ENSSSCG00000013522__SAFB		SAFB		scaffold attachment factor B	156.33	-0.044	-0.296	-0.352		168.69	178.85	160.15	166.94	135.6	127.72	173.77	163.545	131.66	Q15424
ENSSSCG00000000808__SLC38A2		SLC38A2		solute carrier family 38 member 2	156.31	-0.302	-0.289	-0.604		198.74	188.29	147.61	157.01	123.08	123.15	193.515	152.31	123.115	Q96QD8
ENSSSCG00000030328__NDUFB10		NDUFB10		NADH:ubiquinone oxidoreductase subunit B10	156.17	-0.325	0.111	-0.224		190.34	169.83	163.19	115.41	147.68	150.56	180.085	139.3	149.12	O96000
ENSSSCG00000032090__PDCD6		PDCD6		programmed cell death 6	155.83	0.14	-0.199	-0.07		156.23	156.44	166.85	167.47	146.03	141.98	156.335	167.16	144.005	O75340
ENSSSCG00000038947__ENSSSCG00000038947		HNRNPC		heterogeneous nuclear ribonucleoprotein C	155.8	0.169	-0.457	-0.3		159.22	165.88	173.41	181.24	117.59	137.48	162.55	177.325	127.535	P07910
ENSSSCG00000001341__ENSSSCG00000001341	Late up	HLA-A		major histocompatibility complex, class I, A	155.6	-0.13	1.077	0.938		150.25	99.36	138.44	82.53	245.5	217.5	124.805	110.485	231.5	P04439	14		Up	Up
ENSSSCG00000001000__ECI2		ECI2		enoyl-CoA delta isomerase 2	155.36	-0.277	0.807	0.519		164.56	127.9	133.44	100.51	214.32	191.4	146.23	116.975	202.86	O75521
ENSSSCG00000034318__MRPS25		MRPS25		mitochondrial ribosomal protein S25	155.27	-0.025	0.273	0.238		156.09	145.09	161.07	125.94	170.07	173.34	150.59	143.505	171.705	P82663
ENSSSCG00000002905__RBM42		RBM42		RNA binding motif protein 42	155.18	0.069	-0.254	-0.197		145.34	179.98	149.44	181.84	154.04	120.45	162.66	165.64	137.245	Q9BTD8
ENSSSCG00000027358__RPS17		RPS17		ribosomal protein S17	155.17	-0.241	-0.181	-0.432		191.98	174.97	164.6	136.47	130.44	132.56	183.475	150.535	131.5	P08708
ENSSSCG00000008247__SUCLG1		SUCLG1		succinate-CoA ligase alpha subunit	155.14	0.411	0.155	0.555		132.45	118.46	170.73	152.87	173.59	182.75	125.455	161.8	178.17	P53597
ENSSSCG00000000267__MYG1		MYG1		chromosome 12 open reading frame 10	155.02	0.143	0.006	0.138		152.03	144.74	166.43	151.37	142.63	172.92	148.385	158.9	157.775	Q9HB07
ENSSSCG00000046295__PFDN5		PFDN5		prefoldin subunit 5	155.02	0.143	0.006	0.138		152.03	144.74	166.43	151.37	142.63	172.92	148.385	158.9	157.775	Q99471
ENSSSCG00000004945__RPL4		RPL4		ribosomal protein L4	154.97	0.069	-0.484	-0.427		171.04	168.84	165.65	180.33	101.78	142.19	169.94	172.99	121.985	P36578
ENSSSCG00000028461__ENSSSCG00000028461	Late up	SIRPA		signal regulatory protein alpha	154.71	0.02	1.053	1.063		129.46	102.11	129.28	98.4	288.76	180.26	115.785	113.84	234.51	P78324	14		Up	Up
ENSSSCG00000036129__RNF114		RNF114		ring finger protein 114	154.7	-0.28	0.069	-0.223		170.97	182.02	131.39	150.92	178.97	113.94	176.495	141.155	146.455	Q9Y508
ENSSSCG00000030123__CDS2		CDS2		CDP-diacylglycerol synthase 2	154.42	0.311	0.233	0.531		156.02	100.91	161	148.13	248.47	112	128.465	154.565	180.235	O95674
ENSSSCG00000016189__AAMP		AAMP		angio associated migratory cell protein	154.32	0.004	0.122	0.116		151.25	155.38	158.96	139.26	152.51	168.56	153.315	149.11	160.535	Q13685
ENSSSCG00000034086__ATP5F1C		ATP5F1C		ATP synthase, H+ transporting, mitochondrial F1 complex, gamma polypeptide 1	154.26	0.212	-0.077	0.124		162.86	128.53	181.16	146.03	139.11	167.87	145.695	163.595	153.49	P36542
ENSSSCG00000007811__SPNS1		SPNS1		sphingolipid transporter 1	154.2	0.186	0.058	0.232		139.21	146.43	146.76	168.6	164.37	159.84	142.82	157.68	162.105	Q9H2V7
ENSSSCG00000034753__FAM177A1		FAM177A1		family with sequence similarity 177 member A1	154.14	-0.089	0.077	-0.023		172.54	150.45	151.41	143.24	138.78	168.42	161.495	147.325	153.6	Q8N128
ENSSSCG00000036431__VPS13C		VPS13C		vacuolar protein sorting 13 homolog C	154.08	-0.487	0.223	-0.274		196.04	174.83	144.79	111.8	168.87	128.13	185.435	128.295	148.5	Q709C8
ENSSSCG00000030616__RESF1		RESF1		KIAA1551	153.71	-0.837	0.187	-0.659		242.82	185.05	143.66	88.32	146.69	115.74	213.935	115.99	131.215	Q9HCM1
ENSSSCG00000010929__CYB5R1		CYB5R1		cytochrome b5 reductase 1	153.6	0.509	0.36	0.858		124.62	98.37	166.92	140.84	190.5	200.33	111.495	153.88	195.415	Q9UHQ9	15			Up
ENSSSCG00000022864__ENSSSCG00000022864		EIF6		eukaryotic translation initiation factor 6	153.42	-0.639	-0.665	-1.316		214.05	243.61	126.18	159.27	80.81	96.57	228.83	142.725	88.69	P56537	11			Down
ENSSSCG00000002860__PDCD5		PDCD5		programmed cell death 5	153.35	0.233	-0.027	0.196		150.46	132.97	180.1	142.87	142.3	171.4	141.715	161.485	156.85	O14737
ENSSSCG00000010158__TOMM20		TOMM20		translocase of outer mitochondrial membrane 20	153.08	0.144	-0.737	-0.604		161.64	177.72	180.24	183.57	81.69	133.6	169.68	181.905	107.645	Q15388
ENSSSCG00000022178__NUMB		NUMB		NUMB, endocytic adaptor protein	152.86	-0.133	-0.104	-0.247		160.79	178.99	155.15	145.5	142.52	134.23	169.89	150.325	138.375	P49757
ENSSSCG00000001696__ENSSSCG00000001696		MRPL14		mitochondrial ribosomal protein L14	152.79	0.038	-0.076	-0.047		169.91	142.77	176.79	134.52	148.77	143.99	156.34	155.655	146.38	Q6P1L8
ENSSSCG00000022004__SH3BP2		SH3BP2		SH3 domain binding protein 2	152.77	0.055	-0.11	-0.068		132.16	180.61	129.98	185.67	147.35	140.87	156.385	157.825	144.11	P78314
ENSSSCG00000013473__GNA15		GNA15		G protein subunit alpha 15	152.69	0.199	0.016	0.203		139.14	144.74	144.22	172.28	157.01	158.73	141.94	158.25	157.87	P30679
ENSSSCG00000005436__RAD23B		RAD23B		RAD23 homolog B, nucleotide excision repair protein	152.69	-0.202	-0.306	-0.52		165.63	198.23	141.12	166.04	119.13	125.99	181.93	153.58	122.56	P54727
ENSSSCG00000035842__SUMO1		SUMO1		small ubiquitin-like modifier 1	152.48	0.195	-0.028	0.155		156.23	130.79	157.55	161.3	151.19	157.83	143.51	159.425	154.51	P63165
ENSSSCG00000023307__FBXW11		FBXW11		F-box and WD repeat domain containing 11	152.41	0.034	-0.644	-0.623		161.36	187.52	151.84	194.93	107.38	111.45	174.44	173.385	109.415	Q9UKB1
ENSSSCG00000003701__SNRPD1		SNRPD1		small nuclear ribonucleoprotein D1 polypeptide	152.23	-0.022	-0.772	-0.804		180.44	183.85	183.56	164.38	77.74	123.43	182.145	173.97	100.585	P62314	3			Down
ENSSSCG00000001455__SLA-DRB1		HLA-DRB5		major histocompatibility complex, class II, DR beta 5	151.79	-0.015	-0.409	-0.433		200.1	140.23	203.86	122.4	128.68	115.47	170.165	163.13	122.075	Q30154
ENSSSCG00000015446__PNPLA8	Late down	PNPLA8		patatin like phospholipase domain containing 8	151.61	-0.185	-0.935	-1.13		201.31	194.98	179.54	158.67	91.68	83.48	198.145	169.105	87.58	Q9NP80	20		Down	Down
ENSSSCG00000005656__ENSSSCG00000005656		SET		SET nuclear proto-oncogene	151.5	0.024	-0.336	-0.324		165.92	163.56	153.39	171.76	127.69	126.68	164.74	162.575	127.185	Q01105
ENSSSCG00000012397__ENSSSCG00000012397		IL2RG	Receptor	interleukin 2 receptor subunit gamma	151.39	-0.161	-0.205	-0.379		178.88	168.84	133.93	168.15	134.28	124.26	173.86	151.04	129.27	P31785
ENSSSCG00000030167__SLC25A39		SLC25A39		solute carrier family 25 member 39	151.36	0.014	0.041	0.043		144.27	160.81	136.19	162.95	160.3	143.64	152.54	149.57	151.97	Q9BZJ4
ENSSSCG00000031147__ACAP2		ACAP2		ArfGAP with coiled-coil, ankyrin repeat and PH domains 2	150.99	-0.033	-0.424	-0.469		171.04	171.24	149.79	174.99	113.31	125.57	171.14	162.39	119.44	Q15057
ENSSSCG00000003144__DHDH		DHDH		dihydrodiol dehydrogenase	150.93	0.257	0.221	0.465		124.62	134.31	124.84	175.82	204.88	141.08	129.465	150.33	172.98	Q9UQ10
ENSSSCG00000035686__CS		CS		citrate synthase	150.91	0.133	0.144	0.266		146.76	133.96	157.34	141.21	148.44	177.77	140.36	149.275	163.105	O75390
ENSSSCG00000000895__SNRPF		SNRPF		small nuclear ribonucleoprotein polypeptide F	150.82	0.214	-0.553	-0.35		148.4	165.6	176.65	176.65	103.21	134.43	157	176.65	118.82	P62306
ENSSSCG00000014920__FZD4		FZD4	Receptor	frizzled class receptor 4	150.81	-0.139	-0.401	-0.551		176.24	179.83	156.98	156.79	125.5	109.51	178.035	156.885	117.505	Q9ULV1
ENSSSCG00000014919__ME3		ME3		malic enzyme 3	150.81	-0.139	-0.401	-0.551		176.24	179.83	156.98	156.79	125.5	109.51	178.035	156.885	117.505	Q16798
ENSSSCG00000003578__FGR		FGR		FGR proto-oncogene, Src family tyrosine kinase	150.72	0.207	0.862	1.059		144.48	73.99	162.27	81.85	268.12	173.61	109.235	122.06	220.865	P09769	9			Up
ENSSSCG00000023807__ACO1		ACO1		aconitase 1	150.58	-0.246	0.231	-0.025		187.99	138.19	154.02	112.62	178.2	132.43	163.09	133.32	155.315	P21399
ENSSSCG00000014338__HSPA9		HSPA9		heat shock protein family A	150.58	-0.072	-0.607	-0.691		172.04	186.32	149.02	182.06	86.3	127.72	179.18	165.54	107.01	P38646
ENSSSCG00000030478__ENSSSCG00000030478		MRPL42		mitochondrial ribosomal protein L42	150.15	0.01	-0.332	-0.33		165.35	162.85	179.89	140.61	120.67	131.53	164.1	160.25	126.1	Q9Y6G3
ENSSSCG00000007140__SMOX	Late down	SMOX		spermine oxidase	150.01	0.246	-1.94	-1.707		137.36	230.29	149.16	274.67	51.17	57.39	183.825	211.915	54.28	Q9NWM0	5		Down	Down
ENSSSCG00000000690__MLF2		MLF2		myeloid leukemia factor 2	150	0.153	-0.368	-0.23		147.05	162.71	121.24	213.59	139.11	116.3	154.88	167.415	127.705	Q15773
ENSSSCG00000038465__VAPA		VAPA		VAMP associated protein A	149.95	-0.28	-0.302	-0.595		178.52	190.26	133.02	161.83	124.29	111.8	184.39	147.425	118.045	Q9P0L0
ENSSSCG00000037595__AP3S1		AP3S1		adaptor related protein complex 3 sigma 1 subunit	149.94	0.011	0.278	0.277		155.59	129.87	141.97	137.07	203.01	132.15	142.73	139.52	167.58	Q92572
ENSSSCG00000023247__OPTN		OPTN		optineurin	149.93	-0.068	-0.017	-0.096		159.44	158.34	152.4	141.66	160.3	127.44	158.89	147.03	143.87	Q96CV9
ENSSSCG00000005514__RAB14		RAB14		RAB14, member RAS oncogene family	149.92	0.223	0.172	0.383		138.57	126.56	153.11	147.08	158.88	175.34	132.565	150.095	167.11	P61106
ENSSSCG00000034749__ENSSSCG00000034749					149.92	0.223	0.172	0.383		138.57	126.56	153.11	147.08	158.88	175.34	132.565	150.095	167.11
ENSSSCG00000011251__MYD88		MYD88		myeloid differentiation primary response 88	149.85	0.11	0.319	0.418		152.17	116.98	156.21	125.49	184.79	163.44	134.575	140.85	174.115	Q99836
ENSSSCG00000029261__ENSSSCG00000029261		TOR1AIP2			149.7	-0.434	0.054	-0.39		195.4	170.32	153.53	108.79	143.17	126.96	182.86	131.16	135.065	Q9H496
ENSSSCG00000035741__TOR1AIP2		TOR1AIP2			149.7	-0.434	0.054	-0.39		195.4	170.32	153.53	108.79	143.17	126.96	182.86	131.16	135.065	Q8NFQ8
ENSSSCG00000032622__SLC39A14	Late down	SLC39A14		solute carrier family 39 member 14	149.63	-0.101	-1.961	-2.075		165.92	254.74	142.53	238.64	32.17	63.76	210.33	190.585	47.965	Q15043	13		Down	Down
ENSSSCG00000035059__MCM10		MCM10		minichromosome maintenance 10 replication initiation factor	149.62	-0.065	0.032	-0.043		157.02	156.16	150.5	139.93	165.13	128.96	156.59	145.215	147.045	Q7L590
ENSSSCG00000006054__ATP6V1C1		ATP6V1C1		ATPase H+ transporting V1 subunit C1	149.39	0.231	0.019	0.239		136.94	136.43	147.89	163.63	136.37	175.07	136.685	155.76	155.72	P21283
ENSSSCG00000011514__MITF		MITF		melanogenesis associated transcription factor	149.32	-0.225	-0.243	-0.478		187.14	167.78	166.15	128.2	138.89	107.78	177.46	147.175	123.335	O75030
ENSSSCG00000008168__RNF149		RNF149		ring finger protein 149	149.27	0.637	0.116	0.741		111.3	105.84	155.85	171.83	175.13	175.69	108.57	163.84	175.41	Q8NC42	2			Up
ENSSSCG00000029183__SEC11A		SEC11A		SEC11 homolog A, signal peptidase complex subunit	149.26	-0.195	0.252	0.047		164.49	150.17	145.21	121.35	155.69	158.66	157.33	133.28	157.175	P67812
ENSSSCG00000011739__PDCD10		PDCD10		programmed cell death 10	149.25	-0.389	-0.5	-0.9		198.82	197.66	147.4	146.4	95.3	109.93	198.24	146.9	102.615	Q9BUL8	3			Down
ENSSSCG00000016661__SEPTIN7		SEPTIN7		septin 7	149.24	-0.082	0.153	0.061		159.79	146.36	147.18	133.46	147.57	161.08	153.075	140.32	154.325	Q16181
ENSSSCG00000011444__NT5DC2		NT5DC2		5'-nucleotidase domain containing 2	148.84	-0.557	-0.76	-1.332		146.55	290.26	88.68	200.12	85.31	82.1	218.405	144.4	83.705	Q9H857	3			Down
ENSSSCG00000002846__DNAJA2		DNAJA2		DnaJ heat shock protein family	148.54	-0.201	-0.365	-0.577		181.16	176.45	159.03	142.79	115.84	115.95	178.805	150.91	115.895	O60884
ENSSSCG00000028479__ENSSSCG00000028479		TMEM230		transmembrane protein 230	148.18	0.102	0.006	0.096		155.95	133.33	160.58	140.46	131.87	166.9	144.64	150.52	149.385	Q96A57
ENSSSCG00000022780__UGCG		UGCG		UDP-glucose ceramide glucosyltransferase	148.07	0.204	-0.638	-0.448		142.56	171.59	142.32	209.15	125.06	97.74	157.075	175.735	111.4	Q16739
ENSSSCG00000031380__MARCKSL1	Late down	MARCKSL1		MARCKS like 1	147.86	-0.374	-1.475	-1.863		99.48	340.99	98.9	231.57	35.79	80.44	220.235	165.235	58.115	P49006	3		Down	Down
ENSSSCG00000010540__ENTPD7	Late down	ENTPD7		ectonucleoside triphosphate diphosphohydrolase 7	147.82	0.208	-1.109	-0.913		155.66	181.03	173.69	203.88	82.79	89.85	168.345	188.785	86.32	Q9NQZ7	7		Down	Down
ENSSSCG00000038581__RBIS		RBIS		chromosome 8 open reading frame 59	147.77	0.203	-0.178	0.013		152.74	133.96	166.78	153.32	137.14	142.67	143.35	160.05	139.905	Q8N0T1
ENSSSCG00000017287__PSMC5		PSMC5		proteasome 26S subunit, ATPase 5	147.69	-0.262	-0.211	-0.486		159.72	194.98	121.67	165.59	100.35	143.85	177.35	143.63	122.1	P62195
ENSSSCG00000002841__N4BP1		N4BP1		NEDD4 binding protein 1	147.68	0.424	-0.838	-0.425		147.47	145.66	194.84	186.65	123.52	87.91	146.565	190.745	105.715	O75113	7		Down
ENSSSCG00000032108__ENSSSCG00000032108		SH2D1B		SH2 domain containing 1B	147.63	-0.355	0.225	-0.138		191.05	144.88	158.96	95.55	145.92	149.39	167.965	127.255	147.655	O14796
ENSSSCG00000015411__PTPN12		PTPN12	Receptor	protein tyrosine phosphatase, non-receptor type 12	147.62	0.251	-0.448	-0.21		138.36	157.64	145.14	196.96	141.86	105.77	148	171.05	123.815	Q05209
ENSSSCG00000032081__NDUFS3		NDUFS3		NADH:ubiquinone oxidoreductase core subunit S3	147.6	-0.379	0.465	0.075		180.94	139.32	132.1	106.68	172.71	153.82	160.13	119.39	163.265	O75489
ENSSSCG00000033623__ENSSSCG00000033623		APOBR	Receptor	apolipoprotein B receptor	147.58	-0.21	0.195	-0.024		145.27	172.44	144.22	122.1	125.39	176.04	158.855	133.16	150.715	Q0VD83
ENSSSCG00000039201__TGIF2-RAB5IF		RAB5IF		chromosome 20 open reading frame 24	147.52	0.019	-0.069	-0.061		157.66	146.5	148.95	150.09	146.47	135.47	152.08	149.52	140.97	Q9BUV8
ENSSSCG00000003566__NUDC		NUDC		nuclear distribution C, dynein complex regulator	147.43	0.207	-0.404	-0.208		147.76	151.58	171.36	163.78	108.26	141.84	149.67	167.57	125.05	Q9Y266
ENSSSCG00000013232__ENSSSCG00000013232		MTCH2		mitochondrial carrier 2	147.34	0.127	0.037	0.152		152.89	129.24	154.02	144.9	137.9	165.1	141.065	149.46	151.5	Q9Y6C9
ENSSSCG00000010332__PLAC9		PLAC9		placenta specific 9	147.23	0.163	0.247	0.398	T	141.71	121.06	142.04	143.47	177.21	157.9	131.385	142.755	167.555	Q5JTB6
ENSSSCG00000036293__SRSF10		SRSF10		serine and arginine rich splicing factor 10	147.19	-0.192	-0.021	-0.224		171.69	158.27	148.88	131.21	132.3	140.8	164.98	140.045	136.55	O75494
ENSSSCG00000038423__GLA		GLA		galactosidase alpha	147.18	0.428	0.116	0.531		130.6	107.89	153.39	157.91	163.82	169.46	119.245	155.65	166.64	P06280
ENSSSCG00000040738__DYNC1H1		DYNC1H1		dynein cytoplasmic 1 heavy chain 1	147.12	0.26	-0.115	0.133		135.72	138.26	154.73	163.63	146.8	143.57	136.99	159.18	145.185	Q14204
ENSSSCG00000033126__FAM168B	Late down	FAM168B		family with sequence similarity 168 member B	147.07	-0.669	-0.893	-1.575		204.66	251.15	113.91	164.61	85.42	62.65	227.905	139.26	74.035	A1KXE4	11		Down	Down
ENSSSCG00000012029__BACH1	Late down	BACH1		BTB domain and CNC homolog 1	146.46	0.233	-0.95	-0.728		181.73	140.8	191.73	176.04	98.82	89.65	161.265	183.885	94.235	O14867	7		Down	Down
ENSSSCG00000038055__CORO1A		CORO1A		coronin 1A	146.23	0.387	0.228	0.602		108.1	126.91	134.07	164.23	138.01	206.08	117.505	149.15	172.045	P31146
ENSSSCG00000016272__PSMD1		PSMD1		proteasome 26S subunit, non-ATPase 1	146.06	-0.193	-0.266	-0.477		162.29	181.74	89.73	202.98	163.27	76.35	172.015	146.355	119.81	Q99460
ENSSSCG00000030849__ENSSSCG00000030849		RPL39		ribosomal protein L39	145.96	-0.041	0.03	-0.021		151.6	150.8	149.86	135.19	157.67	130.63	151.2	142.525	144.15	P62891
ENSSSCG00000039909__ICAM2		ERN1		endoplasmic reticulum to nucleus signaling 1	145.66	-0.24	-0.204	-0.455		137.5	208.51	119.69	164.91	109.47	133.88	173.005	142.3	121.675	O75460
ENSSSCG00000027565__ARHGAP45		ARHGAP45		Rho GTPase activating protein 45	145.66	-0.156	0.453	0.287		146.76	139.67	134	115.33	187.42	150.77	143.215	124.665	169.095	Q92619
ENSSSCG00000031262__TXNIP		TXNIP		thioredoxin interacting protein	145.34	0.254	0.503	0.746		116	115	144.58	122.48	152.4	221.59	115.5	133.53	186.995	Q9H3M7	15			Up
ENSSSCG00000009944__CORO1C		CORO1C		coronin 1C	145.25	0.043	-0.74	-0.708		158.3	178.14	166.99	169.27	90.58	108.2	168.22	168.13	99.39	Q9ULV4	7			Down
ENSSSCG00000006954__EEF1D		EEF1D		eukaryotic translation elongation factor 1 delta	145.22	0.052	0.097	0.136		146.83	137.06	136.26	149.41	152.62	149.11	141.945	142.835	150.865	P29692
ENSSSCG00000022790__SNX2		SNX2		sorting nexin 2	145.16	-0.098	0.064	-0.045		159.15	147.21	141.97	135.72	133.51	153.4	153.18	138.845	143.455	O60749
ENSSSCG00000021739__HSD17B12		HSD17B12		hydroxysteroid 17-beta dehydrogenase 12	145	0.238	0.772	0.999		125.54	87.73	133.58	110.29	227.94	184.9	106.635	121.935	206.42	Q53GQ0	9			Up
ENSSSCG00000028423__ENSSSCG00000028423		RBBP4		RB binding protein 4, chromatin remodeling factor	144.67	0.187	-0.25	-0.074		142.7	144.53	161.56	155.66	124.4	139.14	143.615	158.61	131.77	Q09028
ENSSSCG00000010952__TUT7		TUT7		zinc finger CCHC-type containing 6	144.61	-0.473	0.692	0.209		163.28	144.81	126.67	88.4	176.22	168.28	154.045	107.535	172.25	Q5VYS8
ENSSSCG00000010132__COMT		COMT		catechol-O-methyltransferase	144.31	-0.063	0.668	0.595		134.51	120.99	129.07	108.11	189.62	183.58	127.75	118.59	186.6	P21964
ENSSSCG00000029251__ENSSSCG00000029251		MAP4		microtubule associated protein 4	144.01	-0.212	-0.164	-0.386		154.88	180.47	141.05	139.93	114.52	133.19	167.675	140.49	123.855	P27816
ENSSSCG00000009468__KCTD12	Late up	KCTD12		potassium channel tetramerization domain containing 12	143.77	-0.061	0.865	0.79		138.72	100.49	107.78	114.73	235.95	164.96	119.605	111.255	200.455	Q96CX2	14		Up	Up
ENSSSCG00000007448__OCSTAMP		OCSTAMP		osteoclast stimulatory transmembrane protein	143.73	0.085	0.087	0.159		98.06	179.55	100.66	185.6	120.67	177.84	138.805	143.13	149.255	Q9BR26
ENSSSCG00000010274__SGPL1		SGPL1		sphingosine-1-phosphate lyase 1	143.73	0.04	0.262	0.29		110.52	160.81	116.52	154.38	147.35	172.78	135.665	135.45	160.065	O95470
ENSSSCG00000002547__ENSSSCG00000002547		KLC1		kinesin light chain 1	143.49	-0.081	0.12	0.029		143.56	152.99	149.44	122.33	153.61	139	148.275	135.885	146.305	Q07866
ENSSSCG00000003648__RRAGC		RRAGC		Ras related GTP binding C	143.46	-0.085	-0.261	-0.36		159.79	162.5	127.02	168.15	145.04	98.23	161.145	147.585	121.635	Q9HB90
ENSSSCG00000037777__ENSSSCG00000037777		EMD		emerin	143.41	0.03	-0.222	-0.204		143.42	160.53	137.67	163.63	137.47	117.75	151.975	150.65	127.61	P50402
ENSSSCG00000031788__PTAFR		PTAFR	Receptor	platelet activating factor receptor	143.34	-0.439	-0.653	-1.104		192.48	204.85	140.77	143.54	76.75	101.62	198.665	142.155	89.185	P25105	3			Down
ENSSSCG00000012920__CORO1B		CORO1B		coronin 1B	143.3	0.22	0.644	0.854		118.63	103.02	138.51	111.8	213.99	173.82	110.825	125.155	193.905	Q9BR76	15			Up
ENSSSCG00000035344__UBE2S		UBE2S		ubiquitin conjugating enzyme E2 S	143.2	-0.172	-0.318	-0.503		169.98	167.71	138.23	152.72	123.08	107.5	168.845	145.475	115.29	Q16763
ENSSSCG00000001695__VEGFA		VEGFA		vascular endothelial growth factor A	142.93	-0.447	0.597	0.138	T	160.72	148.05	105.67	114.13	195.33	133.67	154.385	109.9	164.5	P15692
ENSSSCG00000031636__ENSSSCG00000031636		FIP1L1		factor interacting with PAPOLA and CPSF1	142.84	0.303	-0.708	-0.415		132.88	160.53	170.87	180.41	100.02	112.35	146.705	175.64	106.185	Q6UN15
ENSSSCG00000003613__HDAC1		HDAC1		histone deacetylase 1	142.72	0.158	-0.057	0.088		134.66	140.58	129.98	168.3	145.92	136.86	137.62	149.14	141.39	Q13547
ENSSSCG00000017385__PSME3		PSME3		proteasome activator subunit 3	142.62	0.154	-0.302	-0.161		145.84	144.53	138.58	175.22	150.09	101.48	145.185	156.9	125.785	P61289
ENSSSCG00000001456__ENSSSCG00000001456		HLA-DQA1		major histocompatibility complex, class II, DQ alpha 1	142.49	0.426	-0.593	-0.176		177.81	92.67	226.77	125.34	140.54	91.79	135.24	176.055	116.165	P01909
ENSSSCG00000016893__NDUFS4		NDUFS4		NADH:ubiquinone oxidoreductase subunit S4	142.14	-0.168	0.186	0.009		166.77	133.89	155.64	103.75	149.21	143.57	150.33	129.695	146.39	O43181
ENSSSCG00000011752__FNDC3B		FNDC3B		fibronectin type III domain containing 3B	141.9	0.087	-0.092	-0.021		130.53	154.54	99.46	195	156.46	115.4	142.535	147.23	135.93	Q53EP0
ENSSSCG00000033402__SARAF		SARAF		store-operated calcium entry associated regulatory factor	141.87	0.617	0.082	0.688		115.71	94.57	160.51	152.5	176	151.95	105.14	156.505	163.975	Q96BY9	2			Up
ENSSSCG00000012534__MORF4L2		MORF4L2		mortality factor 4 like 2	141.81	0.284	-0.522	-0.249		135.01	149.25	166.57	169.2	102.22	128.62	142.13	167.885	115.42	Q15014
ENSSSCG00000000364__SARNP		SARNP		SAP domain containing ribonucleoprotein	141.81	-0.26	-0.008	-0.28		164.56	161.94	133.65	130.83	123.74	136.16	163.25	132.24	129.95	P82979
ENSSSCG00000024970__ETV3	Late down	ETV3		ETS variant 3	141.75	-0.208	-1.021	-1.241		186.78	191.46	158.74	158.89	75.65	78.98	189.12	158.815	77.315	P41162	20		Down	Down
ENSSSCG00000013650__ENSSSCG00000013650		RAVER1		ribonucleoprotein, PTB binding 1	141.71	-0.031	-0.122	-0.165		143.98	158.41	130.9	156.41	128.24	132.29	151.195	143.655	130.265	Q8IY67
ENSSSCG00000003849__MAGOH		MAGOH		mago homolog, exon junction complex core component	141.34	0.069	-0.416	-0.358		152.67	153.27	151.91	159.64	105.18	125.36	152.97	155.775	115.27	P61326
ENSSSCG00000001453__SLA-DRA		HLA-DRA		major histocompatibility complex, class II, DR alpha	141.24	-0.13	-0.493	-0.635		217.05	120.57	172.84	126.17	115.4	95.39	168.81	149.505	105.395	P01903
ENSSSCG00000035811__RPL32		RPL32		ribosomal protein L32	140.99	-0.369	-0.389	-0.77		184.57	180.4	135.27	138.95	95.52	111.24	182.485	137.11	103.38	P62910	6			Down
ENSSSCG00000014168__ELL2		ELL2		elongation factor for RNA polymerase II 2	140.97	-0.002	0.137	0.124		148.4	131.28	139.64	131.36	174.36	120.8	139.84	135.5	147.58	O00472
ENSSSCG00000039244__PHYH	Late up	PHYH		phytanoyl-CoA 2-hydroxylase	140.71	-0.177	1.504	1.319		128.53	68.85	116.1	52.89	304.14	173.75	98.69	84.495	238.945	O14832	14		Up	Up
ENSSSCG00000018091__ND5		MT-ND5		NADH dehydrogenase, subunit 5	140.69	0.29	0.142	0.424		127.32	115.22	173.97	113.3	143.61	170.71	121.27	143.635	157.16	P03915
ENSSSCG00000028019__LRRC59	Late down	LRRC59		leucine rich repeat containing 59	140.62	-0.175	-0.96	-1.15		167.41	199.99	118.78	197.49	84.32	75.73	183.7	158.135	80.025	Q96AG4	20		Down	Down
ENSSSCG00000014133__RPS23		RPS23		ribosomal protein S23	140.62	-0.056	-0.582	-0.648		167.2	163.77	163.82	145.05	89.15	114.7	165.485	154.435	101.925	P62266
ENSSSCG00000033278__ATP6V1D		ATP6V1D		ATPase H+ transporting V1 subunit D	140.6	-0.357	0.085	-0.282		155.02	175.61	132.8	117.51	129.45	133.19	165.315	125.155	131.32	Q9Y5K8
ENSSSCG00000034014__MRPL40		MRPL40		mitochondrial ribosomal protein L40	140.59	0.176	-0.234	-0.069		138.29	141.22	151.55	154.83	133.51	124.12	139.755	153.19	128.815	Q9NQ50
ENSSSCG00000010679__EIF3A		EIF3A		eukaryotic translation initiation factor 3 subunit A	140.57	0.342	-0.393	-0.063		137.15	130.15	162.83	165.89	126.49	120.93	133.65	164.36	123.71	Q14152
ENSSSCG00000036491__PCNP		PCNP		PEST proteolytic signal containing nuclear protein	140.09	-0.152	-0.127	-0.29		146.55	169.12	128.5	147.31	109.25	139.83	157.835	137.905	124.54	Q8WW12
ENSSSCG00000008587__SF3B6		SF3B6		splicing factor 3b subunit 6	139.93	-0.003	-0.208	-0.222		142.13	158.06	149.16	141.51	120.78	127.93	150.095	145.335	124.355	Q9Y3B4
ENSSSCG00000023191__LYPLA2		LYPLA2		lysophospholipase II	139.83	-0.499	-0.037	-0.546		172.33	184.98	125.19	120.07	114.41	121.97	178.655	122.63	118.19	O95372
ENSSSCG00000006824__GNAI3		GNAI3		G protein subunit alpha i3	139.7	0.208	0.079	0.276		131.02	123.67	148.74	136.62	149.43	148.69	127.345	142.68	149.06	P08754
ENSSSCG00000038156__TMED7		TMED7		transmembrane p24 trafficking protein 7	139.59	0.336	0.12	0.445		127.82	108.73	154.87	134.74	151.3	160.05	118.275	144.805	155.675	Q9Y3B3
ENSSSCG00000021067__BLVRB		BLVRB		biliverdin reductase B	139.42	0.376	-0.496	-0.132		115.29	151.08	143.94	191.84	95.52	138.86	133.185	167.89	117.19	P30043
ENSSSCG00000027840__ENSSSCG00000027840		COPE		coatomer protein complex subunit epsilon	139.24	0.33	-0.16	0.159		127.11	126.21	152.68	156.26	127.36	145.79	126.66	154.47	136.575	O14579
ENSSSCG00000007160__DDRGK1		DDRGK1		DDRGK domain containing 1	139.19	-0.241	0.183	-0.068		156.95	147.56	136.26	113.53	141.09	139.76	152.255	124.895	140.425	Q96HY6
ENSSSCG00000004156__IFNGR1		IFNGR1	Receptor	interferon gamma receptor 1	139.06	-0.318	0.313	-0.015		158.8	146.22	130.69	106.6	153.17	138.86	152.51	118.645	146.015	P15260
ENSSSCG00000045769__ENSSSCG00000045769		H2BC19P		histone cluster 2 H2B family member d	138.86	0.462	0.539	0.991		93.92	101.76	137.1	124.44	186.87	189.05	97.84	130.77	187.96	Q6DRA6	15			Up
ENSSSCG00000009778__RILPL2		RILPL2		Rab interacting lysosomal protein like 2	138.73	0.188	-0.542	-0.367		104.89	186.74	121.24	201.62	92.01	125.85	145.815	161.43	108.93	Q969X0
ENSSSCG00000037299__ENSSSCG00000037299					138.53	0.088	-0.313	-0.235		145.55	145.94	155.93	144.67	107.49	131.59	145.745	150.3	119.54
ENSSSCG00000015938__SSB		SSB		Sjogren syndrome antigen B	138.5	-0.214	-0.455	-0.679		160.15	180.54	145.28	139.71	89.92	115.4	170.345	142.495	102.66	P05455
ENSSSCG00000010203__ENSSSCG00000010203		HNRNPF		heterogeneous nuclear ribonucleoprotein F	138.45	-0.13	-0.376	-0.517		165.06	159.33	149.16	138.35	94.32	124.46	162.195	143.755	109.39	P52597
ENSSSCG00000040666__REX1BD		REX1BD		chromosome 19 open reading frame 60	138.31	0.133	0.127	0.249		139.57	118.81	152.82	121.8	143.83	153.05	129.19	137.31	148.44	Q96EN9
ENSSSCG00000028056__ZFP36		ZFP36		ZFP36 ring finger protein	138.26	-0.085	0.681	0.584		113.08	133.54	104.04	121.65	186.1	171.12	123.31	112.845	178.61	P26651
ENSSSCG00000021472__POLR2E		POLR2E		RNA polymerase II subunit E	138.16	-0.314	-0.115	-0.438		163.07	169.55	145.85	113.45	107.71	129.31	166.31	129.65	118.51	P19388
ENSSSCG00000013661__EIF3G		EIF3G		eukaryotic translation initiation factor 3 subunit G	138.15	-0.47	-0.068	-0.549		167.2	183.92	126.46	119.39	114.19	117.75	175.56	122.925	115.97	O75821
ENSSSCG00000007203__ENSSSCG00000007203		CSNK2A1		casein kinase 2 alpha 1	138.09	-0.223	-0.083	-0.317		156.95	160.88	137.39	126.69	125.06	121.56	158.915	132.04	123.31	P68400
ENSSSCG00000004205__ARHGAP18		ARHGAP18		Rho GTPase activating protein 18	138.09	-0.023	0.347	0.314		139.14	123.39	141.47	108.94	158.66	156.93	131.265	125.205	157.795	Q8N392
ENSSSCG00000031838__ENSSSCG00000031838		RPS27		ribosomal protein S27	138.06	-0.524	0.162	-0.372		169.55	172.58	117.72	113.15	124.62	130.76	171.065	115.435	127.69	P42677
ENSSSCG00000031432__KDELR2		KDELR2	Receptor	KDEL endoplasmic reticulum protein retention receptor 2	137.82	0.148	-0.133	0.003		130.1	141.5	138.8	153.4	134.17	128.96	135.8	146.1	131.565	P33947
ENSSSCG00000008207__RPIA		RPIA		ribose 5-phosphate isomerase A	137.8	-0.162	-0.141	-0.314		187.71	124.73	153.46	117.21	145.04	98.64	156.22	135.335	121.84	P49247
ENSSSCG00000013856__AP1M1		AP1M1		adaptor related protein complex 1 mu 1 subunit	137.77	0.051	0.144	0.185		155.02	111.27	154.52	112.85	149.98	142.95	133.145	133.685	146.465	Q9BXS5
ENSSSCG00000012148__SYAP1		SYAP1		synapse associated protein 1	137.69	-0.186	0.17	-0.027		147.69	147.07	127.87	123.53	158	121.97	147.38	125.7	139.985	Q96A49
ENSSSCG00000033700__ENSSSCG00000033700		TIMM23		translocase of inner mitochondrial membrane 23	137.57	0.097	-0.417	-0.33		156.02	138.12	164.31	140.84	106.94	119.2	147.07	152.575	113.07	O14925
ENSSSCG00000031860__MRPS12		MRPS12		mitochondrial ribosomal protein S12	137.5	0.034	-0.392	-0.369		146.12	154.89	142.6	156.56	95.3	129.52	150.505	149.58	112.41	O15235
ENSSSCG00000008057__ENSSSCG00000008057		AMDHD2		amidohydrolase domain containing 2	137.41	0.033	0.137	0.157		125.33	143.05	118.49	148.06	170.73	118.79	134.19	133.275	144.76	Q9Y303
ENSSSCG00000038203__EDF1		EDF1		endothelial differentiation related factor 1	137.33	0.032	0.103	0.125		130.88	139.81	144.79	123.53	127.8	157.14	135.345	134.16	142.47	O60869
ENSSSCG00000037245__HNRNPDL		HNRNPDL		heterogeneous nuclear ribonucleoprotein D like	137.27	0.172	-0.605	-0.443		141.64	152.14	163.89	157.24	102.33	106.4	146.89	160.565	104.365	O14979
ENSSSCG00000006559__ENSSSCG00000006559		JTB		jumping translocation breakpoint	137.26	0.05	-0.142	-0.103		147.83	135.72	148.81	136.02	118.58	136.58	141.775	142.415	127.58	O76095
ENSSSCG00000028655__RAB18		RAB18		RAB18, member RAS oncogene family	137.09	-0.055	-0.322	-0.388		148.97	158.76	136.26	151.37	112.43	114.77	153.865	143.815	113.6	Q9NP72
ENSSSCG00000014258__ISOC1		ISOC1		isochorismatase domain containing 1	136.97	-0.479	0.838	0.348		177.17	103.17	113.07	81.93	239.8	106.67	140.17	97.5	173.235	Q96CN7
ENSSSCG00000011435__TWF2		TWF2		twinfilin actin binding protein 2	136.77	-0.118	0.104	-0.025		136.29	152.28	127.38	130.6	137.25	136.79	144.285	128.99	137.02	Q6IBS0
ENSSSCG00000039290__MTPN		MTPN		myotrophin	136.73	0.463	-0.378	0.072		123.9	120.78	153.04	174.31	110.67	137.69	122.34	163.675	124.18	P58546
ENSSSCG00000001410__BAG6		BAG6		BCL2 associated athanogene 6	136.58	0.326	-0.193	0.122		126.25	124.45	148.31	156.79	130.22	133.46	125.35	152.55	131.84	P46379
ENSSSCG00000021180__POLR2K		POLR2K		RNA polymerase II subunit K	136.49	0.359	-0.243	0.105		118.14	131.35	155.64	154.83	112.54	146.41	124.745	155.235	129.475	P53803
ENSSSCG00000006084__MTDH		MTDH		metadherin	136.39	0.016	-0.41	-0.406		142.49	159.47	136.82	159.57	101.89	118.1	150.98	148.195	109.995	Q86UE4
ENSSSCG00000009851__ENSSSCG00000009851		PEBP1		phosphatidylethanolamine binding protein 1	136.33	0.417	0.204	0.609		122.84	94	145.07	135.87	163.93	156.24	108.42	140.47	160.085	P30086
ENSSSCG00000000905__ENSSSCG00000000905		NDUFA12		NADH:ubiquinone oxidoreductase subunit A12	136.22	0.144	0.317	0.451		151.68	88.93	159.52	98.03	205.43	113.74	120.305	128.775	159.585	Q9UI09
ENSSSCG00000032527__FOSL2		FOSL2		FOS like 2, AP-1 transcription factor subunit	136.19	0.185	0.047	0.22		128.39	124.45	133.44	145.58	167.44	117.82	126.42	139.51	142.63	P15408
ENSSSCG00000027443__MRAS		MRAS		muscle RAS oncogene homolog	136.19	-0.218	0.66	0.431		155.45	104.64	123.15	93.66	216.74	123.5	130.045	108.405	170.12	O14807
ENSSSCG00000010755__PTPRE		PTPRE	Receptor	protein tyrosine phosphatase, receptor type E	136.09	-0.394	-0.897	-1.303		122.48	260.94	101.93	181.76	54.02	95.39	191.71	141.845	74.705	P23469	3			Down
ENSSSCG00000033606__H2AC6		H2AC6		histone cluster 1 H2A family member c	136.06	0.047	0.817	0.855		118.78	98.8	129.42	88.4	207.95	172.99	108.79	108.91	190.47	Q93077	9			Up
ENSSSCG00000005273__OSTF1		OSTF1		osteoclast stimulating factor 1	135.77	-0.146	0.337	0.181		151.75	122.26	137.53	102.54	147.35	153.19	137.005	120.035	150.27	Q92882
ENSSSCG00000008326__TGFA		TGFA		transforming growth factor alpha	135.62	-0.029	-0.699	-0.739	T	157.59	164.05	151.41	154.53	88.06	98.09	160.82	152.97	93.075	P01135	3			Down
ENSSSCG00000038901__CLDN15		CLDN15		claudin 15	135.51	0.096	0.562	0.648		125.19	103.73	136.33	100.81	180.72	166.28	114.46	118.57	173.5	P56746
ENSSSCG00000038938__FIS1		FIS1		fission, mitochondrial 1	135.51	0.096	0.562	0.648		125.19	103.73	136.33	100.81	180.72	166.28	114.46	118.57	173.5	Q9Y3D6
ENSSSCG00000029196__DIP2B		DIP2B		disco interacting protein 2 homolog B	135.45	-0.092	0.058	-0.049		125.04	160.24	93.61	166.64	178.42	88.75	142.64	130.125	133.585	Q9P265
ENSSSCG00000034898__MYDGF		MYDGF		myeloid derived growth factor	135.31	-0.085	0.339	0.243	T	131.95	133.54	125.97	116.76	150.31	153.33	132.745	121.365	151.82	Q969H8
ENSSSCG00000004048__TCP1		TCP1		t-complex 1	135.18	0.045	-0.502	-0.467		151.89	148.55	154.37	146.4	94.86	114.98	150.22	150.385	104.92	P17987
ENSSSCG00000011367__ARIH2		ARIH2		ariadne RBR E3 ubiquitin protein ligase 2	135.13	0.315	-0.463	-0.159		127.96	135.86	153.74	164.91	116.05	112.28	131.91	159.325	114.165	O95376
ENSSSCG00000036924__PSMA4		PSMA4		proteasome subunit alpha 4	135.03	0.164	-0.09	0.063		143.98	117.61	153.53	130.75	126.49	137.82	130.795	142.14	132.155	P25789
ENSSSCG00000010299__ANXA7		ANXA7		annexin A7	134.99	0.477	-0.431	0.035		129.67	112.75	168.12	159.19	121.54	118.65	121.21	163.655	120.095	P20073
ENSSSCG00000031103__TBK1		TBK1		TANK binding kinase 1	134.95	-0.066	-0.24	-0.317		145.55	154.04	135.55	142.19	117.26	115.12	149.795	138.87	116.19	Q9UHD2
ENSSSCG00000034414__PSME3IP1		PSME3IP1		family with sequence similarity 192 member A	134.92	0.034	0.136	0.159		132.95	130.51	135.91	125.79	141.97	142.39	131.73	130.85	142.18	Q9GZU8
ENSSSCG00000003229__ETFB		ETFB		electron transfer flavoprotein beta subunit	134.51	-0.314	0.917	0.593		143.27	105.98	116.59	77.64	168.65	194.93	124.625	97.115	181.79	P38117	14		Up
ENSSSCG00000001991__DHRS1		DHRS1		dehydrogenase/reductase 1	134.25	-0.19	0.192	-0.007		180.02	106.27	158.25	84.79	149.98	126.2	143.145	121.52	138.09	Q96LJ7
ENSSSCG00000030300__MT1X	Late down	MT2A		metallothionein 2A	134.02	0.059	-1.323	-1.273		172.75	161.09	187.29	149.94	47.21	85.84	166.92	168.615	66.525	P02795	20		Down	Down
ENSSSCG00000028278__POLR2A		POLR2A		RNA polymerase II subunit A	133.84	0.613	-0.128	0.474		92.86	117.05	146.2	165.44	137.79	143.71	104.955	155.82	140.75	P24928
ENSSSCG00000024144__ENSSSCG00000024144		NDUFS7		NADH:ubiquinone oxidoreductase core subunit S7	133.81	0.192	0.022	0.203		134.73	114.51	147.4	128.8	132.19	145.23	124.62	138.1	138.71	O75251
ENSSSCG00000004624__MAPK6	Late down	MAPK6		mitogen-activated protein kinase 6	133.66	0.234	-1.164	-0.944		136.94	166.37	138.8	207.79	66.1	85.98	151.655	173.295	76.04	Q16659	20		Down	Down
ENSSSCG00000037445__ENSSSCG00000037445		GRPEL1		GrpE like 1, mitochondrial	133.5	-0.516	-0.141	-0.666		182.15	168.07	133.65	103.82	103.65	109.65	175.11	118.735	106.65	Q9HAV7	6			Down
ENSSSCG00000034815__U2AF2		U2AF2		U2 small nuclear RNA auxiliary factor 2	133.5	-0.082	-0.05	-0.144		132.95	154.04	119.27	143.92	121.76	129.03	143.495	131.595	125.395	P26368
ENSSSCG00000012258__FUNDC1		FUNDC1		FUN14 domain containing 1	133.42	0.208	0.329	0.527		115.07	112.82	134.5	120.82	151.63	165.65	113.945	127.66	158.64	Q8IVP5
ENSSSCG00000006378__SLAMF7	Late down	SLAMF7	Receptor	SLAM family member 7	133.41	-0.666	-3.027	-3.707		108.52	366.15	82.9	208.17	8.23	26.51	237.335	145.535	17.37	Q9NQ25	5		Down	Down
ENSSSCG00000026622__EAF1		EAF1		ELL associated factor 1	133.26	0.698	-0.286	0.401		103.97	103.66	162.41	164.46	135.38	129.66	103.815	163.435	132.52	Q96JC9
ENSSSCG00000033272__DNAJB6		DNAJB6		DnaJ heat shock protein family	133.22	-0.126	-0.408	-0.546		160.43	152.77	127.87	150.84	106.61	100.79	156.6	139.355	103.7	O75190
ENSSSCG00000020962__DYNLL2		DYNLL2		dynein light chain LC8-type 2	133.13	0.001	0.26	0.248		118.06	137.84	111.66	136.92	185.78	108.54	127.95	124.29	147.16	Q96FJ2
ENSSSCG00000032741__TBC1D9		TBC1D9		TBC1 domain family member 9	133.06	0.133	-0.119	0.001		125.33	137.91	125.33	154.9	142.41	112.49	131.62	140.115	127.45	Q6ZT07
ENSSSCG00000002729__ENSSSCG00000002729		VAC14		Vac14, PIKFYVE complex component	132.95	-0.128	-0.427	-0.568		139.36	174.69	120.12	158.97	97.61	106.95	157.025	139.545	102.28	Q08AM6
ENSSSCG00000036075__WASHC3		WASHC3		coiled-coil domain containing 53	132.93	-0.516	0.615	0.09		149.33	145.31	113.98	85.77	152.07	151.12	147.32	99.875	151.595	Q9Y3C0
ENSSSCG00000036385__BET1		BET1		Bet1 golgi vesicular membrane trafficking protein	132.58	0.158	-0.337	-0.191		142.28	129.24	153.46	140.31	119.68	110.48	135.76	146.885	115.08	O15155
ENSSSCG00000038308__RANBP1		RANBP1		RAN binding protein 1	132.48	-0.254	-0.537	-0.804		162.64	173.07	121.67	151.67	92.67	93.18	167.855	136.67	92.925	P43487	3			Down
ENSSSCG00000015383__RAPGEF5		RAPGEF5		Rap guanine nucleotide exchange factor 5	132.41	0.136	0.48	0.607		120.2	104.36	138.16	101.04	163.93	166.76	112.28	119.6	165.345	Q92565
ENSSSCG00000020666__EHD4		EHD4		EH domain containing 4	132.19	-0.507	-0.819	-1.34		159.51	224.37	93.75	168.9	81.25	65.35	191.94	131.325	73.3	Q9H223	3			Down
ENSSSCG00000021292__OSBPL9		OSBPL9		oxysterol binding protein like 9	132.19	-0.022	-0.13	-0.164		135.8	145.59	130.97	137.9	125.94	116.92	140.695	134.435	121.43	Q96SU4
ENSSSCG00000003928__PLK3		PLK3		polo like kinase 3	132.18	0.329	-0.823	-0.508		96.56	177.09	110.95	223.29	63.46	121.7	136.825	167.12	92.58	Q9H4B4
ENSSSCG00000025674__SNRNP27		SNRNP27		small nuclear ribonucleoprotein U4/U6.U5 subunit 27	132.08	-0.012	-0.17	-0.192		143.63	138.54	144.93	126.54	118.47	120.38	141.085	135.735	119.425	Q8WVK2
ENSSSCG00000005277__GCNT1		GCNT1		glucosaminyl	131.94	-0.262	0.529	0.258		166.06	100.77	135.2	80.42	171.61	137.55	133.415	107.81	154.58	Q02742
ENSSSCG00000004237__SERINC1		SERINC1		serine incorporator 1	131.89	0.558	-0.205	0.34		117.99	98.58	139.15	170.48	135.05	130.07	108.285	154.815	132.56	Q9NRX5
ENSSSCG00000031580__LLPH		LLPH		LLP homolog, long-term synaptic facilitation	131.85	-0.081	-0.235	-0.326		160.15	134.17	149.58	120.22	108.04	118.93	147.16	134.9	113.485	Q9BRT6
ENSSSCG00000023737__CSF2		CSF2	Cytokine	colony stimulating factor 2	131.66	0.073	-1.293	-1.235	T	77.12	247.84	83.88	248.72	24.26	108.13	162.48	166.3	66.195	P04141
ENSSSCG00000000019__NUP50		NUP50		nucleoporin 50	131.43	-0.204	-0.257	-0.472		155.45	155.03	125.97	135.72	112.43	103.97	155.24	130.845	108.2	Q9UKX7
ENSSSCG00000011579__PPARG		PPARG	Receptor	peroxisome proliferator activated receptor gamma	131.07	-0.128	-0.233	-0.371		180.73	117.61	158.46	106.08	120.23	103.28	149.17	132.27	111.755	P37231
ENSSSCG00000034893__COPS6		COPS6		COP9 signalosome subunit 6	131.03	0.054	-0.01	0.032		134.09	128.25	130.69	133.61	139.66	119.9	131.17	132.15	129.78	Q7L5N1
ENSSSCG00000028228__XPO1		XPO1		exportin 1	130.92	0.185	-0.404	-0.231		120.77	147.7	127.38	169.12	93.88	126.68	134.235	148.25	110.28	O14980
ENSSSCG00000039659__TIMM10		TIMM10		translocase of inner mitochondrial membrane 10	130.81	0.034	-0.354	-0.33		137.08	147.14	149.02	133.31	98.71	119.62	142.11	141.165	109.165	P62072
ENSSSCG00000023991__RIT1		RIT1		Ras like without CAAX 1	130.54	0.096	-0.419	-0.334		142.63	136.71	145.99	143.77	102.33	111.8	139.67	144.88	107.065	Q92963
ENSSSCG00000007355__TOP1		TOP1		topoisomerase	130.54	-0.143	-0.187	-0.34		137.43	159.05	136.96	123.53	110.24	116.02	148.24	130.245	113.13	P11387
ENSSSCG00000001379__TUBB		TUBB		tubulin beta class I	130.53	-0.149	0.722	0.562		116.5	120.78	102.14	105.55	147.9	190.3	118.64	103.845	169.1	P07437
ENSSSCG00000016925__PLK2		PLK2		polo like kinase 2	130.46	0.104	-0.579	-0.489		97.49	189.28	101.65	197.94	46.22	150.15	143.385	149.795	98.185	Q9NYY3
ENSSSCG00000001571__MTCH1		MTCH1		mitochondrial carrier 1	130.29	0.121	0.021	0.128		141.64	109.23	121.38	143.54	173.48	92.48	125.435	132.46	132.98	Q9NZJ7
ENSSSCG00000028879__PLOD3		PLOD3		procollagen-lysine,2-oxoglutarate 5-dioxygenase 3	130.13	0.026	0.524	0.54		116.28	113.74	124.56	102.54	182.81	140.87	115.01	113.55	161.84	O60568
ENSSSCG00000004446__RWDD1		RWDD1		RWD domain containing 1	130.07	0.111	-0.27	-0.17		139.71	128.75	151.06	130.08	119.35	111.45	134.23	140.57	115.4	Q9H446
ENSSSCG00000004528__MBD2		MBD2		methyl-CpG binding domain protein 2	129.78	0.457	-0.476	-0.032		109.31	128.11	131.89	184.7	128.35	96.29	118.71	158.295	112.32	Q9UBB5
ENSSSCG00000027224__PCBP1		PCBP1		poly	129.62	0.006	-0.022	-0.028		128.32	137.91	124.28	135.12	114.19	137.89	133.115	129.7	126.04	Q15365
ENSSSCG00000039307__H2AJ		H2AJ		H2A histone family member J	129.09	-0.012	0.529	0.507		123.62	108.52	123.08	100.13	166.67	152.5	116.07	111.605	159.585	Q9BTM1
ENSSSCG00000013463__LSM7		LSM7		LSM7 homolog, U6 small nuclear RNA and mRNA degradation associated	129.06	0.234	-0.076	0.147		131.52	109.58	145.07	129.93	131.76	126.47	120.55	137.5	129.115	Q9UK45
ENSSSCG00000000743__FKBP4		FKBP4		FK506 binding protein 4	128.88	0.107	-0.621	-0.525		144.98	139.74	156.28	141.21	84.1	106.95	142.36	148.745	95.525	Q02790
ENSSSCG00000016981__CPEB4		CPEB4		cytoplasmic polyadenylation element binding protein 4	128.84	-0.18	-0.478	-0.668		144.7	169.05	139.57	129.02	93.55	97.12	156.875	134.295	95.335	Q17RY0	3			Down
ENSSSCG00000027907__ENSSSCG00000027907		BSG		basigin	128.68	0.343	0.01	0.341		122.76	100.63	137.81	137.15	136.81	136.93	111.695	137.48	136.87	P35613
ENSSSCG00000008986__SEPTIN11		SEPTIN11		septin 11	128.56	0.156	0.893	1.034		110.87	78.64	92.98	112.02	273.06	103.77	94.755	102.5	188.415	Q9NVA2
ENSSSCG00000022402__GRAMD2B	Late down	GRAMD2B		GRAM domain containing 3	128.29	0.253	-1.159	-0.919		105.03	183.5	123.22	210.88	71.04	76.08	144.265	167.05	73.56	Q96HH9	20		Down	Down
ENSSSCG00000027573__RPL29		RPL29		ribosomal protein L29	128.16	-0.207	-0.203	-0.421		164.78	135.37	138.87	113.23	100.35	116.37	150.075	126.05	108.36	P47914
ENSSSCG00000011612__RPN1		RPN1		ribophorin I	127.86	-0.386	0.155	-0.242		143.7	155.95	111.73	110.74	130.55	114.5	149.825	111.235	122.525	P04843
ENSSSCG00000000295__NCKAP1L		NCKAP1L		NCK associated protein 1 like	127.84	-0.287	0.271	-0.028		139.57	140.09	108.7	113.68	128.68	136.3	139.83	111.19	132.49	P55160
ENSSSCG00000002340__PSEN1		PSEN1		presenilin 1	127.76	0.651	-0.396	0.244		105.18	103.8	154.52	164.08	108.37	130.63	104.49	159.3	119.5	P49768
ENSSSCG00000023920__P3H1		P3H1		prolyl 3-hydroxylase 1	127.75	0.376	-0.539	-0.177	T	134.87	110.92	134.43	175.44	131.1	79.75	122.895	154.935	105.425	Q32P28
ENSSSCG00000031869__VPS72		VPS72		vacuolar protein sorting 72 homolog	127.6	-0.125	0.027	-0.109		130.38	144.46	123.64	120.82	127.58	118.72	137.42	122.23	123.15	Q15906
ENSSSCG00000027723__ENSSSCG00000027723		UBE2F		ubiquitin conjugating enzyme E2 F	127.44	0.26	-0.707	-0.458		132.09	134.73	154.09	156.03	91.9	95.81	133.41	155.06	93.855	Q969M7
ENSSSCG00000009658__BNIP3L		BNIP3L		BCL2 interacting protein 3 like	127.4	-0.069	-0.2	-0.281		139.43	141.57	130.27	129.63	106.83	116.64	140.5	129.95	111.735	O60238
ENSSSCG00000036136__BHLHE40	Late down	BHLHE40		basic helix-loop-helix family member e40	127.39	-0.07	-0.948	-1.03		133.16	185.68	130.97	163.93	66.32	84.25	159.42	147.45	75.285	O14503	20		Down	Down
ENSSSCG00000004370__ATG5		ATG5		autophagy related 5	127.39	0.352	-0.339	0.002		107.45	130.93	145.07	150.16	117.04	113.67	119.19	147.615	115.355	Q9H1Y0
ENSSSCG00000015868__ARL6IP6		ARL6IP6		ADP ribosylation factor like GTPase 6 interacting protein 6	127.36	0.053	-0.378	-0.336		153.95	121.63	147.96	129.4	107.71	103.49	137.79	138.68	105.6	Q8N6S5
ENSSSCG00000032092__DDX5		DDX5		DEAD-box helicase 5	127.36	-0.243	-0.3	-0.555		150.46	157.85	120.19	132.71	104.42	98.51	154.155	126.45	101.465	P17844
ENSSSCG00000011274__CTNNB1		CTNNB1		catenin beta 1	127.29	0.375	0.231	0.594		108.88	96.47	135.77	122.48	168.32	131.8	102.675	129.125	150.06	P35222
ENSSSCG00000024484__DEGS1		DEGS1		delta 4-desaturase, sphingolipid 1	127.26	0.286	0.067	0.342		127.68	96.26	146.41	118.34	151.85	123.01	111.97	132.375	137.43	O15121
ENSSSCG00000015384__TOMM7		TOMM7		translocase of outer mitochondrial membrane 7	127.22	0.183	0.49	0.663		117.57	92.59	136.19	95.02	161.51	160.46	105.08	115.605	160.985	Q9P0U1
ENSSSCG00000006016__EIF3H		EIF3H		eukaryotic translation initiation factor 3 subunit H	127.18	0	-0.104	-0.116		138.79	127.9	122.58	136.25	105.29	132.29	133.345	129.415	118.79	O15372
ENSSSCG00000010798__GGA2		GGA2		golgi associated, gamma adaptin ear containing, ARF binding protein 2	127.11	0.001	0.273	0.262		93.78	149.96	102.92	133.91	137.14	144.96	121.87	118.415	141.05	Q9UJY4
ENSSSCG00000010146__LGALS8		LGALS8		galectin 8	126.85	-0.243	-0.402	-0.655		166.42	146.29	142.18	114.05	101.67	90.48	156.355	128.115	96.075	O00214
ENSSSCG00000026466__SLC23A2	Late down	SLC23A2		solute carrier family 23 member 2	126.76	0.221	-1.197	-0.99		134.59	155.73	139.01	189.59	87.51	54.13	145.16	164.3	70.82	Q9UGH3	20		Down	Down
ENSSSCG00000023331__UBL5		UBL5		ubiquitin like 5	126.74	-0.424	0.001	-0.435		172.97	138.82	116.31	109.16	113.53	109.65	155.895	112.735	111.59	Q9BZL1
ENSSSCG00000017262__SLC16A6		SLC16A6		solute carrier family 16 member 6	126.73	0.217	-0.732	-0.527		130.81	140.87	142.96	163.56	89.04	93.11	135.84	153.26	91.075	O15403
ENSSSCG00000040710__SURF4		SURF4		surfeit 4	126.68	0.147	-0.095	0.039		127.25	120.36	116.03	150.24	136.59	109.58	123.805	133.135	123.085	O15260
ENSSSCG00000032782__PNPO		PNPO		pyridoxamine 5'-phosphate oxidase	126.6	0.094	0.146	0.228		118.92	120.78	121.81	126.47	145.92	125.71	119.85	124.14	135.815	Q9NVS9
ENSSSCG00000032010__RNH1		RNH1		ribonuclease/angiogenin inhibitor 1	126.51	-0.101	0.099	-0.014		133.94	131.28	117.44	122.48	126.49	127.44	132.61	119.96	126.965	P13489
ENSSSCG00000027629__CDIPT		CDIPT		CDP-diacylglycerol--inositol 3-phosphatidyltransferase	126.5	0.118	0.437	0.544		119.7	99.36	122.37	108.18	178.2	131.18	109.53	115.275	154.69	O14735
ENSSSCG00000024974__ENSSSCG00000024974		RPL13		ribosomal protein L13	126.39	0.41	-0.357	0.041		106.53	124.52	139.99	157.99	95.85	133.46	115.525	148.99	114.655	P26373
ENSSSCG00000027738__LRRFIP2		LRRFIP2		LRR binding FLII interacting protein 2	126.37	-0.074	-0.045	-0.131		134.66	135.51	118.92	130.15	143.72	95.25	135.085	124.535	119.485	Q9Y608
ENSSSCG00000024655__PHB2		PHB2	Receptor	prohibitin 2	126.28	0.181	0.083	0.253		127.04	105.91	140.84	115.26	139.88	128.76	116.475	128.05	134.32	Q99623
ENSSSCG00000036824__AVPI1		AVPI1		arginine vasopressin induced 1	126.06	0.219	0.32	0.526		97.91	116.77	100.52	142.27	158.77	140.11	107.34	121.395	149.44	Q5T686
ENSSSCG00000008495__PRKD3		PRKD3		protein kinase D3	125.99	0.043	-0.15	-0.119		132.31	129.17	121.81	139.71	124.73	108.2	130.74	130.76	116.465	O94806
ENSSSCG00000009589__SYK		SYK		spleen associated tyrosine kinase	125.86	-0.515	0.173	-0.356		157.09	152.7	91.07	119.54	156.24	78.5	154.895	105.305	117.37	P43405
ENSSSCG00000009849__SUDS3		SUDS3		SDS3 homolog, SIN3A corepressor complex component	125.71	-0.163	-0.147	-0.321		120.06	165.53	110.67	137.07	119.35	101.55	142.795	123.87	110.45	Q9H7L9
ENSSSCG00000009845__SRRM4		SRRM4		serine/arginine repetitive matrix 4	125.71	-0.163	-0.147	-0.321		120.06	165.53	110.67	137.07	119.35	101.55	142.795	123.87	110.45	A7MD48
ENSSSCG00000006984__VPS37A		VPS37A		VPS37A, ESCRT-I subunit	125.69	-0.232	-0.62	-0.864		153.53	166.45	120.54	143.92	79.27	90.41	159.99	132.23	84.84	Q8NEZ2	3			Down
ENSSSCG00000017707__TAF15		TAF15		TATA-box binding protein associated factor 15	125.46	-0.042	0.166	0.114		126.75	125.15	128.01	109.24	134.94	128.69	125.95	118.625	131.815	Q92804
ENSSSCG00000031077__KPNA4		KPNA4		karyopherin subunit alpha 4	125.38	0.175	-0.254	-0.091		121.13	129.31	128.72	145.73	123.41	103.97	125.22	137.225	113.69	O00629
ENSSSCG00000038362__ENSSSCG00000038362		CMTM6	Cytokine	CKLF like MARVEL transmembrane domain containing 6	125.36	-0.038	-0.478	-0.528		134.51	153.06	119.2	152.87	90.69	101.83	143.785	136.035	96.26	Q9NX76
ENSSSCG00000012166__SMS	Late up	SMS		spermine synthase	125.26	0.149	1.351	1.491		95.21	61.31	107.5	60.56	293.16	133.81	78.26	84.03	213.485	P52788	4		Up	Up
ENSSSCG00000038994__CLIC4	Late down	CLIC4		chloride intracellular channel 4	125.01	-0.111	-0.968	-1.094		134.8	183.92	98.55	188.46	76.2	68.12	159.36	143.505	72.16	Q9Y696	20		Down	Down
ENSSSCG00000016330__LRRFIP1		LRRFIP2		LRR binding FLII interacting protein 2	124.88	0.146	0.449	0.585		115.79	96.75	130.27	97.65	178.42	130.42	106.27	113.96	154.42	Q9Y608
ENSSSCG00000035570__HNRNPL		HNRNPL		heterogeneous nuclear ribonucleoprotein L	124.83	0.438	-0.244	0.18		119.42	100.06	125.76	162.95	136.7	104.11	109.74	144.355	120.405	P14866
ENSSSCG00000008414__ERLEC1		ERLEC1		endoplasmic reticulum lectin 1	124.81	-0.028	0.138	0.099		126.75	123.88	123.99	114.5	137.36	122.39	125.315	119.245	129.875	Q96DZ1
ENSSSCG00000006461__ARHGEF11		ARHGEF11		Rho guanine nucleotide exchange factor 11	124.65	-0.123	-0.506	-0.64		140.64	157.14	131.11	134.22	97.06	87.71	148.89	132.665	92.385	O15085
ENSSSCG00000012452__ENSSSCG00000012452		SH3BGRL		SH3 domain binding glutamate rich protein like	124.59	-0.012	0.201	0.178		159.08	85.34	139.43	95.55	151.08	117.06	122.21	117.49	134.07	O75368
ENSSSCG00000001488__GCLC	Late down	GCLC		glutamate-cysteine ligase catalytic subunit	124.56	0.081	-2.006	-1.94		124.4	203.44	104.54	232.69	34.7	47.56	163.92	168.615	41.13	P48506	5		Down	Down
ENSSSCG00000004595__ADAM10		ADAM10		ADAM metallopeptidase domain 10	124.52	0.235	0.259	0.483		99.34	114.58	117.51	126.92	138.45	150.29	106.96	122.215	144.37	O14672
ENSSSCG00000023323__ENSSSCG00000023323		C11orf98		chromosome 11 open reading frame 98	124.51	-0.096	-0.167	-0.272		130.1	145.94	139.5	110.97	91.79	128.76	138.02	125.235	110.275	E9PRG8
ENSSSCG00000008222__ENSSSCG00000008222		CHMP3		charged multivesicular body protein 3	124.04	-0.054	0.222	0.157		119.2	127.9	110.88	120.15	127.03	139.07	123.55	115.515	133.05	Q9Y3E7
ENSSSCG00000008303__CCT7		CCT7		chaperonin containing TCP1 subunit 7	124.03	0.002	-0.459	-0.469		138.07	140.72	126.6	144.45	79.82	114.5	139.395	135.525	97.16	Q99832
ENSSSCG00000005038__PSMC6		PSMC6		proteasome 26S subunit, ATPase 6	123.82	-0.026	-0.205	-0.243		132.31	135.93	124.35	131.36	100.57	118.37	134.12	127.855	109.47	P62333
ENSSSCG00000033144__YTHDF3		YTHDF3		YTH N6-methyladenosine RNA binding protein 3	123.53	-0.15	-0.225	-0.388		138.22	145.31	107.71	140.38	111.66	97.88	141.765	124.045	104.77	Q7Z739
ENSSSCG00000033148__MRPL12		MRPL12		mitochondrial ribosomal protein L12	123.44	-0.013	0.415	0.392		130.17	99.08	126.32	93.97	148.23	142.88	114.625	110.145	145.555	P52815
ENSSSCG00000009047__SMARCA5		SMARCA5		SWI/SNF related, matrix associated, actin dependent regulator of chromatin, subfamily a, member 5	123.31	-0.351	-0.627	-0.99		145.41	183.78	113.28	137.3	77.96	82.1	164.595	125.29	80.03	O60264	3			Down
ENSSSCG00000028558__SGPP1		SGPP1		sphingosine-1-phosphate phosphatase 1	123.31	0.606	1.111	1.706		84.17	46.86	109.4	84.04	304.68	110.69	65.515	96.72	207.685	Q9BX95	9			Up
ENSSSCG00000037264__RAB31		RAB31		RAB31, member RAS oncogene family	123.31	-0.732	0.128	-0.615		153.88	180.05	88.89	106.3	113.64	97.12	166.965	97.595	105.38	Q13636
ENSSSCG00000004024__ENSSSCG00000004024		RNASET2		ribonuclease T2	123.27	-0.179	0.821	0.628	T	101.62	118.88	76.13	113.07	201.81	128.13	110.25	94.6	164.97	O00584
ENSSSCG00000030369__YARS1		YARS1		tyrosyl-tRNA synthetase	123.22	0.158	-0.282	-0.135		123.9	125.71	133.37	136.92	95.74	123.7	124.805	135.145	109.72	P54577
ENSSSCG00000014298__PPP2CA		PPP2CA		protein phosphatase 2 catalytic subunit alpha	123.06	0.463	-0.46	-0.009		110.45	113.31	133.16	166.41	113.2	101.83	111.88	149.785	107.515	P67775
ENSSSCG00000033027__CIAO2B		CIAO2B		family with sequence similarity 96 member B	122.96	-0.029	-0.319	-0.36		128.89	144.04	126.32	133.24	88.94	116.3	136.465	129.78	102.62	Q9Y3D0
ENSSSCG00000002707__GABARAPL2		GABARAPL2	Receptor	GABA type A receptor associated protein like 2	122.96	0.399	-0.003	0.384		107.1	101.26	131.54	135.04	127.58	135.26	104.18	133.29	131.42	P60520
ENSSSCG00000010509__PIK3AP1		PIK3AP1		phosphoinositide-3-kinase adaptor protein 1	122.9	0.269	0.062	0.318		97.34	121.2	105.52	150.24	129.12	133.95	109.27	127.88	131.535	Q6ZUJ8
ENSSSCG00000039060__RASSF3		RASSF3		Ras association domain family member 3	122.87	-0.43	0.207	-0.234		144.06	145.73	101.79	106.98	147.9	90.75	144.895	104.385	119.325	Q86WH2
ENSSSCG00000026951__PSMB8		PSMB8		proteasome subunit beta 8	122.74	0.221	-0.046	0.164		134.66	94.43	138.23	120.82	120.23	128.06	114.545	129.525	124.145	P28062
ENSSSCG00000008980__SCARB2		SCARB2	Receptor	scavenger receptor class B member 2	122.6	0.274	0.108	0.367		96.06	119.02	93.61	159.12	121.98	145.79	107.54	126.365	133.885	Q14108
ENSSSCG00000022208__TNFRSF1B		TNFRSF1B	Receptor	TNF receptor superfamily member 1B	122.54	-0.094	-0.489	-0.595	T	115.5	172.86	106.79	155.73	95.08	89.3	144.18	131.26	92.19	P20333
ENSSSCG00000010525__ENSSSCG00000010525		PI4K2A		phosphatidylinositol 4-kinase type 2 alpha	122.5	-0.011	-0.16	-0.184		122.27	138.75	111.38	140.16	131.32	91.1	130.51	125.77	111.21	Q9BTU6
ENSSSCG00000026904__NFKBIB		NFKBIB		NFKB inhibitor beta	122.43	0.528	-0.816	-0.3		106.24	124.45	140.42	182.59	84.98	95.88	115.345	161.505	90.43	Q15653	7		Down
ENSSSCG00000032073__ENSSSCG00000032073		DGCR6		DiGeorge syndrome critical region gene 6	122.43	-0.142	0.676	0.523		131.31	93.37	108.49	88.93	161.84	150.63	112.34	98.71	156.235	Q14129
ENSSSCG00000008094__CHCHD5		CHCHD5		coiled-coil-helix-coiled-coil-helix domain containing 5	122.42	-0.089	0.12	0.021		128.32	125.64	123.57	108.03	118.25	130.69	126.98	115.8	124.47	Q9BSY4
ENSSSCG00000028902__RB1CC1		RB1CC1		RB1 inducible coiled-coil 1	122.28	0.212	-0.466	-0.266		121.27	129.17	132.38	149.26	112.65	88.95	125.22	140.82	100.8	Q8TDY2
ENSSSCG00000008857__MSMO1	Late down	MSMO1		methylsterol monooxygenase 1	122.24	0.274	-1.38	-1.118		161.86	118.25	177	151.44	61.38	63.48	140.055	164.22	62.43	Q15800	20		Down	Down
ENSSSCG00000029630__TAF10		TAF10		TATA-box binding protein associated factor 10	122.23	0.315	0.3	0.603		110.52	88.86	124.84	115.78	167	126.4	99.69	120.31	146.7	Q12962
ENSSSCG00000013886__B3GNT3		B3GNT3		UDP-GlcNAc:betaGal beta-1,3-N-acetylglucosaminyltransferase 3	122.04	-0.348	0.246	-0.114		138.79	136.85	105.03	105.1	131.98	114.5	137.82	105.065	123.24	Q9Y2A9
ENSSSCG00000018049__SLC5A10		SLC5A10		solute carrier family 5 member 10	121.95	0.184	0.472	0.646		102.61	99.78	118.28	104.72	160.63	145.65	101.195	111.5	153.14	A0PJK1
ENSSSCG00000011997__CHMP2B		CHMP2B		charged multivesicular body protein 2B	121.77	0.195	-0.548	-0.365		104.46	150.94	117.86	166.11	88.39	102.87	127.7	141.985	95.63	Q9UQN3
ENSSSCG00000033787__ENSSSCG00000033787		PRODH		proline dehydrogenase 1	121.73	0.163	0.459	0.611		119.63	85.13	125.05	97.2	198.07	105.29	102.38	111.125	151.68	O43272
ENSSSCG00000034039__SLC11A2		SLC11A2		solute carrier family 11 member 2	121.71	-0.118	-0.861	-0.991		145.55	161.37	125.26	149.34	52.37	96.36	153.46	137.3	74.365	P49281	3			Down
ENSSSCG00000002446__ENSSSCG00000002446		ATXN3		ataxin 3	121.71	-0.077	-0.136	-0.222		126.4	139.39	130.55	113.83	106.28	113.8	132.895	122.19	110.04	P54252
ENSSSCG00000013776__DDX39A		DDX39A		DExD-box helicase 39A	121.67	0.133	-0.504	-0.383		125.97	134.38	132.87	144.22	79.82	112.77	130.175	138.545	96.295	O00148
ENSSSCG00000003809__JAK1		JAK1		Janus kinase 1	121.45	-0.122	-0.105	-0.241		128.75	139.88	100.66	139.11	138.67	81.62	134.315	119.885	110.145	P23458
ENSSSCG00000006193__TRAM1		TRAM1		translocation associated membrane protein 1	121.07	0.218	0.134	0.334		110.52	106.05	78.24	166.87	173.7	91.03	108.285	122.555	132.365	Q15629
ENSSSCG00000013727__TRIR		TRIR		chromosome 19 open reading frame 43	120.94	0.55	-0.262	0.276		104.82	97.18	139.01	147.98	127.91	108.75	101	143.495	118.33	Q9BQ61
ENSSSCG00000001507__ZBTB22		ZBTB22		zinc finger and BTB domain containing 22	120.89	-0.231	0.512	0.27		128.82	113.45	106.3	93.89	160.41	122.46	121.135	100.095	141.435	O15209
ENSSSCG00000015443__DLD		DLD		dihydrolipoamide dehydrogenase	120.83	-0.334	-0.304	-0.648		145.48	158.48	119.83	114.13	78.72	108.34	151.98	116.98	93.53	P09622
ENSSSCG00000039473__ENSSSCG00000039473		USP32		ubiquitin specific peptidase 32	120.81	0.249	0.477	0.714		101.69	92.03	117.16	106.08	185.99	121.9	96.86	111.62	153.945	Q8NFA0
ENSSSCG00000013178__ZDHHC5		ZDHHC5		zinc finger DHHC-type containing 5	120.7	0.04	-0.291	-0.264		120.13	138.05	109.75	148.13	121.11	87.01	129.09	128.94	104.06	Q9C0B5
ENSSSCG00000034129__MRPL33		MRPL33		mitochondrial ribosomal protein L33	120.68	0.098	0.38	0.468		113.08	101.47	125.61	96.98	147.13	139.83	107.275	111.295	143.48	O75394
ENSSSCG00000009145__OSTC		OSTC		oligosaccharyltransferase complex non-catalytic subunit	120.64	-0.135	0.018	-0.128		124.19	137.48	113.91	117.36	91.46	139.42	130.835	115.635	115.44	Q9NRP0
ENSSSCG00000003716__SS18		SS18		SS18, nBAF chromatin remodeling complex subunit	120.64	-0.286	-0.266	-0.563		135.23	160.31	118.35	116.84	86.41	106.67	147.77	117.595	96.54	Q15532
ENSSSCG00000039998__CLIC2	Late down	CLIC2		chloride intracellular channel 2	120.58	0.008	-1.381	-1.385		131.31	177.02	127.73	173.49	55.23	58.7	154.165	150.61	56.965	O15247	20		Down	Down
ENSSSCG00000029212__GDE1		GDE1		glycerophosphodiester phosphodiesterase 1	120.54	0.047	0.352	0.387		127.54	93.72	123.43	98.18	156.46	123.91	110.63	110.805	140.185	Q9NZC3
ENSSSCG00000010340__PRXL2A	Late up	PRXL2A		family with sequence similarity 213 member A	120.21	0.032	1.002	1.023	T	95.71	86.46	96.71	83.88	215.97	142.53	91.085	90.295	179.25	Q9BRX8	14		Up	Up
ENSSSCG00000010035__YWHAH		YWHAH		tyrosine 3-monooxygenase/tryptophan 5-monooxygenase activation protein eta	120.17	-0.031	-0.415	-0.459		124.19	147.56	110.04	148.28	91.46	99.47	135.875	129.16	95.465	Q04917
ENSSSCG00000040816__NOL7		NOL7		nucleolar protein 7	120.14	-0.226	-0.116	-0.356		136.22	142.42	98.12	133.31	120.78	89.99	139.32	115.715	105.385	Q9UMY1
ENSSSCG00000006644__CERS2		CERS2		ceramide synthase 2	120.03	-0.002	-0.043	-0.059		125.83	122.61	103.34	137.6	126.7	104.11	124.22	120.47	115.405	Q96G23
ENSSSCG00000017355__GRN		GRN	Cytokine	granulin precursor	119.92	-0.137	0.289	0.142	T	138.5	105.49	126.67	88.32	135.93	124.6	121.995	107.495	130.265	P28799
ENSSSCG00000024692__RRBP1		RRBP1	Receptor	ribosome binding protein 1	119.81	-0.288	0.353	0.053		125.19	131.63	97.7	106.53	141.31	116.5	128.41	102.115	128.905	Q9P2E9
ENSSSCG00000006358__NDUFS2		NDUFS2		NADH:ubiquinone oxidoreductase core subunit S2	119.75	-0.1	0.288	0.177		129.24	110.42	115.96	100.89	129.56	132.43	119.83	108.425	130.995	O75306
ENSSSCG00000023714__SLC31A2		SLC31A2		solute carrier family 31 member 2	119.72	0.129	0.67	0.786		114.79	77.66	100.94	103.29	191.92	129.73	96.225	102.115	160.825	O15432
ENSSSCG00000014292__HSPA4		HSPA4		heat shock protein family A	119.69	0.161	-0.145	0.005		108.74	126.42	126.32	128.8	107.93	119.9	117.58	127.56	113.915	P34932
ENSSSCG00000030295__NUTF2		NUTF2		nuclear transport factor 2	119.68	0.471	-0.428	0.031		104.82	110.78	142.18	147.76	86.96	125.57	107.8	144.97	106.265	P61970
ENSSSCG00000015214__STT3A		STT3A		STT3A, catalytic subunit of the oligosaccharyltransferase complex	119.58	-0.543	-0.251	-0.806		148.26	175.11	94.74	120.75	88.83	89.78	161.685	107.745	89.305	P46977	6			Down
ENSSSCG00000002041__SLC7A7	Late up	SLC7A7		solute carrier family 7 member 7	119.51	0.528	0.9	1.418		81.04	62.93	113.84	87.35	170.84	201.03	71.985	100.595	185.935	Q9UM01	18		Up	Up
ENSSSCG00000017065__MRPL22		MRPL22		mitochondrial ribosomal protein L22	119.42	0.014	0.062	0.066		121.7	117.89	127.17	107.51	106.06	136.16	119.795	117.34	121.11	Q9NWU5
ENSSSCG00000004826__SELENOS		SELENOS		selenoprotein S	119.35	-0.096	-0.327	-0.435		120.63	152.42	113.98	133.99	94.75	100.31	136.525	123.985	97.53	Q9BQE4
ENSSSCG00000004893__VPS4B		VPS4B		vacuolar protein sorting 4 homolog B	119.32	-0.206	-0.161	-0.378		139.85	137.13	114.9	118.12	98.82	107.09	138.49	116.51	102.955	O75351
ENSSSCG00000009622__POLR3D	Late down	POLR3D		RNA polymerase III subunit D	119.16	-0.254	-0.849	-1.113		134.37	182.16	131.11	126.32	57.64	83.35	158.265	128.715	70.495	P05423	3		Down	Down
ENSSSCG00000028167__SLIRP		SLIRP		SRA stem-loop interacting RNA binding protein	119.08	0.588	-0.072	0.506		95.06	91.4	141.9	130.08	128.46	127.58	93.23	135.99	128.02	Q9GZT3
ENSSSCG00000030996__XBP1		XBP1		X-box binding protein 1	118.88	-0.252	-0.06	-0.324		134.73	140.87	103.83	120.82	119.24	93.8	137.8	112.325	106.52	P17861
ENSSSCG00000039336__GNA13		GNA13		G protein subunit alpha 13	118.78	-0.146	-0.513	-0.672		131.81	155.1	106.51	145.27	88.06	85.91	143.455	125.89	86.985	Q14344	3			Down
ENSSSCG00000012055__MORC3		MORC3		MORC family CW-type zinc finger 3	118.58	-0.221	0.062	-0.17		144.7	119.51	120.75	99.08	125.61	101.83	132.105	109.915	113.72	Q14149
ENSSSCG00000004420__TRAF3IP2	Late down	TRAF3IP2		TRAF3 interacting protein 2	118.43	-0.457	-1.109	-1.578		135.23	214.72	103.62	144.07	48.97	63.96	174.975	123.845	56.465	O43734	20		Down	Down
ENSSSCG00000039249__ENSSSCG00000039249		PPP1R2		protein phosphatase 1 regulatory inhibitor subunit 2	118.39	-0.11	-0.119	-0.24		130.67	130.65	117.79	117.21	110.02	103.97	130.66	117.5	106.995	P41236
ENSSSCG00000029082__KMT2E		KMT2E		lysine methyltransferase 2E	118.35	0.224	-0.148	0.065		112.15	113.66	128.22	127.75	115.29	113.04	112.905	127.985	114.165	Q8IZD2
ENSSSCG00000035209__ENSSSCG00000035209		ANP32E		acidic nuclear phosphoprotein 32 family member E	118.26	-0.419	-0.3	-0.731		129.17	178.43	99.11	124.28	70.6	107.99	153.8	111.695	89.295	Q9BTT0
ENSSSCG00000011889__GSK3B		GSK3B		glycogen synthase kinase 3 beta	118.26	0.344	-0.131	0.202		102.54	109.72	131.32	130	120.67	115.33	106.13	130.66	118	P49841
ENSSSCG00000014170__CAST		CAST		calpastatin	118.24	-0.199	0.382	0.173		119.2	122.54	104.4	99.98	128.79	134.5	120.87	102.19	131.645	P20810
ENSSSCG00000035218__ADA2	Late up	ADA2		cat eye syndrome chromosome region, candidate 1	118.22	-0.329	2.053	1.717	T	83.39	59.9	73.03	37.39	217.73	237.85	71.645	55.21	227.79	Q9NZK5	4		Up	Up
ENSSSCG00000003682__ANKRD12		ANKRD12		ankyrin repeat domain 12	118.19	-0.265	-0.166	-0.444		118.63	162.92	97.49	130	110.89	89.23	140.775	113.745	100.06	Q6UB98
ENSSSCG00000013022__PYGM		PYGM		phosphorylase, glycogen, muscle	117.98	-0.03	-0.598	-0.639		132.95	142.35	126.18	135.57	85.31	85.49	137.65	130.875	85.4	P11217
ENSSSCG00000030289__PTPN11		PTPN11		protein tyrosine phosphatase, non-receptor type 11	117.96	0.523	-0.103	0.404		92.43	99.92	98.9	169.8	161.29	85.42	96.175	134.35	123.355	Q06124
ENSSSCG00000033295__EIF2S1		EIF2S1		eukaryotic translation initiation factor 2 subunit alpha	117.68	-0.123	-0.411	-0.545		132.09	144.53	117.58	129.02	72.9	109.93	138.31	123.3	91.415	P05198
ENSSSCG00000015375__ITGB8	Late down	ITGB8	Receptor	integrin subunit beta 8	117.6	-0.173	-1.528	-1.715		92.93	234.52	87.34	195.08	30.19	65.56	163.725	141.21	47.875	P26012	3		Down	Down
ENSSSCG00000006346__ATF6		ATF6		activating transcription factor 6	117.6	-0.334	-0.109	-0.454		139	146.22	112.79	106.68	87.18	113.74	142.61	109.735	100.46	P18850
ENSSSCG00000013853__HSH2D		HSH2D		hematopoietic SH2 domain containing	117.6	-0.594	0.106	-0.497		146.12	157.21	112.71	82	95.19	112.35	151.665	97.355	103.77	Q96JZ2
ENSSSCG00000013848__RAB8A		RAB8A		RAB8A, member RAS oncogene family	117.6	-0.594	0.106	-0.497		146.12	157.21	112.71	82	95.19	112.35	151.665	97.355	103.77	P61006
ENSSSCG00000010585__ACTR1A		ACTR1A		ARP1 actin-related protein 1 homolog A, centractin alpha	117.55	-0.204	-0.157	-0.372		127.39	145.09	112.08	117.51	89.81	113.39	136.24	114.795	101.6	P61163
ENSSSCG00000000719__NDUFA9		NDUFA9		NADH:ubiquinone oxidoreductase subunit A9	117.54	-0.36	0.006	-0.363		138.22	143.19	116.38	96.22	97.5	113.74	140.705	106.3	105.62	Q16795
ENSSSCG00000016590__SND1		SND1		staphylococcal nuclease and tudor domain containing 1	117.45	-0.167	-0.004	-0.181		115.22	144.32	116.03	108.18	102.44	118.51	129.77	112.105	110.475	Q7KZF4
ENSSSCG00000011977__DCBLD2		DCBLD2		discoidin, CUB and LCCL domain containing 2	117.44	-0.095	0.036	-0.071		117.78	131.21	103.9	122.4	130.88	98.44	124.495	113.15	114.66	Q96PD2
ENSSSCG00000006388__DCAF8		DCAF8		DDB1 and CUL4 associated factor 8	117.35	-0.219	0.571	0.343		132.88	97.18	114.48	77.11	151.08	131.39	115.03	95.795	141.235	Q5TAQ9
ENSSSCG00000001918__NPTN		NPTN		neuroplastin	117.33	-0.097	0.067	-0.042		125.26	122.05	107.85	116.61	114.74	117.47	123.655	112.23	116.105	Q9Y639
ENSSSCG00000038422__TMX1		TMX1		thioredoxin related transmembrane protein 1	117.24	0.232	-0.039	0.182		111.73	105.63	127.17	120.52	119.9	118.51	108.68	123.845	119.205	Q9H3N1
ENSSSCG00000005654__SPTAN1		SPTAN1		spectrin alpha, non-erythrocytic 1	117.23	0.227	0.35	0.567		93.64	103.45	118.57	105.18	162.39	120.17	98.545	111.875	141.28	Q13813
ENSSSCG00000007768__STX4		STX4		syntaxin 4	117.15	0.08	0.507	0.577		106.39	96.26	111.59	96.22	152.62	139.83	101.325	103.905	146.225	Q12846
ENSSSCG00000027372__SAMD9		SAMD9		sterile alpha motif domain containing 9	117.13	-0.189	-0.743	-0.944		140.78	157.92	119.06	135.34	61.16	88.54	149.35	127.2	74.85	Q5K651	3			Down
ENSSSCG00000016581__CALU		CALU		calumenin	117.11	-0.201	-0.074	-0.286	T	131.95	134.59	117.51	107.36	101.45	109.79	133.27	112.435	105.62	O43852
ENSSSCG00000010357__WAPL		WAPL		WAPL cohesin release factor	117.07	-0.079	-0.244	-0.335		120.27	141.29	110.6	129.78	105.08	95.39	130.78	120.19	100.235	Q7Z5K2
ENSSSCG00000000611__ENSSSCG00000000611		WBP11		WW domain binding protein 11	117.07	0.411	-0.252	0.149		104.96	104.08	147.04	122.4	105.29	118.65	104.52	134.72	111.97	Q9Y2W2
ENSSSCG00000032477__NRAS		NRAS		neuroblastoma RAS viral oncogene homolog	116.92	-0.148	-0.204	-0.363		128.82	138.33	118.92	114.96	89.37	111.1	133.575	116.94	100.235	P01111
ENSSSCG00000026761__CCT8		CCT8		chaperonin containing TCP1 subunit 8	116.77	-0.181	-0.643	-0.836		143.63	148.69	112.43	137.98	64.89	92.97	146.16	125.205	78.93	P50990	3			Down
ENSSSCG00000008971__USO1		USO1		USO1 vesicle transport factor	116.76	0.257	0.219	0.465		96.49	103.94	116.03	116.39	155.14	112.56	100.215	116.21	133.85	O60763
ENSSSCG00000010250__VPS26A		VPS26A		VPS26, retromer complex component A	116.7	0.091	-0.256	-0.176		119.85	122.54	132.73	117.66	104.64	102.8	121.195	125.195	103.72	O75436
ENSSSCG00000008398__PPP4R3B		PPP4R3B		protein phosphatase 4 regulatory subunit 3B	116.59	0.152	0.034	0.175		99.91	120.64	107.78	130.23	145.92	95.04	110.275	119.005	120.48	Q5MIZ7
ENSSSCG00000009407__ESD		ESD		esterase D	116.54	0.036	0.749	0.772		115.36	76.32	101.44	89.15	163.16	153.82	95.84	95.295	158.49	P10768	9			Up
ENSSSCG00000018075__COX1		MT-CO1		cytochrome c oxidase subunit I	116.42	0.43	0.14	0.561		103.68	83.5	147.04	97.35	125.72	141.22	93.59	122.195	133.47	P00395
ENSSSCG00000032573__ENSSSCG00000032573		CHCHD7		coiled-coil-helix-coiled-coil-helix domain containing 7	116.12	0.258	-0.484	-0.236		120.77	112.89	147.04	123.98	104.86	87.15	116.83	135.51	96.005	Q9BUK0
ENSSSCG00000009310__POLR1D		POLR1D			116.02	0.174	-0.148	0.016		120.06	106.55	138.94	109.01	107.27	114.29	113.305	123.975	110.78	P0DPB6
ENSSSCG00000033944__CYB5B		CYB5B		cytochrome b5 type B	115.61	0.048	-0.384	-0.346		131.45	119.58	137.17	114.58	89.04	101.83	125.515	125.875	95.435	O43169
ENSSSCG00000001539__PPARD		PPARD	Receptor	peroxisome proliferator activated receptor delta	115.51	0.193	-0.316	-0.134		101.19	130.58	120.19	137.07	103.32	100.72	115.885	128.63	102.02	Q03181
ENSSSCG00000001549__FKBP5		FKBP5		FK506 binding protein 5	115.14	-0.122	0.29	0.152		125.68	106.76	74.37	133.31	185.34	65.35	116.22	103.84	125.345	Q13451
ENSSSCG00000011621__SEC61A1		SEC61A1		Sec61 translocon alpha 1 subunit	114.8	-0.171	-0.306	-0.491		135.51	134.52	97.28	135.72	94.1	91.65	135.015	116.5	92.875	P61619
ENSSSCG00000024635__SPART		SPART		spastic paraplegia 20	114.73	0.06	0.222	0.269		107.53	108.94	98.55	120.6	160.3	92.48	108.235	109.575	126.39	Q8N0X7
ENSSSCG00000011720__MBNL1		MBNL1		muscleblind like splicing regulator 1	114.69	-0.022	0.5	0.467		113.08	95.98	108.91	90.73	135.16	144.26	104.53	99.82	139.71	Q9NR56
ENSSSCG00000001655__MEA1		MEA1		male-enhanced antigen 1	114.58	0.044	0.394	0.426		109.52	98.87	104.4	104.05	131.65	139	104.195	104.225	135.325	Q16626
ENSSSCG00000005376__TBC1D2		TBC1D2		TBC1 domain family member 2	114.58	-0.457	0.053	-0.415		145.27	137.41	107.78	91.86	107.05	98.09	141.34	99.82	102.57	Q9BYX2
ENSSSCG00000040061__NINJ1	Late down	NINJ1		ninjurin 1	114.53	-0.122	-1.071	-1.206		126.18	171.24	111.3	154.08	57.42	66.94	148.71	132.69	62.18	Q92982	20		Down	Down
ENSSSCG00000009868__RBM19		RBM19		RNA binding motif protein 19	114.52	-0.808	-0.511	-1.33		150.39	204.22	93.12	103.52	53.91	81.96	177.305	98.32	67.935	Q9Y4C8	11			Down
ENSSSCG00000010682__PRDX3		PRDX3		peroxiredoxin 3	114.48	0.325	0.135	0.448		113.51	80.76	123.78	112.32	132.52	123.98	97.135	118.05	128.25	P30048
ENSSSCG00000007931__GLYR1		GLYR1		glyoxylate reductase 1 homolog	114.25	-0.486	-0.202	-0.698		143.77	155.88	108.34	99.23	77.96	100.31	149.825	103.785	89.135	Q49A26	6			Down
ENSSSCG00000002406__AHSA1		AHSA1		activator of Hsp90 ATPase activity 1	114.22	0.015	-0.234	-0.23		114.72	129.73	114.9	124.81	93.66	107.5	122.225	119.855	100.58	O95433
ENSSSCG00000012955__RAB1B		KLC2		kinesin light chain 2	114.18	0.21	0.141	0.34		97.41	107.32	114.48	115.33	126.05	124.46	102.365	114.905	125.255	Q9H0B6
ENSSSCG00000003652__AKIRIN1		AKIRIN1		akirin 1	113.92	0.044	0.024	0.057		114.65	112.68	119.69	107.58	127.03	101.9	113.665	113.635	114.465	Q9H9L7
ENSSSCG00000023264__IDH1		IDH1		isocitrate dehydrogenase	113.9	-0.568	0.706	0.13		141.99	109.93	102.21	62.44	141.97	124.88	125.96	82.325	133.425	O75874
ENSSSCG00000012623__SLC25A5		SLC25A5		solute carrier family 25 member 5	113.9	-0.123	-0.182	-0.316		139.85	116.41	120.96	107.36	86.74	112.07	128.13	114.16	99.405	P05141
ENSSSCG00000031487__LSP1		LSP1		lymphocyte-specific protein 1	113.88	0.339	0.588	0.916		103.75	64.62	120.26	86.14	211.36	97.12	84.185	103.2	154.24	P33241
ENSSSCG00000015424__PSMC2		PSMC2		proteasome 26S subunit, ATPase 2	113.77	0.004	-0.455	-0.464		123.62	131.7	111.59	137	82.13	96.57	127.66	124.295	89.35	P35998
ENSSSCG00000030089__RBM18		RBM18		RNA binding motif protein 18	113.74	-0.021	-0.662	-0.695		127.39	139.95	114.83	141.06	65.11	94.08	133.67	127.945	79.595	Q96H35
ENSSSCG00000024424__FAM91A1		FAM91A1		family with sequence similarity 91 member A1	113.66	0.306	0.193	0.488		96.49	95.27	117.01	113	140.54	119.62	95.88	115.005	130.08	Q658Y4
ENSSSCG00000028516__LARP4		LARP4		La ribonucleoprotein domain family member 4	113.57	-0.302	-0.256	-0.569		143.42	136.07	114.9	105.02	85.31	96.71	139.745	109.96	91.01	Q71RC2
ENSSSCG00000008633__PDIA6		PDIA6		protein disulfide isomerase family A member 6	113.42	-0.323	0.217	-0.117		115.5	139.81	89.31	108.86	99.48	127.58	127.655	99.085	113.53	Q15084
ENSSSCG00000003577__WASF2		WASF1		WAS protein family member 1	113.42	0.008	-0.072	-0.076		107.6	127.48	101.86	127.67	132.74	83.14	117.54	114.765	107.94	Q92558
ENSSSCG00000017773__SUPT6H		SUPT6H		SPT6 homolog, histone chaperone	113.4	-0.24	-0.481	-0.732		126.47	156.72	113.91	118.79	72.9	91.58	141.595	116.35	82.24	Q7KZ85	3			Down
ENSSSCG00000026922__DRAM2		DRAM2		DNA damage regulated autophagy modulator 2	113.29	0.164	0.227	0.38		119.42	83.72	127.73	92.84	135.16	120.87	101.57	110.285	128.015	Q6UX65
ENSSSCG00000008103__MERTK		MERTK	Receptor	MER proto-oncogene, tyrosine kinase	113.25	-0.226	0.326	0.09		133.8	103.8	113.56	83.36	139.77	105.22	118.8	98.46	122.495	Q12866
ENSSSCG00000040538__WDFY2		WDFY2		WD repeat and FYVE domain containing 2	113.14	0.333	0.069	0.389		70.07	124.8	83.46	155.21	66.65	178.67	97.435	119.335	122.66	Q96P53
ENSSSCG00000027230__SLC35G1		SLC35G1		solute carrier family 35 member G1	113.03	0.097	-0.743	-0.66		143.7	111.97	124.63	140.84	101.89	55.17	127.835	132.735	78.53	Q2M3R5
ENSSSCG00000028886__IPO7		IPO7		importin 7	113.01	0.268	-0.604	-0.348		120.77	110.85	135.98	134.59	83.34	92.55	115.81	135.285	87.945	O95373
ENSSSCG00000001061__JARID2		JARID2		jumonji and AT-rich interaction domain containing 2	112.99	-0.146	-0.754	-0.912		122.34	161.37	108.2	140.76	61.38	83.9	141.855	124.48	72.64	Q92833	3			Down
ENSSSCG00000020808__ENSSSCG00000020808		CCT6A		chaperonin containing TCP1 subunit 6A	112.97	-0.039	-0.567	-0.616		136.22	127.05	131.18	117.44	75.43	90.48	131.635	124.31	82.955	P40227
ENSSSCG00000032645__CHIC2		CHIC2		cysteine rich hydrophobic domain 2	112.87	0.144	-0.267	-0.136		100.83	128.53	101.51	144.67	104.53	97.12	114.68	123.09	100.825	Q9UKJ5
ENSSSCG00000025179__NECAP1		NECAP1		NECAP endocytosis associated 1	112.79	0.168	-0.16	-0.002		107.67	113.81	126.81	114.58	108.48	105.36	110.74	120.695	106.92	Q8NC96
ENSSSCG00000017804__ABR		ABR		active BCR-related	112.69	0.558	-0.019	0.528		76.69	100.28	111.52	141.51	108.15	137.96	88.485	126.515	123.055	Q12979
ENSSSCG00000028035__ENSSSCG00000028035		ZC3H11A		zinc finger CCCH-type containing 11A	112.5	-0.024	-0.22	-0.255		126.04	118.17	115.11	117.97	94.21	103.49	122.105	116.54	98.85	O75152
ENSSSCG00000012817__FUNDC2		FUNDC2		FUN14 domain containing 2	112.49	-0.222	-0.104	-0.336		127.11	132.83	117.58	98.48	96.29	102.66	129.97	108.03	99.475	Q9BWH2
ENSSSCG00000024259__PPP1R11		PPP1R11		protein phosphatase 1 regulatory inhibitor subunit 11	112.36	0.019	-0.033	-0.026		116.85	113.03	114.05	111.95	104.86	113.39	114.94	113	109.125	O60927
ENSSSCG00000022190__UBE2V2		UBE2V2		ubiquitin conjugating enzyme E2 V2	112.17	-0.396	-0.048	-0.455		140.99	134.59	103.13	100.13	87.29	106.88	137.79	101.63	97.085	Q15819
ENSSSCG00000007187__NSFL1C		NSFL1C		NSFL1 cofactor	112.05	0.189	-0.541	-0.363		113.22	122.12	127.09	133.24	81.58	95.04	117.67	130.165	88.31	Q9UNZ2
ENSSSCG00000008261__HK2	Late down	HK2		hexokinase 2	111.81	-0.375	-0.956	-1.341		149.61	165.53	125.33	110.29	57.75	62.37	157.57	117.81	60.06	P52789	20		Down	Down
ENSSSCG00000020686__ENSSSCG00000020686		SDHA		succinate dehydrogenase complex flavoprotein subunit A	111.76	-0.151	-0.024	-0.185		129.96	116.2	117.79	97.2	105.18	104.25	123.08	107.495	104.715	P31040
ENSSSCG00000006372__ARHGAP30		ARHGAP30		Rho GTPase activating protein 30	111.7	0.293	0.199	0.481		98.34	91.04	115.32	109.84	129.78	125.85	94.69	112.58	127.815	Q7Z6I6
ENSSSCG00000017906__ENSSSCG00000017906		RNF167		ring finger protein 167	111.7	0.051	0.158	0.197		112.44	102.81	113.91	102.32	124.51	114.22	107.625	108.115	119.365	Q9H6Y7
ENSSSCG00000021587__MESD		MESD		mesoderm development candidate 2	111.64	-0.081	0.143	0.052		117.5	112.04	114.69	95.77	105.95	123.91	114.77	105.23	114.93	Q14696
ENSSSCG00000040421__HMG20B		HMG20B		high mobility group 20B	111.56	-0.155	-0.26	-0.428		123.05	135.23	101.22	123.98	105.29	80.58	129.14	112.6	92.935	Q9P0W2
ENSSSCG00000008136__RANBP2		RANBP2		RAN binding protein 2	111.56	-0.134	-0.004	-0.149		115.43	127.48	110.6	104.12	107.71	104.04	121.455	107.36	105.875	P49792
ENSSSCG00000007797__ITGAL		ITGAL	Receptor	integrin subunit alpha L	111.54	-0.193	0.452	0.25		116.28	106.97	107.78	81.55	124.29	132.36	111.625	94.665	128.325	P20701
ENSSSCG00000014119__SERINC5	Late down	SERINC5		serine incorporator 5	111.37	0.301	-1.188	-0.901		119.49	126.7	121.46	173.19	61.6	65.76	123.095	147.325	63.68	Q86VE9	7		Down	Down
ENSSSCG00000039647__EIF3F		EIF3F		eukaryotic translation initiation factor 3 subunit F	111.29	0.082	-0.044	0.028		105.82	115.78	112.43	115.26	115.84	102.59	110.8	113.845	109.215	O00303
ENSSSCG00000014364__ANKHD1		ANKHD1		ankyrin repeat and KH domain containing 1	111.26	0.055	-0.145	-0.101		107.67	121.7	107.78	123.61	109.25	97.54	114.685	115.695	103.395	Q8IWZ3
ENSSSCG00000011961__TFG		TFG		TRK-fused gene	111.21	0.308	-0.156	0.142		104.54	99.64	128.5	116.69	114.96	102.94	102.09	122.595	108.95	Q92734
ENSSSCG00000008900__SRP72		SRP72		signal recognition particle 72	111.15	-0.345	-0.131	-0.487		128.6	143.26	106.44	101.19	90.47	96.91	135.93	103.815	93.69	O76094
ENSSSCG00000009925__GIT2		GIT2	Receptor	GIT ArfGAP 2	111.06	-0.202	0.419	0.205		107.24	117.89	89.38	100.59	149.1	102.17	112.565	94.985	125.635	Q14161
ENSSSCG00000005466__PTBP3		PTBP3		polypyrimidine tract binding protein 3	110.98	0.122	0.053	0.164		110.8	101.26	112.36	111.57	123.41	106.47	106.03	111.965	114.94	O95758
ENSSSCG00000007763__BCKDK		BCKDK		branched chain ketoacid dehydrogenase kinase	110.79	-0.393	0.367	-0.036		119.42	128.53	99.67	83.36	116.82	116.92	123.975	91.515	116.87	O14874
ENSSSCG00000028123__VPS26B		VPS26B		VPS26, retromer complex component B	110.75	0.098	0.065	0.151		113.37	100.06	113.42	108.18	127.36	102.11	106.715	110.8	114.735	Q4G0F5
ENSSSCG00000021761__UBAP1		UBAP1		ubiquitin associated protein 1	110.73	-0.264	-0.33	-0.604		134.02	137.84	114.05	105.55	89.15	83.76	135.93	109.8	86.455	Q9NZ09
ENSSSCG00000003805__PDE4B		PDE4B		phosphodiesterase 4B	110.71	-0.268	0.174	-0.103		121.48	124.09	112.5	85.24	106.06	114.91	122.785	98.87	110.485	Q07343
ENSSSCG00000012294__PLP2		PLP2		proteolipid protein 2	110.53	-0.328	0.014	-0.324		129.67	131	104.96	96.52	92.01	109.03	130.335	100.74	100.52	Q04941
ENSSSCG00000001505__PFDN6		PFDN6		prefoldin subunit 6	110.17	0.051	-0.338	-0.298		113.29	123.67	120.26	117.89	80.15	105.77	118.48	119.075	92.96	O15212
ENSSSCG00000009888__ERP29	Late up	ERP29		endoplasmic reticulum protein 29	110.15	0.124	1.067	1.18		80.25	75.47	87.97	76.59	130.66	209.96	77.86	82.28	170.31	P30040	9		Up	Up
ENSSSCG00000024914__ENSSSCG00000024914		CFB		complement factor B	110.1	0.312	0.36	0.662	T	106.46	70.4	132.03	80.65	141.75	129.31	88.43	106.34	135.53	P00751
ENSSSCG00000012252__DDX3X		DDX3X		DEAD-box helicase 3, X-linked	110.09	-0.349	-0.573	-0.934		149.04	142.27	104.4	117.66	66.32	80.85	145.655	111.03	73.585	O00571	3			Down
ENSSSCG00000039953__PNRC1		PNRC1		proline rich nuclear receptor coactivator 1	109.96	-0.119	0.229	0.099		127.18	97.95	110.67	90.35	134.06	99.54	112.565	100.51	116.8	Q12796
ENSSSCG00000003139__BCAT2		BCAT2		branched chain amino acid transaminase 2	109.86	0.358	0.522	0.868		89.94	74.41	100.66	103.82	158.11	132.22	82.175	102.24	145.165	O15382	15			Up
ENSSSCG00000038967__ENSSSCG00000038967		NADK		NAD kinase	109.83	0.107	-0.472	-0.376		110.45	125.71	121.88	124.89	100.13	75.94	118.08	123.385	88.035	O95544
ENSSSCG00000013312__HIPK3		HIPK3		homeodomain interacting protein kinase 3	109.67	0.043	-0.553	-0.523		116.43	129.59	104.82	141.36	97.83	67.98	123.01	123.09	82.905	Q9H422
ENSSSCG00000015115__CBL		CBL		Cbl proto-oncogene	109.54	-0.047	0.379	0.322		108.45	100.28	108.06	87.87	140.32	112.28	104.365	97.965	126.3	P22681
ENSSSCG00000003199__AP2A1		AP2A1		adaptor related protein complex 2 alpha 1 subunit	109.42	-0.146	0.248	0.093		111.23	114.51	107.08	90.81	124.73	108.13	112.87	98.945	116.43	O95782
ENSSSCG00000015567__NIBAN1	Late up	NIBAN1		family with sequence similarity 129 member A	109.38	-0.096	1.407	1.301		74.91	78.01	75	63.72	209.6	155.06	76.46	69.36	182.33	Q9BZQ8	4		Up	Up
ENSSSCG00000017817__PRPF8		PRPF8		pre-mRNA processing factor 8	109.35	0.329	-0.06	0.258		104.61	89.78	120.26	116.69	112.54	112.21	97.195	118.475	112.375	Q6P2Q9
ENSSSCG00000008516__DPY30		DPY30		dpy-30, histone methyltransferase complex regulatory subunit	109.26	-0.075	0.244	0.159		118.92	99.57	114.34	86.74	117.81	118.17	109.245	100.54	117.99	Q9C005
ENSSSCG00000004125__STX11		STX11		syntaxin 11	109.26	-0.345	-0.175	-0.533		115.36	154.11	81.06	125.11	94.21	85.7	134.735	103.085	89.955	O75558
ENSSSCG00000040524__ISYNA1		ISYNA1		inositol-3-phosphate synthase 1	109.25	-0.015	0.265	0.24		117.99	93.23	109.12	93.66	131.76	109.72	105.61	101.39	120.74	Q9NPH2
ENSSSCG00000009704__HMGB2		HMGB2		high mobility group box 2	109.24	-0.049	0.893	0.833	T	106.53	72.3	97.35	70.19	197.63	111.45	89.415	83.77	154.54	P26583
ENSSSCG00000037355__RNF115		RNF115		ring finger protein 115	109.23	-0.003	-0.313	-0.329		110.37	128.82	97.63	134.29	104.2	80.09	119.595	115.96	92.145	Q9Y4L5
ENSSSCG00000036731__TSPAN31		TSPAN31		tetraspanin 31	109.23	0.342	-0.28	0.049		104.61	98.23	112.15	137.45	105.95	96.98	101.42	124.8	101.465	Q12999
ENSSSCG00000014244__PHAX		PHAX		phosphorylated adaptor for RNA export	109.17	-0.227	-0.276	-0.513		126.61	134.81	112.79	103.9	83.77	93.11	130.71	108.345	88.44	Q9H814
ENSSSCG00000030067__GINM1		GINM1		glycoprotein integral membrane 1	109.16	0.409	0.659	1.056		83.74	68.49	106.44	89.53	183.14	123.63	76.115	97.985	153.385	Q9NU53	9			Up
ENSSSCG00000007465__B4GALT5		B4GALT5		beta-1,4-galactosyltransferase 5	109.07	-0.898	-0.686	-1.597		150.54	204.99	71.9	113.53	55.45	58.01	177.765	92.715	56.73	O43286	11			Down
ENSSSCG00000010151__LYST		LYST		lysosomal trafficking regulator	109.07	-0.237	0.683	0.436		120.27	88.72	102.35	69.44	143.06	130.56	104.495	85.895	136.81	Q99698
ENSSSCG00000006628__PSMD4		PSMD4		proteasome 26S subunit, non-ATPase 4	108.93	-0.4	-0.188	-0.6		136.22	139.24	97.14	105.48	79.6	95.88	137.73	101.31	87.74	P55036
ENSSSCG00000000974__TRABD		TRABD		TraB domain containing	108.67	0.292	0.073	0.354		101.12	89.35	114.97	111.34	111	124.26	95.235	113.155	117.63	Q9H4I3
ENSSSCG00000028947__PELI1		PELI1		pellino E3 ubiquitin protein ligase 1	108.57	-0.395	0.242	-0.166		117.92	132.62	77.54	107.58	107.49	108.27	125.27	92.56	107.88	Q96FA3
ENSSSCG00000002458__TMEM251		TMEM251		transmembrane protein 251	108.55	0.136	-0.31	-0.186		115.93	107.46	119.62	118.49	92.45	97.33	111.695	119.055	94.89	Q8N6I4
ENSSSCG00000000119__EIF3L		EIF3L		eukaryotic translation initiation factor 3 subunit L	108.51	-0.153	-0.238	-0.403		121.91	128.25	104.04	114.28	82.9	99.68	125.08	109.16	91.29	Q9Y262
ENSSSCG00000005590__PSMB7		PSMB7		proteasome subunit beta 7	108.44	0.417	-0.425	-0.019		103.32	97.03	129.77	129.85	72.47	118.17	100.175	129.81	95.32	Q99436
ENSSSCG00000000908__ENSSSCG00000000908		UBE2N		ubiquitin conjugating enzyme E2 N	108.41	-0.18	-0.457	-0.648		134.87	128.25	118.57	106.68	70.38	91.72	131.56	112.625	81.05	P61088
ENSSSCG00000023380__ISCU		ISCU		iron-sulfur cluster assembly enzyme	108.38	-0.015	0.137	0.113		110.73	105.63	118.07	89.53	115.4	110.9	108.18	103.8	113.15	Q9H1K1
ENSSSCG00000004522__ME2		ME2		malic enzyme 2	108.38	0.179	0.044	0.211		103.11	98.94	114.69	107.21	120.01	106.33	101.025	110.95	113.17	P23368
ENSSSCG00000003488__UBR4		UBR4		ubiquitin protein ligase E3 component n-recognin 4	108.32	-0.004	-0.219	-0.237		102.4	130.51	88.18	137.53	117.37	73.93	116.455	112.855	95.65	Q5T4S7
ENSSSCG00000010743__BCCIP		BCCIP		BRCA2 and CDKN1A interacting protein	108.23	0.13	-0.064	0.055		102.33	109.51	109.61	115.41	101.12	111.38	105.92	112.51	106.25	Q9P287
ENSSSCG00000027135__PPM1G		PPM1G		protein phosphatase, Mg2+/Mn2+ dependent 1G	108.23	0.248	-0.05	0.188		99.91	99.71	122.16	107.73	112.21	107.64	99.81	114.945	109.925	O15355
ENSSSCG00000013775__ADGRE5	Late up	ADGRE5	Receptor	adhesion G protein-coupled receptor E5	107.93	-0.438	1.186	0.737	T	88.8	105.84	66.54	72.9	161.73	151.74	97.32	69.72	156.735	P48960	14		Up	Up
ENSSSCG00000021005__UBQLN1		UBQLN1		ubiquilin 1	107.93	-0.323	-0.235	-0.572		126.97	139.88	87.62	119.54	90.03	83.55	133.425	103.58	86.79	Q9UMX0
ENSSSCG00000014291__AFF4		AFF4		AF4/FMR2 family member 4	107.9	-0.398	-0.279	-0.69		121.77	155.31	87.83	116.39	89.81	76.28	138.54	102.11	83.045	Q9UHB7	6			Down
ENSSSCG00000017947__ACADVL		ACADVL		acyl-CoA dehydrogenase, very long chain	107.79	0.399	0.072	0.459		95.06	84.14	119.2	109.99	121	117.33	89.6	114.595	119.165	P49748
ENSSSCG00000012916__ENSSSCG00000012916	Late up	POLD4		DNA polymerase delta 4, accessory subunit	107.73	-0.054	1.008	0.945		97.49	72.72	93.05	65.9	172.27	144.96	85.105	79.475	158.615	Q9HCU8	14		Up	Up
ENSSSCG00000004383__OSTM1		OSTM1		osteopetrosis associated transmembrane protein 1	107.73	0.309	0.266	0.562		97.13	80.97	104.68	109.39	123.63	130.56	89.05	107.035	127.095	Q86WC4
ENSSSCG00000032642__DDX41		DDX41		DEAD-box helicase 41	107.56	0.016	0.18	0.184		101.54	108.03	98.9	106.76	113.97	116.16	104.785	102.83	115.065	Q9UJV9
ENSSSCG00000008132__STARD7		STARD7		StAR related lipid transfer domain containing 7	106.87	0.123	-0.669	-0.558		107.24	129.17	115.89	134.06	65.77	89.09	118.205	124.975	77.43	Q9NQZ5
ENSSSCG00000036751__PPM1H		PPM1H		protein phosphatase, Mg2+/Mn2+ dependent 1H	106.85	0.12	-0.379	-0.272		105.96	118.53	105.81	131.06	93.33	86.39	112.245	118.435	89.86	Q9ULR3
ENSSSCG00000006089__PTDSS1		PTDSS1		phosphatidylserine synthase 1	106.79	-0.201	0.15	-0.066		125.11	106.05	83.04	112.32	140.1	74.14	115.58	97.68	107.12	P48651
ENSSSCG00000016744__TMED4		TMED4		transmembrane p24 trafficking protein 4	106.78	-0.144	-0.047	-0.201		128.18	107.46	119.13	87.65	94.32	103.91	117.82	103.39	99.115	Q7Z7H5
ENSSSCG00000007030__IKBKB		IKBKB		inhibitor of kappa light polypeptide gene enhancer in B-cells, kinase beta	106.76	-0.152	-0.431	-0.594		116.28	138.61	110.6	112.02	76.09	86.95	127.445	111.31	81.52	O14920
ENSSSCG00000013720__ENSSSCG00000013720		MAN2B1		mannosidase alpha class 2B member 1	106.58	0.383	0.346	0.719		102.19	63.49	130.34	78.99	153.28	111.17	82.84	104.665	132.225	O00754
ENSSSCG00000016743__OGDH		OGDH		oxoglutarate dehydrogenase	106.55	-0.044	0.239	0.185		105.1	105.28	110.39	87.42	112.76	118.37	105.19	98.905	115.565	Q02218
ENSSSCG00000001422__C2		C2		complement C2	106.53	0.325	0.352	0.668	T	102.47	67.86	127.87	78.92	135.82	126.26	85.165	103.395	131.04	P06681
ENSSSCG00000035098__MED4		MED4		mediator complex subunit 4	106.5	-0.105	-0.144	-0.259		122.48	113.31	114.62	98.03	98.27	92.28	117.895	106.325	95.275	Q9NPJ6
ENSSSCG00000014915__EED		EED		embryonic ectoderm development	106.34	0.05	-0.403	-0.364		117.21	114.44	120.12	112.55	74.88	98.85	115.825	116.335	86.865	O75530
ENSSSCG00000012583__ACSL4		ACSL4		acyl-CoA synthetase long-chain family member 4	106.31	0.221	-0.233	-0.023		107.17	99.85	124.7	109.31	90.91	105.91	103.51	117.005	98.41	O60488
ENSSSCG00000026552__MFSD14B		MFSD14B		major facilitator superfamily domain containing 14B	106.27	-0.375	-0.125	-0.512		139.5	123.18	95.3	101.26	101.12	77.25	131.34	98.28	89.185	Q5SR56
ENSSSCG00000021210__HIKESHI		HIKESHI		Hikeshi, heat shock protein nuclear import factor	106.22	0.321	-0.13	0.18		97.2	95.55	114.05	119.7	95.3	115.53	96.375	116.875	105.415	Q53FT3
ENSSSCG00000022058__ENSSSCG00000022058		ATRAID		all-trans retinoic acid induced differentiation factor	105.96	-0.296	0.354	0.048		124.12	103.73	102.07	77.87	120.89	107.09	113.925	89.97	113.99	Q6UW56
ENSSSCG00000001692__MRPS18A		MRPS18A		mitochondrial ribosomal protein S18A	105.84	0.149	-0.227	-0.089		103.82	109.01	114.55	114.43	92.45	100.79	106.415	114.49	96.62	Q9NVS2
ENSSSCG00000009029__ARHGAP10		ARHGAP10		Rho GTPase activating protein 10	105.8	-0.069	-0.41	-0.491		104.46	138.47	93.96	130.98	85.75	81.2	121.465	112.47	83.475	A1A4S6
ENSSSCG00000014917__CCDC81		CCDC81		coiled-coil domain containing 81	105.79	0.322	-0.131	0.179		96.63	95.34	113.56	119.32	95.19	114.7	95.985	116.44	104.945	Q6ZN84
ENSSSCG00000006482__MEF2D		MEF2D		myocyte enhancer factor 2D	105.72	-0.04	-0.045	-0.096		103.47	119.23	102.56	107.66	103.98	97.4	111.35	105.11	100.69	Q14814
ENSSSCG00000003189__PRMT1		PRMT1		protein arginine methyltransferase 1	105.56	-0.209	-0.605	-0.825		133.16	132.55	112.93	110.07	62.91	81.75	132.855	111.5	72.33	Q99873	3			Down
ENSSSCG00000017155__EIF4A3		EIF4A3		eukaryotic translation initiation factor 4A3	105.39	0.184	-0.628	-0.456		115.43	109.86	121.95	126.39	76.53	82.17	112.645	124.17	79.35	P38919
ENSSSCG00000038401__TRAM2		TRAM2		translocation associated membrane protein 2	105.29	-0.447	1.012	0.553		111.02	90.55	76.62	66.73	185.01	101.83	100.785	71.675	143.42	Q15035	14		Up
ENSSSCG00000014214__TRIM36	Late down	TRIM36		tripartite motif containing 36	105.24	0.303	-0.991	-0.7		104.18	121.91	120.68	150.24	67.63	66.8	113.045	135.46	67.215	Q9NQ86	7		Down	Down
ENSSSCG00000017836__PAFAH1B1		PAFAH1B1		platelet activating factor acetylhydrolase 1b regulatory subunit 1	105.2	0.097	-0.117	-0.035		98.2	113.24	82.19	137.6	130.33	69.64	105.72	109.895	99.985	P43034
ENSSSCG00000022869__ENSSSCG00000022869		BCAP29	Receptor	B-cell receptor associated protein 29	105.17	0.074	0.298	0.362		97.84	95.48	105.6	91.78	122.75	117.54	96.66	98.69	120.145	Q9UHQ4
ENSSSCG00000005066__EXOC5		EXOC5		exocyst complex component 5	105.04	0.004	-0.453	-0.462		109.31	126.21	96.43	133.01	85.31	79.95	117.76	114.72	82.63	O00471
ENSSSCG00000035170__VSIG4		VSIG4		V-set and immunoglobulin domain containing 4	104.96	-0.417	-0.279	-0.707		138.15	133.4	97.7	99.68	81.47	79.33	135.775	98.69	80.4	Q9Y279	6			Down
ENSSSCG00000004791__RASGRP1		RASGRP1		RAS guanyl releasing protein 1	104.9	0.294	-0.676	-0.397		84.31	130.93	81.49	175.14	67.96	89.58	107.62	128.315	78.77	O95267
ENSSSCG00000022351__GSTO1		GSTO1		glutathione S-transferase omega 1	104.89	0.177	0.25	0.416		97.06	88.72	105.31	98.48	120.12	119.62	92.89	101.895	119.87	P78417
ENSSSCG00000003154__GYS1		GYS1		glycogen synthase 1	104.72	0.262	0.564	0.816		92.22	70.26	106.86	82.08	150.64	126.26	81.24	94.47	138.45	P13807	15			Up
ENSSSCG00000015034__SDHD		SDHD		succinate dehydrogenase complex subunit D	104.71	0.397	0.001	0.387		108.74	68.64	125.47	101.04	104.42	119.97	88.69	113.255	112.195	O14521
ENSSSCG00000032288__SLC20A1		SLC20A1	Receptor	solute carrier family 20 member 1	104.58	-0.048	0.067	0.007		105.6	110.14	95.66	106.91	83.01	126.13	107.87	101.285	104.57	Q8WUM9
ENSSSCG00000013410__SWAP70		SWAP70		SWAP switching B-cell complex 70kDa subunit	104.54	-0.063	-0.649	-0.723		114.79	134.73	111.52	120.37	63.35	82.45	124.76	115.945	72.9	Q9UH65	3			Down
ENSSSCG00000007289__TRPC4AP		TRPC4AP		transient receptor potential cation channel subfamily C member 4 associated protein	104.47	-0.084	-0.063	-0.16		110.09	115.14	95.16	111.12	117.92	77.39	112.615	103.14	97.655	Q8TEL6
ENSSSCG00000028297__APH1A		APH1A		aph-1 homolog A, gamma-secretase subunit	104.42	0.139	0.246	0.373		103.89	84.7	104.89	96.6	123.41	113.04	94.295	100.745	118.225	Q96BI3
ENSSSCG00000006653__ENSA		ENSA		endosulfine alpha	104.3	-0.206	-0.12	-0.336		117.99	122.19	106.37	95.55	84.87	98.85	120.09	100.96	91.86	O43768
ENSSSCG00000010863__AHCTF1	Late down	AHCTF1		AT-hook containing transcription factor 1	104.21	-0.027	-1.088	-1.128		123.62	137.34	103.13	145.73	60.61	54.83	130.48	124.43	57.72	Q8WYP5	20		Down	Down
ENSSSCG00000011803__EIF4A2		EIF4A2		eukaryotic translation initiation factor 4A2	104.2	-0.157	-0.263	-0.432		118.71	123.11	101.86	108.64	69.17	103.7	120.91	105.25	86.435	Q14240
ENSSSCG00000010401__ENSSSCG00000010401		WASHC2A		family with sequence similarity 21 member A	104.08	-0.257	-0.001	-0.269		108.24	130.65	89.59	104.5	95.96	95.53	119.445	97.045	95.745	Q641Q2
ENSSSCG00000029411__CAPN2		CAPN2		calpain 2	103.97	-0.01	0.049	0.027		95.78	115.78	88.25	115.78	106.17	102.04	105.78	102.015	104.105	P17655
ENSSSCG00000002374__DLST		DLST		dihydrolipoamide S-succinyltransferase	103.91	-0.32	0.048	-0.281		117.42	125.01	105.88	82.38	94.32	98.44	121.215	94.13	96.38	P36957
ENSSSCG00000002459__ENSSSCG00000002459		GON7		GON7, KEOPS complex subunit homolog	103.85	0.087	0.018	0.094		99.12	104.36	108.77	100.89	105.84	104.11	101.74	104.83	104.975	Q9BXV9
ENSSSCG00000015566__EDEM3		EDEM3		ER degradation enhancing alpha-mannosidase like protein 3	103.6	0.212	-0.083	0.115		94.92	101.05	95.09	125.34	103.87	101.34	97.985	110.215	102.605	Q9BZQ6
ENSSSCG00000000784__LRRK2		LRRK2		leucine rich repeat kinase 2	103.54	-0.041	-0.172	-0.224		120.63	103.45	109.33	101.94	107.71	78.15	112.04	105.635	92.93	Q5S007
ENSSSCG00000015689__DARS1		DARS1		aspartyl-tRNA synthetase	103.52	0.1	-0.054	0.036		104.89	100.06	110.53	102.62	98.71	104.32	102.475	106.575	101.515	P14868
ENSSSCG00000050627__ENSSSCG00000050627		TGOLN2		trans-golgi network protein 2	103.22	-0.267	-0.271	-0.548		118.78	132.34	101.58	100.96	72.47	93.18	125.56	101.27	82.825	O43493
ENSSSCG00000004421__FYN	Late down	FYN		FYN proto-oncogene, Src family tyrosine kinase	103.2	0.322	-1.621	-1.313		93.78	144.11	99.67	189.51	37.11	55.03	118.945	144.59	46.07	P06241	20		Down	Down
ENSSSCG00000008484__SRSF7		SRSF7		serine and arginine rich splicing factor 7	103.11	-0.177	-0.595	-0.784		130.88	124.94	110.95	108.56	59.84	83.48	127.91	109.755	71.66	Q16629	3			Down
ENSSSCG00000020976__CSRP1		CSRP1		cysteine and glycine rich protein 1	103.08	0.007	0.013	0.009		119.92	89.78	107.78	96.67	108.81	95.53	104.85	102.225	102.17	P21291
ENSSSCG00000002965__ACTN4		ACTN4		actinin alpha 4	102.65	0.373	0.093	0.452		86.16	85.76	94.39	121.8	136.26	91.51	85.96	108.095	113.885	O43707
ENSSSCG00000001641__UBR2		UBR2		ubiquitin protein ligase E3 component n-recognin 2	102.59	0.235	-0.361	-0.139		94.57	109.23	105.1	127.75	89.92	88.95	101.9	116.425	89.435	Q8IWV8
ENSSSCG00000024439__PTGER4		PTGER4	Receptor	prostaglandin E receptor 4	102.58	-0.427	0.5	0.063		113.79	111.55	90.02	72.45	120.23	107.44	112.67	81.235	113.835	P35408
ENSSSCG00000033991__DPP7		DPP7		dipeptidyl peptidase 7	102.48	0.441	0.176	0.605	T	80.4	81.88	96.78	117.14	126.6	112.07	81.14	106.96	119.335	Q9UHL4
ENSSSCG00000006177__UBE2W		UBE2W		ubiquitin conjugating enzyme E2 W	102.45	-0.569	-0.068	-0.647		143.91	126.7	99.18	77.64	90.8	76.49	135.305	88.41	83.645	Q96B02
ENSSSCG00000007713__BUD23		BUD23		Williams-Beuren syndrome chromosome region 22	102.42	0.15	-0.306	-0.167		100.97	108.24	109.89	115.41	85.97	94.01	104.605	112.65	89.99	O43709
ENSSSCG00000016817__TARS1		TARS1		threonyl-tRNA synthetase	102.38	0.459	-0.163	0.288		86.09	88.86	140.21	92.76	97.06	109.3	87.475	116.485	103.18	P26639
ENSSSCG00000006540__PBXIP1		PBXIP1		PBX homeobox interacting protein 1	102.37	-0.078	0.552	0.462		93.78	95.06	82.47	91.18	134.72	116.99	94.42	86.825	125.855	Q96AQ6
ENSSSCG00000036712__TPD52L2		TPD52L2		tumor protein D52 like 2	102.23	0.063	-0.002	0.049		96.13	107.46	99.6	106.76	99.48	103.97	101.795	103.18	101.725	O43399
ENSSSCG00000012366__LAS1L	Late down	LAS1L		LAS1 like, ribosome biogenesis factor	102.19	-0.444	-0.871	-1.327		130.24	161.94	93.47	115.11	53.91	58.49	146.09	104.29	56.2	Q9Y4W2	20		Down	Down
ENSSSCG00000016677__GARS1		GARS1		glycyl-tRNA synthetase	102.16	0.123	0.005	0.116		89.65	107.82	93.54	115.33	96.73	109.86	98.735	104.435	103.295	P41250
ENSSSCG00000015106__HYOU1		HYOU1		hypoxia up-regulated 1	102.15	-0.146	-0.185	-0.343		99.55	132.83	91.57	112.32	76.53	100.1	116.19	101.945	88.315	Q9Y4L1
ENSSSCG00000039324__FLII		FLII		FLII, actin remodeling protein	102.08	-0.16	-0.036	-0.207		102.61	123.74	94.25	102.39	95.96	93.52	113.175	98.32	94.74	Q13045
ENSSSCG00000024927__STX12		STX12		syntaxin 12	101.94	-0.456	0.436	-0.031		123.19	107.18	89.66	73.13	126.49	92	115.185	81.395	109.245	Q86Y82
ENSSSCG00000003561__ZDHHC18	Late down	ZDHHC18		zinc finger DHHC-type containing 18	101.78	-0.352	-0.788	-1.152		118.78	159.4	92.06	119.54	61.6	59.32	139.09	105.8	60.46	Q9NUE0	3		Down	Down
ENSSSCG00000012014__BTG3		BTG3		BTG anti-proliferation factor 3	101.57	0.408	-0.632	-0.237		62.24	133.96	84.31	168.75	63.68	96.5	98.1	126.53	80.09	Q14201
ENSSSCG00000016564__UBE2H		UBE2H		ubiquitin conjugating enzyme E2 H	101.52	0.384	-0.465	-0.094		99.19	92.67	107.99	135.12	102.22	71.92	95.93	121.555	87.07	P62256
ENSSSCG00000000141__EIF3D		EIF3D		eukaryotic translation initiation factor 3 subunit D	101.45	-0.745	-0.275	-1.029		137.5	159.19	97.98	73.58	68.51	71.92	148.345	85.78	70.215	O15371	11			Down
ENSSSCG00000034012__CASP3		CASP3		caspase 3	101.44	0.001	-0.327	-0.338		116.64	105.84	106.86	109.16	80.48	89.65	111.24	108.01	85.065	P42574
ENSSSCG00000028920__POLDIP2		POLDIP2		DNA polymerase delta interacting protein 2	101.34	0.165	0.169	0.321		87.3	97.03	85.29	115.48	131.98	90.96	92.165	100.385	111.47	Q9Y2S7
ENSSSCG00000026230__SRP19		SRP19		signal recognition particle 19	101.34	-0.077	-0.395	-0.483		107.03	126	109.89	104.35	69.28	91.51	116.515	107.12	80.395	P09132
ENSSSCG00000035048__C1QBP		C1QBP		complement C1q binding protein	101.27	0.254	-0.327	-0.084	T	97.27	100.84	113.35	115.86	74.99	105.29	99.055	114.605	90.14	Q07021
ENSSSCG00000014579__TMEM41B		TMEM41B		transmembrane protein 41B	101.27	0.144	0.05	0.181		109.38	82.17	106.65	98.63	138.78	71.99	95.775	102.64	105.385	Q5BJD5
ENSSSCG00000013062__MTA2		MTA2		metastasis associated 1 family member 2	101.22	0.066	-0.335	-0.283		100.33	115.57	87.97	131.66	98.05	73.72	107.95	109.815	85.885	O94776
ENSSSCG00000028698__CCDC47		CCDC47		coiled-coil domain containing 47	101.11	0.061	0.344	0.394		97.41	87.45	98.62	88.47	107.49	127.23	92.43	93.545	117.36	Q96A33
ENSSSCG00000009334__HSPH1		HSPH1		heat shock protein family H	101.11	-0.007	-0.752	-0.772		83.53	156.16	87.83	144	53.36	81.75	119.845	115.915	67.555	Q92598
ENSSSCG00000015097__DDX6		DDX6		DEAD-box helicase 6	101.08	-0.3	0.16	-0.15		103.75	124.31	95.37	84.34	102.55	96.15	114.03	89.855	99.35	P26196
ENSSSCG00000025537__PTPN6		PTPN6	Receptor	protein tyrosine phosphatase, non-receptor type 6	101.03	-0.024	0.701	0.666		83.96	89.92	79.8	86.14	124.95	141.42	86.94	82.97	133.185	P29350	15			Up
ENSSSCG00000018041__ALDH3A2		ALDH3A2		aldehyde dehydrogenase 3 family member A2	101.03	0.028	-0.57	-0.554		96.49	132.48	101.44	125.19	74.55	76.01	114.485	113.315	75.28	P51648
ENSSSCG00000017333__FMNL1		FMNL2		formin like 2	101.01	-0.226	0.064	-0.174		99.12	126.42	84.73	102.54	101.89	91.38	112.77	93.635	96.635	Q96PY5
ENSSSCG00000003301__PPP6R1		PPP6R1		protein phosphatase 6 regulatory subunit 1	100.83	0.495	-0.08	0.402		80.11	85.83	100.66	126.39	112.87	99.13	82.97	113.525	106	Q9UPN7
ENSSSCG00000020885__NUS1		NUS1	Receptor	NUS1 dehydrodolichyl diphosphate synthase subunit	100.82	0.282	-0.158	0.108		87.8	99.71	82.19	139.41	120.12	75.66	93.755	110.8	97.89	Q96E22
ENSSSCG00000033689__GPS1		GPS1		G protein pathway suppressor 1	100.66	0.036	-0.016	0.008		108.45	95.06	102.21	100.29	100.02	97.95	101.755	101.25	98.985	Q13098
ENSSSCG00000005170__DENND4C		DENND4C		DENN domain containing 4C	100.64	0.2	-0.058	0.132		99.76	90.48	114.76	97.13	107.05	94.63	95.12	105.945	100.84	Q5VZ89
ENSSSCG00000004622__GNB5		GNB5		G protein subunit beta 5	100.54	0.066	0.015	0.069		90.29	108.73	90.23	112.02	117.04	84.94	99.51	101.125	100.99	O14775
ENSSSCG00000017835__CLUH		CLUH		clustered mitochondria homolog	100.49	-0.181	-0.262	-0.455		111.09	124.16	93.33	108.18	95.96	70.19	117.625	100.755	83.075	O75153
ENSSSCG00000020926__SDHB		SDHB		succinate dehydrogenase complex iron sulfur subunit B	100.34	-0.06	0.088	0.016		109.95	96.96	102.28	90.2	111.66	90.96	103.455	96.24	101.31	P21912
ENSSSCG00000038085__LEPROTL1		LEPROTL1	Receptor	leptin receptor overlapping transcript-like 1	100.21	-0.04	-0.094	-0.145		116.14	97.18	103.06	98.25	96.84	89.78	106.66	100.655	93.31	O95214
ENSSSCG00000006718__ZNF697	Late down	ZNF697		zinc finger protein 697	100.18	-0.21	-1.759	-1.981		115.57	172.93	100.87	141.44	27.12	43.13	144.25	121.155	35.125	Q5TEC3	13		Down	Down
ENSSSCG00000016370__SEPTIN2		SEPTIN2		septin 2	100.12	-0.214	0.151	-0.074		108.81	109.3	95.44	86.89	99.48	100.79	109.055	91.165	100.135	Q15019
ENSSSCG00000017896__SCIMP		SCIMP		SLP adaptor and CSK interacting membrane protein	100.05	-0.166	0.767	0.592		113.58	67.02	99.32	56.58	147.57	116.23	90.3	77.95	131.9	Q6UWF3
ENSSSCG00000016077__HSPD1		HSPD1		heat shock protein family D	99.97	-0.426	-0.268	-0.705		126.89	132.34	92.91	94.34	60.72	92.62	129.615	93.625	76.67	P10809
ENSSSCG00000011572__SEC13		SEC13		SEC13 homolog, nuclear pore and COPII coat complex component	99.93	-0.324	-0.225	-0.558		115.22	131.49	99.96	91.26	71.15	90.48	123.355	95.61	80.815	P55735
ENSSSCG00000005969__WASHC5		WASHC5		KIAA0196	99.77	0.145	-0.037	0.092		91.29	101.33	76.2	130.83	126.49	72.48	96.31	103.515	99.485	Q12768
ENSSSCG00000032223__EIF1AX		EIF1AX		eukaryotic translation initiation factor 1A, X-linked	99.68	0.292	-0.414	-0.133		95.21	99.71	119.48	112.02	79.16	92.48	97.46	115.75	85.82	P47813
ENSSSCG00000023408__SAMD4A		SAMD4A		sterile alpha motif domain containing 4A	99.59	0.318	0.004	0.308		78.33	97.03	85.43	126.92	107.49	102.31	87.68	106.175	104.9	Q9UPU9
ENSSSCG00000000038__CYB5R3		CYB5R3		cytochrome b5 reductase 3	99.54	-0.116	0.418	0.291		107.17	86.75	96.85	76.59	133.4	96.5	96.96	86.72	114.95	P00387
ENSSSCG00000039550__EMC4		EMC4		ER membrane protein complex subunit 4	99.51	0.224	-0.163	0.048		100.76	89.85	105.38	110.67	87.07	103.35	95.305	108.025	95.21	Q5J8M3
ENSSSCG00000011042__RSU1		RSU1		Ras suppressor protein 1	99.29	-0.534	0.306	-0.24		123.9	115.43	82.47	77.87	101.78	94.28	119.665	80.17	98.03	Q15404
ENSSSCG00000007572__LFNG		LFNG		LFNG O-fucosylpeptide 3-beta-N-acetylglucosaminyltransferase	99.22	-0.311	0.743	0.42		90.93	102.53	70.14	81.25	140.87	109.58	96.73	75.695	125.225	Q8NES3
ENSSSCG00000000473__ENSSSCG00000000473		TMBIM4		transmembrane BAX inhibitor motif containing 4	99.16	0.468	0.174	0.631		88.87	66.03	112.43	95.4	122.97	109.24	77.45	103.915	116.105	Q9HC24
ENSSSCG00000011570__IRAK2	Late down	IRAK2		interleukin 1 receptor associated kinase 2	98.85	0.174	-1.254	-1.093		95.35	137.55	102.14	153.1	33.71	71.23	116.45	127.62	52.47	O43187	20		Down	Down
ENSSSCG00000013285__API5		API5		apoptosis inhibitor 5	98.85	-0.116	-0.459	-0.586		111.23	122.4	101.72	107.51	71.26	78.98	116.815	104.615	75.12	Q9BZZ5
ENSSSCG00000016954__ERBIN		ERBIN		erbb2 interacting protein	98.79	-0.017	0.048	0.019		102.47	99.08	95.66	97.65	114.3	83.55	100.775	96.655	98.925	Q96RT1
ENSSSCG00000017169__SEC14L1		SEC14L1		SEC14 like lipid binding 1	98.61	-0.005	-0.446	-0.461		106.53	115.22	109.75	104.65	73.12	82.38	110.875	107.2	77.75	Q92503
ENSSSCG00000028304__ZFP36L1		ZFP36L1		ZFP36 ring finger protein like 1	98.51	-0.203	0.766	0.551		76.41	105.07	64.36	88.77	114.41	142.05	90.74	76.565	128.23	Q07352
ENSSSCG00000001955__SRP54		SRP54		signal recognition particle 54	98.45	0.105	-0.195	-0.101		98.62	102.04	104.89	104.5	83.88	96.78	100.33	104.695	90.33	P61011
ENSSSCG00000031572__MFF		MFF		mitochondrial fission factor	98.06	0.232	0.005	0.226		97.27	82.52	110.25	94.57	120.01	83.76	89.895	102.41	101.885	Q9GZY8
ENSSSCG00000005528__NDUFA8		NDUFA8		NADH:ubiquinone oxidoreductase subunit A8	98.06	0.163	-0.008	0.145		106.6	79.91	117.44	85.01	91.35	108.06	93.255	101.225	99.705	P51970
ENSSSCG00000001924__ENSSSCG00000001924		BBS4		Bardet-Biedl syndrome 4	98.01	0.131	-0.095	0.023		98.34	94.71	98.19	106.98	101.45	88.4	96.525	102.585	94.925	Q96RK4
ENSSSCG00000028092__ENSSSCG00000028092		GNG2		G protein subunit gamma 2	98	0.335	-0.5	-0.177		91.43	99.5	109.33	124.44	87.73	75.59	95.465	116.885	81.66	P59768
ENSSSCG00000023761__HNRNPR		HNRNPR		heterogeneous nuclear ribonucleoprotein R	97.96	0	0.061	0.051		98.62	99.29	105.03	86.82	90.47	107.5	98.955	95.925	98.985	O43390
ENSSSCG00000014339__CTNNA1		CTNNA1		catenin alpha 1	97.86	-0.293	-0.39	-0.693		108.88	136.85	97.49	97.13	73.34	73.45	122.865	97.31	73.395	P35221	3			Down
ENSSSCG00000002050__DAD1		DAD1		defender against cell death 1	97.85	0.106	-0.296	-0.202		102.54	101.12	103.13	109.54	67.2	103.56	101.83	106.335	85.38	P61803
ENSSSCG00000036033__THRB		THRB	Receptor	thyroid hormone receptor beta	97.84	0.024	-0.028	-0.016		94.49	105	92.77	104.2	90.91	99.68	99.745	98.485	95.295	P10828
ENSSSCG00000012988__EHBP1L1		EHBP1L1		EH domain binding protein 1 like 1	97.72	0.108	0.228	0.325		87.94	92.03	92.41	95.77	122.2	95.94	89.985	94.09	109.07	Q8N3D4
ENSSSCG00000007496__RTF2		RTF2		replication termination factor 2 domain containing 1	97.67	-0.432	-0.122	-0.564		115.07	131.99	92.06	85.61	73.45	87.85	123.53	88.835	80.65	Q9BY42
ENSSSCG00000031593__NUDT3		RPS10		ribosomal protein S10	97.62	-0.173	-0.182	-0.367		114.5	109.93	94.53	98.63	79.93	88.19	112.215	96.58	84.06	P46783
ENSSSCG00000017877__ANKFY1		ANKFY1		ankyrin repeat and FYVE domain containing 1	97.43	0.176	-0.14	0.024		96.63	93.23	96.5	111.72	88.39	98.09	94.93	104.11	93.24	Q9P2R3
ENSSSCG00000010134__TANGO2		TANGO2		transport and golgi organization 2 homolog	97.35	0.006	-0.075	-0.08		100.05	102.18	101.51	95.47	89.15	95.74	101.115	98.49	92.445	Q6ICL3
ENSSSCG00000036106__TUBG1		TUBG1		tubulin gamma 1	97.33	-0.016	0.251	0.225		97.91	91.12	97.84	83.43	109.91	103.77	94.515	90.635	106.84	P23258
ENSSSCG00000015405__CD36		CD36	Receptor	CD36 molecule	97.23	-0.236	0.515	0.268		98.06	97.25	81.13	79.75	107.49	119.69	97.655	80.44	113.59	P16671
ENSSSCG00000000840__WASHC4		WASHC4		KIAA1033	97.17	-0.113	0.109	-0.015		95.99	108.31	88.54	94.87	92.34	102.94	102.15	91.705	97.64	Q2M389
ENSSSCG00000011546__MTMR14		MTMR14		myotubularin related protein 14	97.16	0.16	0.03	0.178		92.29	91.12	98.48	100.36	106.72	94.01	91.705	99.42	100.365	Q8NCE2
ENSSSCG00000001400__DDX39B		DDX39B		DExD-box helicase 39B	97.13	0.417	-0.474	-0.068		88.58	92.67	116.59	118.27	63.57	103.07	90.625	117.43	83.32	Q13838
ENSSSCG00000010948__CTSL		CTSL		cathepsin L	96.93	0.111	0.456	0.557		98.48	69.2	99.39	76.21	98.27	140.04	83.84	87.8	119.155	P07711
ENSSSCG00000016572__TNPO3		TNPO3		transportin 3	96.88	0.26	-0.191	0.058		90.79	92.67	104.47	108.79	91.13	93.45	91.73	106.63	92.29	Q9Y5L0
ENSSSCG00000028227__RPN2		RPN2		ribophorin II	96.7	-0.268	0.141	-0.138		109.66	106.62	84.94	89.38	80.59	109.03	108.14	87.16	94.81	P04844
ENSSSCG00000011233__DYNC1LI1		DYNC1LI1		dynein cytoplasmic 1 light intermediate chain 1	96.67	0.124	-0.205	-0.092		90.36	105.35	103.06	103.82	88.06	89.37	97.855	103.44	88.715	Q9Y6G9
ENSSSCG00000032234__TMEM165		TMEM165		transmembrane protein 165	96.53	-0.145	-0.381	-0.539		115.07	112.61	91.43	108.56	75.65	75.87	113.84	99.995	75.76	Q9HC07
ENSSSCG00000000377__ENSSSCG00000000377	Late down	PA2G4		proliferation-associated 2G4	96.26	-0.249	-0.851	-1.111		123.33	131.85	104.61	103.75	51.93	62.09	127.59	104.18	57.01	Q9UQ80	20		Down	Down
ENSSSCG00000027051__EMC7		EMC7		ER membrane protein complex subunit 7	96.13	0.354	0.051	0.393		88.51	75.82	101.86	101.94	100.24	108.4	82.165	101.9	104.32	Q9NPA0
ENSSSCG00000012435__MAGT1		MAGT1		magnesium transporter 1	96.12	-0.082	-0.16	-0.254		115.43	96.05	98.97	94.87	81.14	90.27	105.74	96.92	85.705	Q9H0U3
ENSSSCG00000007312__SCAND1		SCAND1		SCAN domain containing 1	95.96	-0.098	0.179	0.07		96.27	100.77	90.86	87.72	110.89	89.23	98.52	89.29	100.06	P57086
ENSSSCG00000007947__PAM16		PAM16		presequence translocase associated motor 16 homolog	95.85	0.107	0.065	0.161		97.27	86.68	100.52	91.71	101.67	97.26	91.975	96.115	99.465	Q9Y3D7
ENSSSCG00000006261__TCEA1		TCEA1		transcription elongation factor A1	95.85	-0.217	-0.131	-0.359		111.44	110.71	98.55	86.82	87.07	80.51	111.075	92.685	83.79	P23193
ENSSSCG00000038912__IFITM3		IFITM3		interferon induced transmembrane protein 3	95.83	-0.051	0.788	0.727		103.18	59.19	97.91	53.87	161.4	99.41	81.185	75.89	130.405	Q01628
ENSSSCG00000040162__NUPR1		NUPR1		nuclear protein 1, transcriptional regulator	95.73	0.507	-1.36	-0.866		72.06	125.43	103.9	168.82	33.6	70.54	98.745	136.36	52.07	O60356	20		Down
ENSSSCG00000011433__WDR82		WDR82		WD repeat domain 82	95.67	-0.146	-0.168	-0.326		102.26	114.51	87.9	102.32	81.14	85.91	108.385	95.11	83.525	Q6UXN9
ENSSSCG00000002433__PSMC1		PSMC1		proteasome 26S subunit, ATPase 1	95.66	0.21	-0.698	-0.501		101.4	103.24	105.24	124.51	62.91	76.63	102.32	114.875	69.77	P62191
ENSSSCG00000011068__ENSSSCG00000011068		ANKRD26		ankyrin repeat domain 26	95.64	0.069	-0.006	0.052		95.42	94.57	96.08	97.35	97.28	93.11	94.995	96.715	95.195	Q9UPS8
ENSSSCG00000008192__TMEM131		TMEM131		transmembrane protein 131	95.57	0.471	-0.237	0.223		77.76	87.31	100.66	121.58	92.89	93.24	82.535	111.12	93.065	Q92545
ENSSSCG00000017668__VMP1		VMP1		vacuole membrane protein 1	95.55	-0.157	-0.093	-0.263		104.18	110.14	86.42	100.13	76.75	95.67	107.16	93.275	86.21	Q96GC9
ENSSSCG00000030957__NFKB1		NFKB1		nuclear factor kappa B subunit 1	95.54	0.254	-0.671	-0.428		82.25	117.12	102.42	128.5	67.74	75.18	99.685	115.46	71.46	P19838
ENSSSCG00000033368__ATP5MC2		ATP5MC2		ATP synthase, H+ transporting, mitochondrial Fo complex subunit C2	95.53	0.422	-0.001	0.411		83.31	76.67	114.12	93.74	84.98	120.38	79.99	103.93	102.68	Q06055
ENSSSCG00000012896__NDUFV1		NDUFV1		NADH:ubiquinone oxidoreductase core subunit V1	95.53	0.058	0.272	0.32		97.91	80.26	100.66	79.22	106.39	108.75	89.085	89.94	107.57	P49821
ENSSSCG00000012322__KDM5C		KDM5C		lysine demethylase 5C	95.47	0.327	-0.391	-0.076		83.31	99.57	106.02	116.61	69.61	97.68	91.44	111.315	83.645	P41229
ENSSSCG00000033453__BST2	Late up	BST2		bone marrow stromal cell antigen 2	95.32	-0.459	1.805	1.336		67.22	70.89	53.01	44.39	131.1	205.32	69.055	48.7	168.21	Q10589	4		Up	Up
ENSSSCG00000022845__PJA2		PJA2		praja ring finger ubiquitin ligase 2	95.27	-0.089	-0.024	-0.124		94.64	109.65	90.44	95.92	86.96	94.01	102.145	93.18	90.485	O43164
ENSSSCG00000013300__EHF		EHF		ETS homologous factor	95.24	-0.102	-0.548	-0.662		118.99	108.24	107.29	98.03	70.38	68.53	113.615	102.66	69.455	Q9NZC4	3			Down
ENSSSCG00000027348__ENSSSCG00000027348		WIPF1		WAS/WASL interacting protein family member 1	95.17	0.004	-0.073	-0.08		95.78	102.04	99.67	92.76	85.09	95.67	98.91	96.215	90.38	O43516
ENSSSCG00000008298__DUSP11		DUSP11		dual specificity phosphatase 11	95.1	-0.089	-0.34	-0.439		104.61	112.82	100.87	97.5	69.72	85.08	108.715	99.185	77.4	O75319
ENSSSCG00000002869__LSM14A		LSM14A		LSM14A, mRNA processing body assembly factor	95.02	0.06	-0.084	-0.036		89.3	103.59	91.14	104.05	101.12	80.92	96.445	97.595	91.02	Q8ND56
ENSSSCG00000010521__UBTD1		UBTD1		ubiquitin domain containing 1	94.95	-0.133	0.054	-0.091		100.48	103.38	83.6	96.9	106.5	78.85	101.93	90.25	92.675	Q9HAC8
ENSSSCG00000047420__CPNE1		RBM12		RNA binding motif protein 12	94.88	0.183	0.039	0.212		90.72	85.97	99.04	95.62	103.43	94.49	88.345	97.33	98.96	Q9NTZ6
ENSSSCG00000038718__ADRM1		ADRM1		adhesion regulating molecule 1	94.87	-0.013	-0.207	-0.231		91.5	112.89	93.4	103.22	81.8	86.39	102.195	98.31	84.095	Q16186
ENSSSCG00000037481__SYF2		SYF2		SYF2 pre-mRNA splicing factor	94.85	0	-0.127	-0.138		101.26	98.51	101.22	92.54	89.26	86.32	99.885	96.88	87.79	O95926
ENSSSCG00000039230__POLR2D		POLR2D		RNA polymerase II subunit D	94.54	-0.14	-0.459	-0.609		111.3	114.44	101.79	96.98	59.51	83.21	112.87	99.385	71.36	O15514
ENSSSCG00000017626__SRSF1		SRSF1		serine and arginine rich splicing factor 1	94.37	0.518	-0.559	-0.053		90.15	80.4	115.96	121.05	69.72	88.95	85.275	118.505	79.335	Q07955
ENSSSCG00000008268__AUP1		AUP1		ancient ubiquitous protein 1	94.26	-0.186	-0.369	-0.567		110.66	115.07	92.7	99.91	70.93	76.28	112.865	96.305	73.605	Q9Y679
ENSSSCG00000034624__TMEM50B		TMEM50B		transmembrane protein 50B	94.22	0.24	0.472	0.701		86.02	65.89	91.85	82.23	141.86	97.47	75.955	87.04	119.665	P56557
ENSSSCG00000036210__DYNC1LI2		DYNC1LI2		dynein cytoplasmic 1 light intermediate chain 2	94.18	-0.105	-0.167	-0.284		107.1	102.53	94.32	94.79	78.17	88.19	104.815	94.555	83.18	O43237
ENSSSCG00000008451__ENSSSCG00000008451		PPM1B		protein phosphatase, Mg2+/Mn2+ dependent 1B	94.05	0.566	-0.126	0.428		82.46	68.49	106.65	110.22	101.23	95.25	75.475	108.435	98.24	O75688
ENSSSCG00000015541__IER5		IER5		immediate early response 5	94.01	0.292	-0.851	-0.573		91.08	107.68	95.94	140.46	59.07	69.85	99.38	118.2	64.46	Q5VY09	7		Down
ENSSSCG00000032655__ALYREF		ALYREF		Aly/REF export factor	94	-0.123	-0.474	-0.608		111.02	112.33	97.35	101.71	70.71	70.89	111.675	99.53	70.8	Q86V81
ENSSSCG00000035650__ENSSSCG00000035650		HLA-A		major histocompatibility complex, class I, A	93.98	-0.095	0.204	0.094		71.99	119.8	51.88	122.86	90.14	107.23	95.895	87.37	98.685	P04439
ENSSSCG00000000034__TTLL12		TTLL12		tubulin tyrosine ligase like 12	93.9	-0.116	0.583	0.456		111.87	62.72	92.91	63.2	165.9	66.8	87.295	78.055	116.35	Q14166
ENSSSCG00000008127__SNRNP200		SNRNP200		small nuclear ribonucleoprotein U5 subunit 200	93.59	-0.045	-0.222	-0.279		91.58	113.66	91.64	101.41	74.55	88.68	102.62	96.525	81.615	O75643
ENSSSCG00000002449__ENSSSCG00000002449		NDUFB1		NADH:ubiquinone oxidoreductase subunit B1	93.58	0.285	0.778	1.053		72.42	61.66	92.98	65.3	135.16	133.95	67.04	79.14	134.555	O75438	9			Up
ENSSSCG00000017371__TMEM101		TMEM101		transmembrane protein 101	93.51	0.158	-0.086	0.062		92.64	88.86	104.68	91.78	91.68	91.44	90.75	98.23	91.56	Q96IK0
ENSSSCG00000016461__ZYX		ZYX		zyxin	93.44	-0.14	0.285	0.133		91.65	98.8	76.91	90.88	129.01	73.38	95.225	83.895	101.195	Q15942
ENSSSCG00000031392__UBE2E2		UBE2E2		ubiquitin conjugating enzyme E2 E2	93.4	-0.034	0.091	0.044		84.24	105.91	75	105.4	115.4	74.42	95.075	90.2	94.91	Q96LR5
ENSSSCG00000013293__COMMD9		COMMD9		COMM domain containing 9	93.3	-0.208	-0.3	-0.519		124.54	98.02	104.26	82.53	83.99	66.46	111.28	93.395	75.225	Q9P000
ENSSSCG00000005460__ENSSSCG00000005460		DNAJC25		DnaJ heat shock protein family	93.24	0.185	-0.789	-0.619		107.03	97.39	93.96	131.81	88.39	40.84	102.21	112.885	64.615	Q9H1X3
ENSSSCG00000022647__TIMM17B		TIMM17B		translocase of inner mitochondrial membrane 17 homolog B	93.15	0.332	-0.233	0.088		87.66	84.42	107.36	102.77	81.69	94.98	86.04	105.065	88.335	O60830
ENSSSCG00000013242__ACP2		ACP2		acid phosphatase 2, lysosomal	93.07	-0.154	0.703	0.539		95.63	74.7	84.38	64.02	132.74	106.95	85.165	74.2	119.845	P11117
ENSSSCG00000008048__RNPS1		RNPS1		RNA binding protein with serine rich domain 1	93.07	-0.053	-0.324	-0.387		102.61	106.34	102.92	92.39	68.73	85.42	104.475	97.655	77.075	Q15287
ENSSSCG00000007688__ENSSSCG00000007688		POLR2J		RNA polymerase II subunit J	93.05	-0.195	-0.239	-0.445		108.1	110.35	94.81	90.28	63.57	91.17	109.225	92.545	77.37	P52435
ENSSSCG00000039830__ENSSSCG00000039830		MAN1B1		mannosidase alpha class 1B member 1	92.95	-0.094	0.124	0.019		94.92	98.16	87.34	88.25	91.68	97.33	96.54	87.795	94.505	Q9UKM7
ENSSSCG00000029352__CCNL1		CCNL1		cyclin L1	92.94	0.017	-0.073	-0.068		94.21	97.81	95.16	93.29	93.22	83.97	96.01	94.225	88.595	Q9UK58
ENSSSCG00000001862__ETFA		ETFA		electron transfer flavoprotein alpha subunit	92.92	-0.164	0.02	-0.155		102.33	101.69	88.32	88.4	76.42	100.37	102.01	88.36	88.395	P13804
ENSSSCG00000030049__HNRNPUL1		HNRNPUL1		heterogeneous nuclear ribonucleoprotein U like 1	92.89	0.2	0.302	0.492		77.33	83.01	93.26	85.46	119.68	98.57	80.17	89.36	109.125	Q9BUJ2
ENSSSCG00000010628__SHOC2		SHOC2		SHOC2, leucine rich repeat scaffold protein	92.86	-0.153	-0.203	-0.367		102.83	109.65	90.72	94.72	81.8	77.46	106.24	92.72	79.63	Q9UQ13
ENSSSCG00000002411__GTF2A1		GTF2A1		general transcription factor IIA subunit 1	92.85	0.667	0.421	1.076		62.02	59.48	89.66	97.65	152.18	96.08	60.75	93.655	124.13	P52655	2			Up
ENSSSCG00000005318__CREB3		CREB3		cAMP responsive element binding protein 3	92.78	0.083	0.138	0.21		86.16	90.83	90.72	91.26	89.48	108.2	88.495	90.99	98.84	O43889
ENSSSCG00000003136__CYTH2		CYTH2		cytohesin 2	92.74	0.218	0.246	0.452		79.83	81.32	87.97	93.89	123.96	89.44	80.575	90.93	106.7	Q99418
ENSSSCG00000010247__DDX21	Late down	DDX21		DExD-box helicase 21	92.56	-0.098	-0.911	-1.018		121.27	111.9	117.16	94.12	42.6	68.32	116.585	105.64	55.46	Q9NR30	3		Down	Down
ENSSSCG00000017339__NMT1		NMT1		N-myristoyltransferase 1	92.55	0.219	0.128	0.337		82.75	83.01	97.84	89.3	102.99	99.41	82.88	93.57	101.2	P30419
ENSSSCG00000010121__UFD1		UFD1		ubiquitin fusion degradation 1 like	92.52	-0.086	-0.282	-0.379		104.18	104.79	95.23	95.85	66.32	88.75	104.485	95.54	77.535	Q92890
ENSSSCG00000014794__NUP98		NUP98		nucleoporin 98	92.45	-0.282	-0.147	-0.442		108.45	112.47	77.12	99.31	86.19	71.16	110.46	88.215	78.675	P52948
ENSSSCG00000029954__THRAP3		THRAP3	Receptor	thyroid hormone receptor associated protein 3	92.36	-0.142	-0.308	-0.461		102.75	111.97	88.4	100.51	67.85	82.65	107.36	94.455	75.25	Q9Y2W1
ENSSSCG00000010972__DCTN3		DCTN3		dynactin subunit 3	92.31	-0.296	-0.001	-0.308		110.23	105.28	91.71	78.47	78.39	89.78	107.755	85.09	84.085	O75935
ENSSSCG00000003761__ADGRL2		ADGRL2	Receptor	adhesion G protein-coupled receptor L2	92.14	0.205	0.416	0.61		77.83	75.96	83.04	89.08	115.4	111.52	76.895	86.06	113.46	O95490
ENSSSCG00000013553__VAV1		VAV1		vav guanine nucleotide exchange factor 1	92.11	0.19	0.287	0.464		77.76	82.8	76.76	101.19	113.31	100.86	80.28	88.975	107.085	P15498
ENSSSCG00000009128__AP1AR		AP1AR		adaptor related protein complex 1 associated regulatory protein	92.06	0.191	0.124	0.303		93.78	73.43	95.51	89.68	115.94	84.04	83.605	92.595	99.99	Q63HQ0
ENSSSCG00000000648__CLEC7A		CLEC7A	Receptor	C-type lectin domain family 7 member A	92.02	0.261	0.861	1.111		81.18	48.55	89.38	61.24	166.01	105.77	64.865	75.31	135.89	Q9BXN2	9			Up
ENSSSCG00000016738__H2AZ2		H2AZ2		H2A histone family member V	91.83	0.25	0.435	0.67		79.26	69.69	68.94	103.22	155.25	74.62	74.475	86.08	114.935	Q71UI9
ENSSSCG00000033057__ANAPC13		ANAPC13		anaphase promoting complex subunit 13	91.71	0.018	0.524	0.532		88.01	74.84	90.02	69.82	104.97	122.6	81.425	79.92	113.785	Q9BS18
ENSSSCG00000022774__NOP53		NOP53		glioma tumor suppressor candidate region gene 2	91.7	0.342	0.3	0.63		76.55	70.96	87.27	94.27	131.65	89.51	73.755	90.77	110.58	Q9NZM5
ENSSSCG00000013538__KHSRP		KHSRP		KH-type splicing regulatory protein	91.7	0.527	-0.206	0.309		73.49	79.49	100.45	113.53	95.52	87.71	76.49	106.99	91.615	Q92945
ENSSSCG00000033653__ENSSSCG00000033653		U2AF1		U2 small nuclear RNA auxiliary factor 1	91.68	-0.395	-0.341	-0.748		118.21	119.58	85.15	90.35	66.76	70.05	118.895	87.75	68.405	Q01081	6			Down
ENSSSCG00000004569__LACTB		LACTB		lactamase beta	91.63	0.24	0.548	0.776		81.89	62.58	86.35	79.14	145.26	94.56	72.235	82.745	119.91	P83111	15			Up
ENSSSCG00000008376__COMMD1		COMMD1		copper metabolism domain containing 1	91.55	0.213	0.516	0.719		81.53	66.24	98.26	67.71	127.91	107.64	73.885	82.985	117.775	Q8N668	15			Up
ENSSSCG00000017047__CLINT1		CLINT1		clathrin interactor 1	91.55	-0.336	0.037	-0.314		109.59	105.77	64.29	101.56	108.04	60.02	107.68	82.925	84.03	Q14677
ENSSSCG00000017015__RARS1		RARS1		arginyl-tRNA synthetase	91.35	0.02	0.059	0.068		90.65	92.24	94.81	85.01	92.67	92.69	91.445	89.91	92.68	P54136
ENSSSCG00000006979__MSR1		MSR1	Receptor	macrophage scavenger receptor 1	91.3	0.355	0.447	0.789		61.45	78.71	67.32	106.91	90.69	142.74	70.08	87.115	116.715	P21757	15			Up
ENSSSCG00000023593__AFF1		AFF1		AF4/FMR2 family member 1	91.02	-0.054	0.347	0.283		76.12	99.43	82.62	81.48	109.91	96.57	87.775	82.05	103.24	P51825
ENSSSCG00000032554__ENSSSCG00000032554		SLC25A51		solute carrier family 25 member 51	90.96	-0.221	-0.732	-0.965		113.29	120.99	88.25	106.98	65.77	50.46	117.14	97.615	58.115	Q9H1U9	3			Down
ENSSSCG00000016734__CCM2		CCM2		CCM2 scaffolding protein	90.96	-0.336	0.155	-0.191		108.67	99.92	91	69.21	99.59	77.39	104.295	80.105	88.49	Q9BSQ5
ENSSSCG00000010836__BROX		BROX		BRO1 domain and CAAX motif containing	90.86	-0.357	0.196	-0.173		109.52	98.87	77.89	80.05	91.79	87.01	104.195	78.97	89.4	Q5VW32
ENSSSCG00000016922__GPBP1		GPBP1		GC-rich promoter binding protein 1	90.76	-0.265	-0.246	-0.521		101.05	118.53	90.79	86.52	65.33	82.31	109.79	88.655	73.82	Q86WP2
ENSSSCG00000007732__SBDS		SBDS		SBDS ribosome assembly guanine nucleotide exchange factor	90.72	-0.222	-0.426	-0.66		92.64	130.22	84.66	100.81	60.06	75.94	111.43	92.735	68	Q9Y3A5
ENSSSCG00000006395__ENSSSCG00000006395		TAGLN2		transgelin 2	90.71	-0.053	0.255	0.193		116.71	62.29	114.62	52.36	99.91	98.37	89.5	83.49	99.14	P37802
ENSSSCG00000003089__TOMM40		TOMM40		translocase of outer mitochondrial membrane 40	90.71	0.273	-0.471	-0.209		92.36	88.51	107.57	104.5	76.75	74.55	90.435	106.035	75.65	O96008
ENSSSCG00000012006__ENSSSCG00000012006		ABCC1		ATP binding cassette subfamily C member 1	90.68	0.156	0.39	0.534		83.46	72.86	87.76	81.18	104.2	114.63	78.16	84.47	109.415	P33527
ENSSSCG00000023495__PITHD1		PITHD1		PITH domain containing 1	90.67	-0.249	-0.282	-0.543		117.64	101.54	91.78	87.12	89.15	56.76	109.59	89.45	72.955	Q9GZP4
ENSSSCG00000016208__ZFAND2B		ZFAND2B		zinc finger AN1-type containing 2B	90.6	-0.101	-0.198	-0.31		100.9	101.61	95.16	87.95	80.59	77.39	101.255	91.555	78.99	Q8WV99
ENSSSCG00000006342__UHMK1		UHMK1		U2AF homology motif kinase 1	90.59	-0.018	-0.088	-0.119		87.73	102.95	74.09	108.94	93.55	76.28	95.34	91.515	84.915	Q8TAS1
ENSSSCG00000032796__GRINA		GRINA		glutamate ionotropic receptor NMDA type subunit associated protein 1	90.52	-0.096	0.678	0.57		75.7	86.61	67.67	79.75	142.63	90.75	81.155	73.71	116.69	Q7Z429
ENSSSCG00000036308__PGS1		PGS1		phosphatidylglycerophosphate synthase 1	90.28	0.158	0.029	0.176		90.51	80.05	98.83	85.77	99.15	87.36	85.28	92.3	93.255	Q32NB8
ENSSSCG00000008513__BIRC6		BIRC6		baculoviral IAP repeat containing 6	90.26	0.047	-0.374	-0.344		96.42	99.15	67.6	128.87	97.5	51.99	97.785	98.235	74.745	Q9NR09
ENSSSCG00000016872__HMGCS1	Late down	HMGCS1		3-hydroxy-3-methylglutaryl-CoA synthase 1	90.24	0.124	-2.081	-1.967		146.48	88.58	150.22	98.03	27.45	30.67	117.53	124.125	29.06	Q01581	5		Down	Down
ENSSSCG00000035852__CSNK1D		CSNK1D		casein kinase 1 delta	90.17	0.173	0.01	0.171		81.32	88.65	88.18	97.88	92.78	92.21	84.985	93.03	92.495	P48730
ENSSSCG00000014280__ENSSSCG00000014280		RAD50		RAD50 double strand break repair protein	90.08	-0.065	-0.232	-0.309		87.87	111.76	83.32	101.94	75.98	79.61	99.815	92.63	77.795	Q92878
ENSSSCG00000001414__ENSSSCG00000001414		LY6G5B		lymphocyte antigen 6 complex, locus G5B	90.05	-0.315	0.05	-0.275	T	100.9	108.73	87.13	76.29	76.2	91.03	104.815	81.71	83.615	Q8NDX9
ENSSSCG00000015857__UGGT1		UGGT1		UDP-glucose glycoprotein glucosyltransferase 1	90.02	0.022	0.162	0.171		89.37	86.25	82.12	90.96	104.97	86.46	87.81	86.54	95.715	Q9NYU2
ENSSSCG00000008334__MXD1		MXD1		MAX dimerization protein 1	89.96	0.007	0.408	0.405		83.67	82.24	89.45	72.15	102.66	109.58	82.955	80.8	106.12	Q05195
ENSSSCG00000015943__GORASP2		GORASP2		golgi reassembly stacking protein 2	89.94	0.151	-0.452	-0.317		90.08	98.8	74.44	129.4	91.35	55.59	94.44	101.92	73.47	Q9H8Y8
ENSSSCG00000018069__ND2		MT-ND2		MTND2	89.93	0.291	0.022	0.306		88.44	71.24	120.05	69.21	82.79	107.85	79.84	94.63	95.32	P03891
ENSSSCG00000037398__NTAN1		NTAN1		N-terminal asparagine amidase	89.93	-0.035	0.037	-0.011		84.95	100.56	76.69	99.16	104.86	73.38	92.755	87.925	89.12	Q96AB6
ENSSSCG00000039183__NDUFAF8		NDUFAF8		NADH:ubiquinone oxidoreductase complex assembly factor 8	89.85	0.377	0.113	0.478		83.17	66.17	94.74	93.51	113.53	87.98	74.67	94.125	100.755	A1L188
ENSSSCG00000009330__ALOX5AP	Late up	ALOX5AP		arachidonate 5-lipoxygenase activating protein	89.78	-0.328	2.494	2.157		57.47	31.01	45.04	23.17	181.05	200.96	44.24	34.105	191.005	P20292	10		Up	Up
ENSSSCG00000031705__ENSSSCG00000031705		GOLPH3		golgi phosphoprotein 3	89.73	0.229	0.104	0.321		75.77	85.2	86.28	96.82	96.84	97.47	80.485	91.55	97.155	Q9H4A6
ENSSSCG00000038364__ENSSSCG00000038364		MRPL23		mitochondrial ribosomal protein L23	89.61	-0.175	0.125	-0.059		93.92	99.01	89.52	76.21	90.36	88.61	96.465	82.865	89.485	Q16540
ENSSSCG00000033115__IFNAR1		IFNAR1	Receptor	interferon alpha and beta receptor subunit 1	89.53	0.016	0.271	0.274		82.75	87.59	73.1	94.19	121.76	77.81	85.17	83.645	99.785	P17181
ENSSSCG00000000068__EP300		EP300		E1A binding protein p300	89.52	0.097	-0.07	0.015		81.82	96.26	86.21	98.63	99.15	75.04	89.04	92.42	87.095	Q09472
ENSSSCG00000033161__HNRNPH2		HNRNPH2		heterogeneous nuclear ribonucleoprotein H2	89.49	-0.373	0.086	-0.296		106.88	104.86	84.73	73.88	80.48	86.11	105.87	79.305	83.295	P55795
ENSSSCG00000023122__KHDRBS1		KHDRBS1		KH RNA binding domain containing, signal transduction associated 1	89.41	-0.197	0.253	0.046		89.72	98.94	83.11	76.51	91.79	96.36	94.33	79.81	94.075	Q07666
ENSSSCG00000010508__TM9SF3		TM9SF3		transmembrane 9 superfamily member 3	89.4	0.08	-0.174	-0.105		94.49	88.79	91.57	96.52	94.64	70.4	91.64	94.045	82.52	Q9HD45
ENSSSCG00000017164__TIMP2		TIMP2		TIMP metallopeptidase inhibitor 2	89.39	0.032	0.885	0.908	T	93.57	47.07	89.66	49.65	181.71	74.69	70.32	69.655	128.2	P16035
ENSSSCG00000001396__ENSSSCG00000001396		HLA-A		major histocompatibility complex, class I, A	89.32	0.152	0.324	0.466		86.73	70.19	98.12	70.87	117.37	92.62	78.46	84.495	104.995	P04439
ENSSSCG00000007280__ITCH	Early down	ITCH		itchy E3 ubiquitin protein ligase	89.31	-1.004	-0.063	-1.077		129.67	146.43	68.73	64.78	56.11	70.12	138.05	66.755	63.115	Q96J02	11	Down		Down
ENSSSCG00000034782__VPS25		VPS25		vacuolar protein sorting 25 homolog	89.27	0.128	0.306	0.422		90.58	68.99	86.63	82.61	101.23	105.57	79.785	84.62	103.4	Q9BRG1
ENSSSCG00000037384__BLOC1S6		BLOC1S6		biogenesis of lysosomal organelles complex 1 subunit 6	89.26	-0.189	-0.229	-0.429		98.27	110.28	84.94	92.61	66.98	82.45	104.275	88.775	74.715	Q9UL45
ENSSSCG00000028542__ENSSSCG00000028542		HNRNPUL2		heterogeneous nuclear ribonucleoprotein U like 2	89.16	0.256	0.504	0.745		74.7	66.59	67.95	96	152.73	76.98	70.645	81.975	114.855	Q1KMD3
ENSSSCG00000025206__RNF19B		RNF19B		ring finger protein 19B	89.1	0.004	-0.839	-0.849		78.26	134.66	69.93	137.68	57.86	56.21	106.46	103.805	57.035	Q6ZMZ0	3			Down
ENSSSCG00000013863__SMIM7		SMIM7		small integral membrane protein 7	89.09	0.043	0.061	0.092		93.85	82.59	91.21	85.09	89.48	92.34	88.22	88.15	90.91	Q9BQ49
ENSSSCG00000025795__CSF3R		CSF3R	Receptor	colony stimulating factor 3 receptor	89	0.512	0.205	0.706	T	59.39	75.54	87.76	99.01	94.42	117.89	67.465	93.385	106.155	Q99062	2			Up
ENSSSCG00000040854__ENSSSCG00000040854		BOLA3		bolA family member 3	88.98	0.025	0.523	0.536	T	81.18	76.18	75.43	79.97	134.61	86.53	78.68	77.7	110.57	Q53S33
ENSSSCG00000003421__ENSSSCG00000003421		FBXO44		F-box protein 44	88.98	-0.003	-0.397	-0.412		91.36	106.76	89.38	102.54	70.71	73.1	99.06	95.96	71.905	Q9H4M3
ENSSSCG00000014881__CLNS1A		CLNS1A		chloride nucleotide-sensitive channel 1A	88.89	-0.074	-0.129	-0.213		97.13	96.47	92.7	85.77	74.66	86.6	96.8	89.235	80.63	P54105
ENSSSCG00000014878__PAK1		PAK1		p21	88.89	-0.074	-0.129	-0.213		97.13	96.47	92.7	85.77	74.66	86.6	96.8	89.235	80.63	Q13153
ENSSSCG00000013630__DNM2		DNM2		dynamin 2	88.83	-0.011	-0.417	-0.44		99.55	99.57	92.13	99.61	81.36	60.78	99.56	95.87	71.07	P50570
ENSSSCG00000010569__OGA		OGA		meningioma expressed antigen 5	88.63	0.101	0.001	0.09		83.88	89.35	87.69	92.61	89.37	88.88	86.615	90.15	89.125	O60502
ENSSSCG00000006260__LYPLA1		LYPLA1		lysophospholipase I	88.55	0.007	0.087	0.083		98.48	78.71	92.41	80.27	87.29	94.14	88.595	86.34	90.715	O75608
ENSSSCG00000002023__PABPN1		PABPN1		poly	88.53	0.431	-0.258	0.16		80.68	76.03	95.37	109.69	89.81	79.61	78.355	102.53	84.71	Q86U42
ENSSSCG00000011027__KIF5B		KIF5B		kinesin family member 5B	88.48	0.304	-0.23	0.06		77.76	87.66	76.62	121.88	97.61	69.36	82.71	99.25	83.485	P33176
ENSSSCG00000000036__PACSIN2		PACSIN2		protein kinase C and casein kinase substrate in neurons 2	88.42	-0.065	-0.475	-0.555		93	111.9	68.52	121.88	93.22	42.02	102.45	95.2	67.62	Q9UNF0
ENSSSCG00000004943__MAP2K1		MAP2K1		mitogen-activated protein kinase kinase 1	88.4	0.003	0.037	0.029		84.38	94.78	82.9	91.41	101.56	75.38	89.58	87.155	88.47	Q02750
ENSSSCG00000023080__TPP1		TPP1		tripeptidyl peptidase 1	88.37	0.493	0.35	0.831		63.23	66.59	85.36	91.93	105.62	117.47	64.91	88.645	111.545	O14773	15			Up
ENSSSCG00000012893__UNC93B1		UNC93B1		unc-93 homolog B1	88.36	0.138	0.367	0.493		84.74	69.76	88.04	76.81	127.03	83.76	77.25	82.425	105.395	Q9H1C4
ENSSSCG00000016175__MREG		MREG		melanoregulin	88.34	0.228	-0.15	0.066		81.75	86.53	87.9	103.45	93.66	76.77	84.14	95.675	85.215	Q8N565
ENSSSCG00000014043__ENSSSCG00000014043		RAB24		RAB24, member RAS oncogene family	88.28	-0.115	0.536	0.411		90.65	75.82	85.22	63.8	111.11	103.07	83.235	74.51	107.09	Q969Q5
ENSSSCG00000022176__ENSSSCG00000022176		PTMS		parathymosin	88.1	0.107	0.388	0.482		69.43	86.18	70.28	92.46	115.94	94.28	77.805	81.37	105.11	P20962
ENSSSCG00000025010__UNC50		UNC50		unc-50 inner nuclear membrane RNA binding protein	87.94	-0.182	0.575	0.382		90.36	78.99	79.44	65.3	111.33	102.24	84.675	72.37	106.785	Q53HI1
ENSSSCG00000015362__TSPAN13		TSPAN13		tetraspanin 13	87.93	0.294	0.226	0.51		97.13	50.67	112.71	62.82	120.89	83.35	73.9	87.765	102.12	O95857
ENSSSCG00000039235__PSMC4		PSMC4		proteasome 26S subunit, ATPase 4	87.92	-0.279	-0.297	-0.588		105.67	110.35	79.23	93.59	62.25	76.42	108.01	86.41	69.335	P43686
ENSSSCG00000035658__VPS36		VPS36		vacuolar protein sorting 36 homolog	87.86	-0.512	-0.19	-0.713		110.16	122.12	80.01	78.02	65.33	71.51	116.14	79.015	68.42	Q86VN1	6			Down
ENSSSCG00000000064__ACO2		ACO2		aconitase 2	87.77	-0.051	0.149	0.087		88.23	89.56	83.11	83.43	79.93	102.38	88.895	83.27	91.155	Q99798
ENSSSCG00000027903__ENSSSCG00000027903		CYP4F2		cytochrome P450 family 4 subfamily F member 2	87.77	-0.024	-0.173	-0.208		86.09	102.67	82.4	97.88	66.54	91.03	94.38	90.14	78.785	P78329
ENSSSCG00000004908__LMAN1		LMAN1		lectin, mannose binding 1	87.74	0.217	-0.378	-0.172		82.32	94.07	93.75	105.25	68.4	82.65	88.195	99.5	75.525	P49257
ENSSSCG00000024126__CCT5		CCT5		chaperonin containing TCP1 subunit 5	87.71	-0.239	-0.817	-1.067		119.13	111.55	97.7	91.86	37.11	68.88	115.34	94.78	52.995	P48643	3			Down
ENSSSCG00000039397__ETNK1		ETNK1		ethanolamine kinase 1	87.54	0.233	-0.501	-0.28		83.67	95.2	91.92	112.17	68.73	73.52	89.435	102.045	71.125	Q9HBU6
ENSSSCG00000036988__PSMG4		PSMG4		proteasome assembly chaperone 4	87.5	-0.245	0.038	-0.218		97.91	100.14	80.64	81.55	90.25	74.49	99.025	81.095	82.37	Q5JS54
ENSSSCG00000008467__EML4		EML4		echinoderm microtubule associated protein like 4	87.4	-0.664	0.798	0.119		106.17	90.41	48.92	71.62	151.74	55.52	98.29	60.27	103.63	Q9HC35
ENSSSCG00000036723__EMP1		EMP1		epithelial membrane protein 1	87.38	0.24	-0.423	-0.197		74.27	101.19	77.12	124.21	58.52	88.95	87.73	100.665	73.735	P54849
ENSSSCG00000027176__SACM1L		SACM1L		SAC1 suppressor of actin mutations 1-like	87.25	0.025	-0.636	-0.623		96.2	103.94	90.58	107.21	61.38	64.17	100.07	98.895	62.775	Q9NTJ5
ENSSSCG00000014075__NSA2		NSA2		NSA2, ribosome biogenesis homolog	87.24	-0.13	-0.197	-0.337		91.86	105.7	90.02	85.09	63.24	87.5	98.78	87.555	75.37	O95478
ENSSSCG00000016076__COQ10B		COQ10B		coenzyme Q10B	87.23	-0.268	-0.398	-0.676		110.37	106.83	93.19	81.78	58.41	72.82	108.6	87.485	65.615	Q9H8M1	3			Down
ENSSSCG00000008377__CCT4		CCT4		chaperonin containing TCP1 subunit 4	87.18	0.282	-0.573	-0.304		88.3	88.3	90.93	117.59	56.55	81.41	88.3	104.26	68.98	P50991
ENSSSCG00000039021__LSM2		LSM2		LSM2 homolog, U6 small nuclear RNA and mRNA degradation associated	87.12	-0.063	-0.091	-0.166		92.22	95.13	84.87	89.15	77.74	83.62	93.675	87.01	80.68	Q9Y333
ENSSSCG00000030888__FADD		FADD		Fas associated via death domain	86.85	-0.443	0.119	-0.338		106.67	103.31	63.86	86.22	95.74	65.28	104.99	75.04	80.51	Q13158
ENSSSCG00000035675__METTL7A		METTL7A		methyltransferase like 7A	86.83	-0.023	0.562	0.53		102.26	53.13	97	51.08	117.04	100.44	77.695	74.04	108.74	Q9H8H3
ENSSSCG00000011415__MAPKAPK3		MAPKAPK3		mitogen-activated protein kinase-activated protein kinase 3	86.72	-0.127	0.35	0.212		91.86	80.97	78.17	75.38	112.87	81.06	86.415	76.775	96.965	Q16644
ENSSSCG00000021289__GAK		GAK		cyclin G associated kinase	86.59	-0.035	0.162	0.114		74.56	98.87	70.91	93.44	111.77	69.99	86.715	82.175	90.88	O14976
ENSSSCG00000003267__MBOAT7		MBOAT7		membrane bound O-acyltransferase domain containing 7	86.57	-0.012	-0.56	-0.582		96.06	103.17	96.64	95.09	60.06	68.39	99.615	95.865	64.225	Q96N66
ENSSSCG00000017421__ACLY		ACLY		ATP citrate lyase	86.52	-0.01	-0.145	-0.164		101.33	82.38	105.03	71.77	80.48	78.15	91.855	88.4	79.315	P53396
ENSSSCG00000010292__P4HA1		P4HA1		prolyl 4-hydroxylase subunit alpha 1	86.51	-0.127	0.201	0.065		101.26	77.73	97.84	60.94	94.21	87.08	89.495	79.39	90.645	P13674
ENSSSCG00000008180__EIF5B		EIF5B		eukaryotic translation initiation factor 5B	86.45	-0.05	-0.318	-0.377		90.72	102.81	92.55	88.85	65.33	78.43	96.765	90.7	71.88	O60841
ENSSSCG00000009211__ENSSSCG00000009211		PYURF		PIGY upstream reading frame	86.42	-0.326	-0.193	-0.533		107.88	104.22	74.44	89.83	86.63	55.52	106.05	82.135	71.075	Q96I23
ENSSSCG00000014577__TMEM9B		TMEM9B		TMEM9 domain family member B	86.37	-0.851	0.25	-0.614		114.15	124.52	56.39	72.07	92.34	58.77	119.335	64.23	75.555	Q9NQ34
ENSSSCG00000039300__IL27	Late down	IL27	Cytokine	interleukin 27	86.36	0.129	-1.513	-1.398	T	68.36	145.09	73.17	153.78	22.84	54.89	106.725	113.475	38.865	Q8NEV9	3		Down	Down
ENSSSCG00000036556__ENSSSCG00000036556		IFNAR2	Receptor	interferon alpha and beta receptor subunit 2	86.33	-0.033	-0.019	-0.065	T	81.53	98.73	73.87	97.2	90.69	75.94	90.13	85.535	83.315	P48551
ENSSSCG00000010928__KDM5B		KDM5B		lysine demethylase 5B	86.19	-0.154	-0.219	-0.388		94.28	103.59	67.74	105.02	88.83	57.66	98.935	86.38	73.245	Q9UGL1
ENSSSCG00000033566__ENSSSCG00000033566	Late up	H4C9		histone cluster 1 H4 family member i	86.03	0.797	0.873	1.659		51.48	38.33	81.42	69.97	164.37	110.62	44.905	75.695	137.495	P62805	18		Up	Up
ENSSSCG00000009268__CRYL1		CRYL1		crystallin lambda 1	85.97	-0.157	0.354	0.186		98.06	75.54	83.32	67.63	104.97	86.32	86.8	75.475	95.645	Q9Y2S2
ENSSSCG00000011845__PCYT1A		PCYT1A		phosphate cytidylyltransferase 1, choline, alpha	85.84	0.03	-0.23	-0.212		96.27	86.04	91.92	88.7	73.01	79.12	91.155	90.31	76.065	P49585
ENSSSCG00000038366__RAP2B		RAP2B		RAP2B, member of RAS oncogene family	85.83	0.084	0.245	0.316		73.99	85.27	75.14	88.7	107.49	84.38	79.63	81.92	95.935	P61225
ENSSSCG00000000365__ORMDL2		ORMDL2		ORMDL sphingolipid biosynthesis regulator 2	85.8	-0.284	-0.195	-0.49		102.19	105	82.33	82.76	67.31	75.18	103.595	82.545	71.245	Q53FV1
ENSSSCG00000038954__PLIN3		PLIN3		perilipin 3	85.69	-0.298	0.237	-0.071		101.12	88.65	85.15	64.47	88.83	85.91	94.885	74.81	87.37	O60664
ENSSSCG00000040642__LASP1		LASP1		LIM and SH3 protein 1	85.59	-0.268	0.034	-0.245		88.66	107.25	77.75	80.12	79.71	80.02	97.955	78.935	79.865	Q14847
ENSSSCG00000037277__RFK		RFK		riboflavin kinase	85.58	-0.023	-0.648	-0.682		105.03	95.7	98.62	93.06	62.91	58.15	100.365	95.84	60.53	Q969G6	3			Down
ENSSSCG00000016062__NABP1		NABP1		nucleic acid binding protein 1	85.56	0.164	-0.807	-0.654		96.13	94.07	108.63	98.03	45.24	71.23	95.1	103.33	58.235	Q96AH0
ENSSSCG00000036339__FAM126B		FAM126B		family with sequence similarity 126 member B	85.54	0.125	-0.486	-0.373		97.41	85.62	95.66	98.03	62.14	74.35	91.515	96.845	68.245	Q8IXS8
ENSSSCG00000034406__MRPL58		MRPL58		mitochondrial ribosomal protein L58	85.46	0.012	-0.337	-0.335		91.01	95.98	98.97	83.81	62.8	80.16	93.495	91.39	71.48	Q14197
ENSSSCG00000013457__DOT1L	Late down	DOT1L		DOT1 like histone lysine methyltransferase	85.4	-0.2	-1.194	-1.406		87.23	144.67	75.5	120.67	38.54	45.76	115.95	98.085	42.15	Q8TEK3	20		Down	Down
ENSSSCG00000031288__ENSSSCG00000031288		CLN5		ceroid-lipofuscinosis, neuronal 5	85.34	-0.288	0.316	0.016		94.49	90.06	70.35	76.36	107.27	73.52	92.275	73.355	90.395	O75503
ENSSSCG00000034487__NDUFB11		NDUFB11		NADH:ubiquinone oxidoreductase subunit B11	85.34	0.025	0.178	0.193		87.59	78.01	91.07	72.3	92.23	90.82	82.8	81.685	91.525	Q9NX14
ENSSSCG00000011662__COPB2		COPB2		coatomer protein complex subunit beta 2	85.32	-0.319	-0.082	-0.412		101.54	102.88	77.89	81.18	70.27	78.15	102.21	79.535	74.21	P35606
ENSSSCG00000008437__SOCS5		SOCS5		suppressor of cytokine signaling 5	85.31	0.05	-0.183	-0.146		84.31	93.58	75.99	102.92	66.65	88.4	88.945	89.455	77.525	O75159
ENSSSCG00000000393__PAN2		PAN2		PAN2 poly	85.14	0.202	0.189	0.379		77.97	73.5	82.19	86.89	86.96	103.35	75.735	84.54	95.155	Q504Q3
ENSSSCG00000001779__ZFAND6		ZFAND6		zinc finger AN1-type containing 6	85.09	0.162	-0.137	0.011		79.61	87.1	77.33	103.82	93.11	69.57	83.355	90.575	81.34	Q6FIF0
ENSSSCG00000009244__SEC31A		SEC31A		SEC31 homolog A, COPII coat complex component	85.08	-0.235	-0.155	-0.403		98.62	101.05	72.82	91.93	77.96	68.12	99.835	82.375	73.04	O94979
ENSSSCG00000003612__EIF3I		EIF3I		eukaryotic translation initiation factor 3 subunit I	85.06	0.019	-0.353	-0.345		91.22	94.85	85.65	97.43	57.64	83.55	93.035	91.54	70.595	Q13347
ENSSSCG00000013427__DAZAP1		DAZAP1		DAZ associated protein 1	85.01	-0.101	-0.593	-0.706		106.1	98.16	90.79	94.04	57.42	63.55	102.13	92.415	60.485	Q96EP5	3			Down
ENSSSCG00000011764__NDUFB5		NDUFB5		NADH:ubiquinone oxidoreductase subunit B5	85.01	0.107	-0.013	0.084		87.87	78.29	95.66	77.87	87.07	83.28	83.08	86.765	85.175	O43674
ENSSSCG00000006520__SCAMP3		SCAMP3		secretory carrier membrane protein 3	85.01	-0.555	0.106	-0.461		96.99	118.88	63.23	79.45	78.5	73.03	107.935	71.34	75.765	O14828
ENSSSCG00000029752__ENSSSCG00000029752		C16orf54		chromosome 16 open reading frame 54	84.91	-0.2	-0.415	-0.627		97.2	108.94	81.35	92.91	66.98	62.09	103.07	87.13	64.535	Q6UWD8
ENSSSCG00000038494__LPIN2		LPIN2		lipin 2	84.88	0.197	-0.35	-0.164		81.82	89.42	98.9	91.48	71.81	75.87	85.62	95.19	73.84	Q92539
ENSSSCG00000038762__BTF3L4		BTF3L4		basic transcription factor 3 like 4	84.76	-0.121	-0.588	-0.719		112.51	92.74	101.22	81.78	50.29	69.99	102.625	91.5	60.14	Q96K17
ENSSSCG00000010308__CHCHD1		CHCHD1		coiled-coil-helix-coiled-coil-helix domain containing 1	84.72	-0.043	-0.03	-0.083		93.28	84.77	86.91	80.8	82.79	79.75	89.025	83.855	81.27	Q96BP2
ENSSSCG00000007019__GPAT4		GPAT4		glycerol-3-phosphate acyltransferase 4	84.61	0.102	0.467	0.558		70.43	76.11	74.44	78.17	105.84	102.66	73.27	76.305	104.25	Q86UL3
ENSSSCG00000017504__CDK12		CDK12		cyclin dependent kinase 12	84.54	0.407	-0.235	0.158		72.78	77.8	80.22	113.75	95.41	67.29	75.29	96.985	81.35	Q9NYV4
ENSSSCG00000040815__DUSP5	Late down	DUSP5		dual specificity phosphatase 5	84.5	-0.453	-1.249	-1.717		83.74	169.33	46.17	133.76	29.75	44.23	126.535	89.965	36.99	Q16690	3		Down	Down
ENSSSCG00000010258__AIFM2		AIFM2		apoptosis inducing factor, mitochondria associated 2	84.46	-0.1	0.933	0.823		91.86	47.99	77.61	48.83	174.58	65.9	69.925	63.22	120.24	Q9BRQ8
ENSSSCG00000011963__TOMM70		TOMM70		translocase of outer mitochondrial membrane 70	84.46	0.245	-0.523	-0.289		89.01	83.29	101.58	96.52	67.96	68.39	86.15	99.05	68.175	O94826
ENSSSCG00000015215__CHEK1	Early down	CHEK1		checkpoint kinase 1	84.44	-0.909	-0.231	-1.15		116.57	143.05	65.42	68.76	51.06	61.75	129.81	67.09	56.405	O14757	11	Down		Down
ENSSSCG00000006709__NOTCH2		NOTCH2	Receptor	notch 2	84.42	0.03	0.681	0.699		78.76	63.35	74.3	66.43	133.73	89.92	71.055	70.365	111.825	Q04721
ENSSSCG00000011628__DNAJC13		DNAJC13		DnaJ heat shock protein family	84.37	-0.374	-0.088	-0.472		97.06	109.93	82.05	72.83	76.2	68.12	103.495	77.44	72.16	O75165
ENSSSCG00000016349__NDUFA10		NDUFA10		NADH:ubiquinone oxidoreductase subunit A10	84.33	0.079	0.05	0.117		85.81	78.71	86.14	82.46	97.39	75.45	82.26	84.3	86.42	O95299
ENSSSCG00000033876__RAB35		RAB35		RAB35, member RAS oncogene family	84.26	-0.078	-0.032	-0.123		94.99	84.91	71.34	94.27	92.12	67.91	89.95	82.805	80.015	Q15286
ENSSSCG00000012621__UBE2A		UBE2A		ubiquitin conjugating enzyme E2 A	84.18	0.224	-0.122	0.091		75.7	84	89.24	91.78	82.68	81.68	79.85	90.51	82.18	P49459
ENSSSCG00000003645__UTP11		UTP11		UTP11, small subunit processome component homolog	84.16	-0.279	-0.202	-0.492		96.84	106.27	82.4	79.97	66.76	72.69	101.555	81.185	69.725	Q9Y3A2
ENSSSCG00000038715__ENSSSCG00000038715		FLCN		folliculin	84.11	-0.077	-0.165	-0.254		87.52	97.25	77.68	92.39	79.16	70.68	92.385	85.035	74.92	Q8NFG4
ENSSSCG00000004691__EIF3J		EIF3J		eukaryotic translation initiation factor 3 subunit J	83.99	0.135	-0.771	-0.647		94.85	93.02	99.89	100.29	55.01	60.85	93.935	100.09	57.93	O75822	7		Down
ENSSSCG00000022225__NOP58		NOP58		NOP58 ribonucleoprotein	83.88	-0.303	-0.666	-0.98		111.87	109.3	87.62	86.37	43.92	64.17	110.585	86.995	54.045	Q9Y2X3	3			Down
ENSSSCG00000006480__NAXE		NAXE		NAD	83.86	0.031	0.357	0.376	T	78.83	76.11	76.34	77.26	105.62	89.02	77.47	76.8	97.32	Q8NCW5
ENSSSCG00000000536__ERGIC2		ERGIC2		ERGIC and golgi 2	83.84	-0.138	0.169	0.022		90.15	85.55	85.72	69.14	85.64	86.81	87.85	77.43	86.225	Q96RQ1
ENSSSCG00000044413__ENSSSCG00000044413					83.84	-0.138	0.169	0.022		90.15	85.55	85.72	69.14	85.64	86.81	87.85	77.43	86.225
ENSSSCG00000049947__ENSSSCG00000049947		MRPL53		mitochondrial ribosomal protein L53	83.79	-0.035	-0.031	-0.077		89.58	86.04	86.77	79.45	78.61	82.31	87.81	83.11	80.46	Q96EL3
ENSSSCG00000026794__SIRT2		SIRT2		sirtuin 2	83.73	0.031	0.044	0.063		78.33	89.07	77.89	88.1	86.52	82.45	83.7	82.995	84.485	Q8IXJ6
ENSSSCG00000009220__DMP1		DMP1		dentin matrix acidic phosphoprotein 1	83.68	-0.148	0.829	0.67	T	57.75	89.56	53.64	75.53	77.41	148.21	73.655	64.585	112.81	Q13316
ENSSSCG00000009221__DSPP		DSPP		dentin sialophosphoprotein	83.68	-0.148	0.829	0.67	T	57.75	89.56	53.64	75.53	77.41	148.21	73.655	64.585	112.81	Q9NZW4
ENSSSCG00000038800__PUF60		PUF60		poly	83.67	0.096	-0.04	0.043		86.8	78.64	81.77	89.83	90.03	74.97	82.72	85.8	82.5	Q9UHX1
ENSSSCG00000027287__TMEM189		TMEM189		transmembrane protein 189	83.64	-0.041	0.326	0.273		80.75	80.4	71.41	80.65	113.86	74.76	80.575	76.03	94.31	A5PLL7
ENSSSCG00000010949__DAPK1		DAPK1		death associated protein kinase 1	83.6	0.232	-0.232	-0.012		77.55	84.21	85.79	98.71	90.14	65.21	80.88	92.25	77.675	P53355
ENSSSCG00000006303__DCAF6		DCAF6		DDB1 and CUL4 associated factor 6	83.59	0.109	0.223	0.321		81.04	73	86.63	74.48	104.75	81.62	77.02	80.555	93.185	Q58WW2
ENSSSCG00000007064__MKKS		MKKS		McKusick-Kaufman syndrome	83.55	0.127	-0.152	-0.036		89.08	77.87	98.19	78.54	82.02	75.59	83.475	88.365	78.805	Q9NPJ1
ENSSSCG00000030415__DPP3		DPP3		dipeptidyl peptidase 3	83.45	0.186	0.045	0.219		79.54	75.54	83.11	88.17	77.19	97.12	77.54	85.64	87.155	Q9NY33
ENSSSCG00000021738__PTPN2		PTPN2	Receptor	protein tyrosine phosphatase, non-receptor type 2	83.4	-0.136	0.003	-0.144		90.51	90.97	82.83	77.34	78.61	80.16	90.74	80.085	79.385	P17706
ENSSSCG00000010073__ENSSSCG00000010073		CHCHD10		coiled-coil-helix-coiled-coil-helix domain containing 10	83.35	0.009	0.058	0.055		88.51	79.14	83.18	80.5	96.4	72.34	83.825	81.84	84.37	Q8WYQ3
ENSSSCG00000007817__IL4R		IL4R	Receptor	interleukin 4 receptor	83.34	-0.191	0.146	-0.056	T	94.28	85.48	76.48	76.36	94.53	72.89	89.88	76.42	83.71	P24394
ENSSSCG00000011270__EIF1B		EIF1B		eukaryotic translation initiation factor 1B	83.33	-0.096	-0.529	-0.635		98.27	99.36	93.4	85.99	60.61	62.37	98.815	89.695	61.49	O60739
ENSSSCG00000010580__NFKB2		NFKB2		nuclear factor kappa B subunit 2	83.29	0.437	-0.858	-0.433		62.38	102.6	90.65	126.32	52.48	65.28	82.49	108.485	58.88	Q00653	7		Down
ENSSSCG00000009594__SPTLC1		SPTLC1		serine palmitoyltransferase long chain base subunit 1	83.26	-0.369	0.046	-0.334		96.2	102.18	72.53	76.59	74.88	77.18	99.19	74.56	76.03	O15269
ENSSSCG00000002867__CEBPG		CEBPG		CCAAT/enhancer binding protein gamma	83.21	-0.095	-0.363	-0.469		94.35	97.18	88.68	85.31	66.32	67.42	95.765	86.995	66.87	P53567
ENSSSCG00000012021__MRPL39		MRPL39		mitochondrial ribosomal protein L39	83.18	0.097	0.204	0.292		78.9	76.11	92.34	68.31	89.04	94.35	77.505	80.325	91.695	Q9NYK5
ENSSSCG00000009141__MCUB		MCUB		mitochondrial calcium uniporter dominant negative beta subunit	83.13	0.108	-0.106	-0.011		82.82	83.08	82.54	90.96	87.4	71.99	82.95	86.75	79.695	Q9NWR8
ENSSSCG00000003637__MAP7D1		MAP7D1		MAP7 domain containing 1	83.11	-0.394	0.022	-0.384		95.28	105.77	67.81	80.72	83.12	65.97	100.525	74.265	74.545	Q3KQU3
ENSSSCG00000002252__ARRDC4	Late down	ARRDC4		arrestin domain containing 4	83.08	0.001	-0.837	-0.85		104.25	94.43	83.6	109.46	58.08	48.66	99.34	96.53	53.37	Q8NCT1	3		Down	Down
ENSSSCG00000023187__VAV3		VAV3		vav guanine nucleotide exchange factor 3	83.05	0.372	0.071	0.431		67.15	72.86	85.01	90.81	93.88	88.61	70.005	87.91	91.245	Q9UKW4
ENSSSCG00000028149__THYN1		THYN1		thymocyte nuclear protein 1	82.96	-0.143	-0.052	-0.205		99.19	83.93	85.65	75.23	81.47	72.27	91.56	80.44	76.87	Q9P016
ENSSSCG00000012287__TFE3		TFE3		transcription factor binding to IGHM enhancer 3	82.95	-0.17	-0.057	-0.239		85.24	100.28	73.03	87.04	86.41	65.69	92.76	80.035	76.05	P19532
ENSSSCG00000013054__ATL3		ATL3		atlastin GTPase 3	82.92	0.087	-0.125	-0.049		80.11	87.73	82.76	90.28	74	82.65	83.92	86.52	78.325	Q6DD88
ENSSSCG00000006009__EXT1		EXT1		exostosin glycosyltransferase 1	82.91	0.745	0.559	1.296		66.08	33.33	111.45	49.88	131.1	105.64	49.705	80.665	118.37	Q16394	9			Up
ENSSSCG00000013299__APIP		APIP		APAF1 interacting protein	82.86	-0.117	0.673	0.547		79.47	70.82	76.55	57.78	115.94	96.57	75.145	67.165	106.255	Q96GX9
ENSSSCG00000032723__ACER3		ACER3		alkaline ceramidase 3	82.76	-0.139	0.144	-0.011		89.72	84.77	60.83	93.14	114.63	53.44	87.245	76.985	84.035	Q9NUN7
ENSSSCG00000030373__METTL9		METTL9		methyltransferase like 9	82.75	-0.096	0.197	0.087		92.93	75.96	67.04	86.44	121.65	52.47	84.445	76.74	87.06	Q9H1A3
ENSSSCG00000016747__NUDCD3		NUDCD3		NudC domain containing 3	82.75	0.067	0.112	0.168		78.54	81.53	84.38	78.24	86.08	87.71	80.035	81.31	86.895	Q8IVD9
ENSSSCG00000003885__CMPK1		CMPK1		cytidine/uridine monophosphate kinase 1	82.72	0.102	-0.133	-0.041		88.87	77.66	93.82	79.52	76.2	80.23	83.265	86.67	78.215	P30085
ENSSSCG00000004307__AKIRIN2		AKIRIN2		akirin 2	82.71	-0.385	-0.143	-0.538		102.47	103.59	82.05	71.02	67.41	69.71	103.03	76.535	68.56	Q53H80
ENSSSCG00000016792__RETREG1		RETREG1		family with sequence similarity 134 member B	82.58	0.099	0.045	0.133		80.32	79.42	84.8	81.18	104.2	65.56	79.87	82.99	84.88	Q9H6L5
ENSSSCG00000004050__WTAP		WTAP		Wilms tumor 1 associated protein	82.56	-0.382	-0.188	-0.582		106.03	101.05	73.31	80.95	75.87	58.15	103.54	77.13	67.01	Q15007
ENSSSCG00000008740__FBXL5		FBXL5		F-box and leucine rich repeat protein 5	82.49	-0.339	-0.29	-0.639		112.8	94.36	85.65	73.2	75.21	53.72	103.58	79.425	64.465	Q9UKA1
ENSSSCG00000027898__ATP2B1		ATP2B1		ATPase plasma membrane Ca2+ transporting 1	82.41	0.26	0.23	0.478		66.65	74.2	70.28	93.59	103.21	86.53	70.425	81.935	94.87	P20020
ENSSSCG00000017513__NPEPPS		NPEPPS		aminopeptidase puromycin sensitive	82.38	0.226	-0.399	-0.185		80.11	85.41	91	96.9	74.55	66.32	82.76	93.95	70.435	P55786
ENSSSCG00000010579__GBF1		GBF1		golgi brefeldin A resistant guanine nucleotide exchange factor 1	82.36	0.288	-0.035	0.243		71.64	76.81	91.43	84.41	89.7	80.16	74.225	87.92	84.93	Q92538
ENSSSCG00000026644__DDX46		DDX46		DEAD-box helicase 46	82.35	-0.071	-0.326	-0.407		87.02	99.36	89.52	82.53	64.45	71.23	93.19	86.025	67.84	Q7L014
ENSSSCG00000012642__STAG2		STAG2		stromal antigen 2	82.35	-0.226	-0.391	-0.628		83.17	118.25	75.71	91.48	52.26	73.24	100.71	83.595	62.75	Q8N3U4
ENSSSCG00000032028__EIF4B		EIF4B		eukaryotic translation initiation factor 4B	82.31	0.027	-0.364	-0.348		91.15	88.65	92.55	85.09	64.01	72.41	89.9	88.82	68.21	P23588
ENSSSCG00000002704__KARS1		KARS1		lysyl-tRNA synthetase	82.25	-0.159	-0.233	-0.403	T	98.98	90.9	83.67	81.33	63.02	75.59	94.94	82.5	69.305	Q15046
ENSSSCG00000033527__ITFG1		ITFG1		integrin alpha FG-GAP repeat containing 1	82.22	0.22	0.956	1.161	T	65.94	48.69	53.85	75.91	183.03	65.9	57.315	64.88	124.465	Q8TB96	9			Up
ENSSSCG00000002910__ALKBH6		ALKBH6		alkB homolog 6	82.21	-0.106	-0.143	-0.26		86.09	96.05	84.59	79.6	70.93	76.01	91.07	82.095	73.47	Q3KRA9
ENSSSCG00000010638__TCF7L2		TCF7L2		transcription factor 7 like 2	82.15	0.213	0.221	0.425		81.53	62.43	97.07	64.62	103.32	83.9	71.98	80.845	93.61	Q9NQB0
ENSSSCG00000009916__ACADS		ACADS		acyl-CoA dehydrogenase, C-2 to C-3 short chain	82.14	-0.171	0.149	-0.034		87.23	88.37	73.24	78.09	88.5	77.39	87.8	75.665	82.945	P16219
ENSSSCG00000012474__DIAPH2		DIAPH1		diaphanous related formin 1	82.14	0.221	0.219	0.428		70.71	72.86	79.37	82.98	99.91	87.01	71.785	81.175	93.46	O60610
ENSSSCG00000032623__ENSSSCG00000032623		JAGN1		jagunal homolog 1	82.14	-0.389	0.1	-0.299		99.62	95.48	73.94	70.64	73.01	80.16	97.55	72.29	76.585	Q8N5M9
ENSSSCG00000012811__VBP1		VBP1		VHL binding protein 1	82.09	-0.012	-0.143	-0.166		89.87	84.56	87.2	80.65	71.81	78.43	87.215	83.925	75.12	P61758
ENSSSCG00000009601__SLC18A1		SLC18A1		solute carrier family 18 member A1	82.05	-0.28	-0.124	-0.414		103.47	91.54	86.49	69.21	71.37	70.19	97.505	77.85	70.78	P54219
ENSSSCG00000026547__SLC45A3	Late up	SLC45A3		solute carrier family 45 member 3	82.03	0.116	1.506	1.613		68.43	29.6	67.04	35.89	188.19	103.01	49.015	51.465	145.6	Q96JT2	4		Up	Up
ENSSSCG00000028504__RFC2		RFC2		replication factor C subunit 2	82.02	-0.114	0.247	0.118		81.39	85.41	57.73	92.08	111.55	63.96	83.4	74.905	87.755	P35250
ENSSSCG00000002799__CNOT1		CNOT1		CCR4-NOT transcription complex subunit 1	82.01	-0.057	-0.101	-0.169		90.22	85.97	84.8	79.52	75.65	75.87	88.095	82.16	75.76	A5YKK6
ENSSSCG00000011162__ENSSSCG00000011162		LARP4B		La ribonucleoprotein domain family member 4B	82	0.383	-0.121	0.25		75.34	68.71	85.65	96.75	80.48	85.08	72.025	91.2	82.78	Q92615
ENSSSCG00000001556__MAPK14		MAPK14		mitogen-activated protein kinase 14	82	0.122	0.084	0.194		86.88	68.64	81.56	82.68	93.33	78.92	77.76	82.12	86.125	Q16539
ENSSSCG00000008756__DHX15		DHX15		DEAH-box helicase 15	81.98	-0.293	-0.576	-0.88		101.97	110.35	79.8	88.47	50.51	60.78	106.16	84.135	55.645	O43143	3			Down
ENSSSCG00000012703__ENSSSCG00000012703		RBMX		RNA binding motif protein, X-linked	81.93	0.326	-0.953	-0.637		90.15	83.15	112.43	98.33	47.87	59.67	86.65	105.38	53.77	P38159	7		Down
ENSSSCG00000036898__NIPA2		NIPA2		non imprinted in Prader-Willi/Angelman syndrome 2	81.92	0.239	-0.092	0.135		76.91	76.39	81.7	93.97	76.64	85.91	76.65	87.835	81.275	Q8N8Q9
ENSSSCG00000037605__BRI3		BRI3		brain protein I3	81.87	-0.437	0.097	-0.353		78.9	119.65	57.45	85.01	80.92	69.29	99.275	71.23	75.105	O95415
ENSSSCG00000015948__DYNC1I2		DYNC1I2		dynein cytoplasmic 1 intermediate chain 2	81.8	-0.086	-0.042	-0.139		89.72	86.11	82.97	77.72	75.1	79.19	87.915	80.345	77.145	Q13409
ENSSSCG00000024932__CERS5		CERS5		ceramide synthase 5	81.76	-0.042	0.272	0.219		78.83	81.04	77.12	73.5	96.29	83.76	79.935	75.31	90.025	Q8N5B7
ENSSSCG00000021145__AP1S1		AP1S1		adaptor related protein complex 1 sigma 1 subunit	81.72	0.134	0.792	0.915		76.55	49.47	78.95	55.07	125.17	105.08	63.01	67.01	115.125	P61966	9			Up
ENSSSCG00000011652__STAG1		STAG1		stromal antigen 1	81.66	0.094	-0.264	-0.181		68.79	100.98	83.32	92.54	62.03	82.31	84.885	87.93	72.17	Q8WVM7
ENSSSCG00000008274__DCTN1		DCTN1		dynactin subunit 1	81.58	0.069	0.014	0.073		74.41	86.89	85.01	79.14	85.31	78.71	80.65	82.075	82.01	Q14203
ENSSSCG00000031128__PPIC		PPIC		peptidylprolyl isomerase C	81.55	0.213	0.573	0.776		70.92	58.49	81.98	63.42	112.87	101.62	64.705	72.7	107.245	P45877	15			Up
ENSSSCG00000003040__ARHGEF1		ARHGEF1		Rho guanine nucleotide exchange factor 1	81.54	-0.038	0.456	0.406		80.04	71.45	76.13	66.96	119.13	75.52	75.745	71.545	97.325	Q92888
ENSSSCG00000037803__MARCKS	Late up	MARCKS		myristoylated alanine rich protein kinase C substrate	81.47	-0.027	2.058	2.023		52.13	30.86	55.55	23.25	186.32	140.73	41.495	39.4	163.525	P29966	10		Up	Up
ENSSSCG00000028005__ENSSSCG00000028005		VPS33A		VPS33A, CORVET/HOPS core subunit	81.41	-0.005	-0.02	-0.035		78.76	89.14	82.47	79.9	74.99	83.21	83.95	81.185	79.1	Q96AX1
ENSSSCG00000013367__GTF2H1		GTF2H1		general transcription factor IIH subunit 1	81.35	-0.386	-0.403	-0.799		98.77	113.74	80.01	77.72	55.12	62.72	106.255	78.865	58.92	P32780	3			Down
ENSSSCG00000000907__PLXNC1		PLXNC1		plexin C1	81.29	0.258	0.639	0.885		66.08	57.43	70.84	72.52	120.78	100.1	61.755	71.68	110.44	O60486	15			Up
ENSSSCG00000012007__HSPA13		HSPA13		heat shock protein family A	81.28	-0.469	-0.366	-0.845		110.8	107.11	82.47	70.19	54.46	62.65	108.955	76.33	58.555	P48723	6			Down
ENSSSCG00000035532__ATP5F1D		ATP5F1D		ATP synthase, H+ transporting, mitochondrial F1 complex, delta subunit	81.27	-0.058	0.211	0.142		87.16	75.47	79.58	71.92	82.57	90.89	81.315	75.75	86.73	P30049
ENSSSCG00000016056__GLS		GLS		glutaminase	81.24	0.814	-0.831	-0.029		69	64.48	109.05	118.72	55.12	71.09	66.74	113.885	63.105	O94925	16		Down
ENSSSCG00000017167__CYTH1		CYTH1		cytohesin 1	81.19	0.086	-0.154	-0.08		71.85	93.51	71.76	98.78	83.77	67.49	82.68	85.27	75.63	Q15438
ENSSSCG00000038943__TOM1		TOM1		target of myb1 membrane trafficking protein	81.16	-0.402	-0.136	-0.549		95.56	107.82	71.62	77.79	63.57	70.61	101.69	74.705	67.09	O60784
ENSSSCG00000004114__RAB32		ADGB		androglobin	81.13	-0.06	0.159	0.085		86.09	78.36	70	83.13	108.15	61.06	82.225	76.565	84.605	Q8N7X0
ENSSSCG00000008772__RELL1		RELL1		RELT like 1	81.04	-0.064	0.35	0.274		80.4	76.39	69.93	75.68	118.47	65.35	78.395	72.805	91.91	Q8IUW5
ENSSSCG00000030857__LENG8		LENG8	Receptor	leukocyte receptor cluster member 8	80.98	-0.219	-0.123	-0.353		85.81	101.76	78.24	78.09	74.99	67.01	93.785	78.165	71	Q96PV6
ENSSSCG00000035812__AMH		AMH		anti-Mullerian hormone	80.96	-0.206	-0.401	-0.618	T	89.72	106.9	80.36	85.09	58.19	65.49	98.31	82.725	61.84	P03971
ENSSSCG00000006738__CD58		CD58		CD58 molecule	80.96	0.054	-0.524	-0.483		93.92	86.04	87.76	93.51	62.8	61.75	89.98	90.635	62.275	P19256
ENSSSCG00000009924__ANKRD13A		ANKRD13A		ankyrin repeat domain 13A	80.77	0.283	0.115	0.384		72.78	67.93	76.27	89.9	94.64	83.07	70.355	83.085	88.855	Q8IZ07
ENSSSCG00000010135__DGCR8		DGCR8		DGCR8, microprocessor complex subunit	80.76	0.062	-0.134	-0.083		79.26	86.39	81.28	86.52	75.65	75.45	82.825	83.9	75.55	Q8WYQ5
ENSSSCG00000000697__ENSSSCG00000000697		CHD4		chromodomain helicase DNA binding protein 4	80.72	-0.008	0.192	0.176		72.21	86.46	86.63	66.28	68.29	104.46	79.335	76.455	86.375	Q14839
ENSSSCG00000008221__KDM3A		KDM3A		lysine demethylase 3A	80.72	0.178	0.014	0.18		80.89	70.61	78.32	88.1	102	64.38	75.75	83.21	83.19	Q9Y4C1
ENSSSCG00000009788__DENR		DENR		density regulated re-initiation and release factor	80.66	0.086	-0.218	-0.143		80.89	85.83	85.22	86.44	60.28	85.28	83.36	85.83	72.78	O43583
ENSSSCG00000005212__PLGRKT		PLGRKT		plasminogen receptor with a C-terminal lysine	80.64	0.017	0.617	0.624		68.79	70.68	70.77	66.13	93.88	113.6	69.735	68.45	103.74	Q9HBL7
ENSSSCG00000017772__SDF2		SDF2		stromal cell derived factor 2	80.58	0.071	0.027	0.087	T	88.01	70.68	86.63	75.08	80.48	82.58	79.345	80.855	81.53	Q99470
ENSSSCG00000022155__RBPJ		RBPJ		recombination signal binding protein for immunoglobulin kappa J region	80.49	0.034	-0.224	-0.201		74.77	95.77	77.05	92.46	57.2	85.7	85.27	84.755	71.45	Q06330
ENSSSCG00000015331__PON2	Late up	PON2		paraoxonase 2	80.48	-0.072	1.705	1.624		70	28.19	63.02	27.38	215.97	78.29	49.095	45.2	147.13	Q15165	14		Up	Up
ENSSSCG00000031598__CDADC1		CDADC1		cytidine and dCMP deaminase domain containing 1	80.46	0.184	-0.339	-0.166		80.32	82.59	89.31	90.28	65.33	74.9	81.455	89.795	70.115	Q9BWV3
ENSSSCG00000016266__CAB39		CAB39		calcium binding protein 39	80.32	0.06	-0.322	-0.275		84.88	86.46	78.24	95.24	75.98	61.12	85.67	86.74	68.55	Q9Y376
ENSSSCG00000037673__BFAR	Late up	BFAR		bifunctional apoptosis regulator	80.31	-0.185	1.146	0.951		69.64	59.69	64.01	46.27	139.11	103.14	64.665	55.14	121.125	Q9NZS9	14		Up	Up
ENSSSCG00000003787__ZRANB2		ZRANB2		zinc finger RANBP2-type containing 2	80.24	0.027	-0.558	-0.543		90.86	90.76	83.6	96	51.38	68.81	90.81	89.8	60.095	O95218
ENSSSCG00000006561__SLC39A1		SLC39A1		solute carrier family 39 member 1	80.18	0.377	-0.076	0.288		62.59	77.23	70.77	105.63	81.58	83.28	69.91	88.2	82.43	Q9NY26
ENSSSCG00000010835__AIDA		AIDA		axin interactor, dorsalization associated	80.07	0.087	0.534	0.609		67.51	69.41	66.19	75.01	118.69	83.62	68.46	70.6	101.155	Q96BJ3
ENSSSCG00000002743__IST1		IST1		IST1, ESCRT-III associated factor	80.03	0.026	-0.364	-0.351		86.23	88.58	76.48	96.37	67.85	64.66	87.405	86.425	66.255	P53990
ENSSSCG00000010759__GLRX3		GLRX3		glutaredoxin 3	80.02	-0.186	-0.283	-0.485		93.5	94.99	56.67	104.42	80.92	49.63	94.245	80.545	65.275	O76003
ENSSSCG00000023643__PDHA1		PDHA1		pyruvate dehydrogenase	79.99	0.365	-0.306	0.049		75.91	71.81	96.5	88.1	68.62	78.98	73.86	92.3	73.8	P08559
ENSSSCG00000026744__ZDHHC20		ZDHHC20		zinc finger DHHC-type containing 20	79.87	0.095	0.595	0.677		71.21	62.43	68.31	70.19	120.56	86.53	66.82	69.25	103.545	Q5W0Z9
ENSSSCG00000033089__ENSSSCG00000033089		GVINP1		GTPase, very large interferon inducible pseudogene 1	79.85	-0.351	0.485	0.127		128.32	41.58	102.99	25.8	116.71	63.69	84.95	64.395	90.2	Q7Z2Y8
ENSSSCG00000034510__ORAI1		ORAI1		ORAI calcium release-activated calcium modulator 1	79.79	-0.117	0.215	0.087		73.35	90.55	74.23	72.37	86.3	81.96	81.95	73.3	84.13	Q96D31
ENSSSCG00000011474__PXK		PXK		PX domain containing serine/threonine kinase like	79.78	0.22	-0.303	-0.093		77.62	80.05	89.38	88.85	67.85	74.9	78.835	89.115	71.375	Q7Z7A4
ENSSSCG00000040607__MAF	Late up	MAF		MAF bZIP transcription factor	79.77	-0.36	3.134	2.765		25.42	32.2	24.32	19.18	121.43	256.06	28.81	21.75	188.745	O75444	10		Up	Up
ENSSSCG00000006994__PCM1		PCM1		pericentriolar material 1	79.67	-0.041	0.038	-0.013		79.26	85.55	82.54	72.83	79.71	78.15	82.405	77.685	78.93	Q15154
ENSSSCG00000005060__KTN1		KTN1	Receptor	kinectin 1	79.66	-0.192	-0.393	-0.597		89.58	102.46	77.05	86.14	62.91	59.81	96.02	81.595	61.36	Q86UP2
ENSSSCG00000008942__ENSSSCG00000008942	Late down	MOB1B		MOB kinase activator 1B	79.59	0.128	-1.091	-0.976		80.89	106.27	84.17	114.43	43.48	48.32	93.58	99.3	45.9	Q7L9L4	20		Down	Down
ENSSSCG00000022806__LIN7C		LIN7C		lin-7 homolog C, crumbs cell polarity complex component	79.49	-0.461	-0.078	-0.551		93.85	107.96	66.83	75.46	56.33	76.49	100.905	71.145	66.41	Q9NUP9
ENSSSCG00000016512__ZC3HAV1		ZC3HAV1		zinc finger CCCH-type containing, antiviral 1	79.46	0.066	0.204	0.26		75.77	74.41	78.81	73.73	95.74	78.29	75.09	76.27	87.015	Q7Z2W4
ENSSSCG00000016409__UBE3C		UBE3C		ubiquitin protein ligase E3C	79.45	0.752	-0.053	0.688		53.26	60.46	90.44	95.47	86.08	90.96	56.86	92.955	88.52	Q15386	2			Up
ENSSSCG00000012874__LTO1		LTO1		oral cancer overexpressed 1	79.37	0.104	-0.071	0.02		77.9	79.49	74.51	89.75	86.85	67.7	78.695	82.13	77.275	Q8WV07
ENSSSCG00000040286__CYLD		CYLD		CYLD lysine 63 deubiquitinase	79.32	-0.126	-0.488	-0.625		95.99	93.23	86.49	81.7	56.22	62.3	94.61	84.095	59.26	Q9NQC7
ENSSSCG00000006983__CNOT7		CNOT7		CCR4-NOT transcription complex subunit 7	79.28	0.121	-0.391	-0.282		84.31	82.59	83.74	92.39	65.99	66.66	83.45	88.065	66.325	Q9UIV1
ENSSSCG00000003461__RSC1A1		RSC1A1		regulator of solute carriers 1	79.24	-0.432	0.154	-0.291		104.04	85.13	62.74	73.43	100.79	49.29	94.585	68.085	75.04	Q92681
ENSSSCG00000012841__PNPLA2		PNPLA2		patatin like phospholipase domain containing 2	79.22	-0.749	1.133	0.371		102.75	64.97	50.47	46.34	153.28	57.53	83.86	48.405	105.405	Q96AD5	14		Up
ENSSSCG00000011798__ENSSSCG00000011798		DNAJB11		DnaJ heat shock protein family	79.21	0.162	0.257	0.403		66.51	74.56	54	99.46	110.02	70.68	70.535	76.73	90.35	Q9UBS4
ENSSSCG00000003728__TRAPPC8		TRAPPC8		trafficking protein particle complex 8	79.13	-0.036	-0.074	-0.12		84.67	82.8	83.74	74.71	71.7	77.18	83.735	79.225	74.44	Q9Y2L5
ENSSSCG00000011373__QRICH1		QRICH1		glutamine rich 1	78.74	-0.2	0.035	-0.175		81.75	93.23	78.74	68.99	71.48	78.22	87.49	73.865	74.85	Q2TAL8
ENSSSCG00000012334__TSR2		TSR2		TSR2, ribosome maturation factor	78.74	-0.305	-0.313	-0.628		85.31	110.71	77.12	76.81	60.39	62.09	98.01	76.965	61.24	Q969E8
ENSSSCG00000035082__PHF5A		PHF5A		PHD finger protein 5A	78.73	-0.246	-0.611	-0.868		89.58	111.83	81.7	83.06	38.43	67.77	100.705	82.38	53.1	Q7RTV0	3			Down
ENSSSCG00000038251__DNAJC15		DNAJC15		DnaJ heat shock protein family	78.73	0.074	-0.111	-0.048		83.03	76.74	84.52	78.62	74.33	75.11	79.885	81.57	74.72	Q9Y5T4
ENSSSCG00000011253__OXSR1		OXSR1		oxidative stress responsive 1	78.72	0.066	0.38	0.434		70.71	71.31	65.56	78.84	114.96	70.95	71.01	72.2	92.955	O95747
ENSSSCG00000030608__METAP2		METAP2		methionyl aminopeptidase 2	78.68	0.103	-0.347	-0.254		78.76	86.89	89.73	82.83	55.01	78.85	82.825	86.28	66.93	P50579
ENSSSCG00000023973__NOC2L		NOC2L		NOC2 like nucleolar associated transcriptional repressor	78.62	-0.135	-0.351	-0.496		85.52	98.16	83.81	78.47	60.5	65.28	91.84	81.14	62.89	Q9Y3T9
ENSSSCG00000002009__PCK2		PCK2		phosphoenolpyruvate carboxykinase 2, mitochondrial	78.62	-0.086	0.687	0.591		79.61	60.18	73.8	53.87	128.02	76.22	69.895	63.835	102.12	Q16822
ENSSSCG00000035618__PGAM5		PGAM5		PGAM family member 5, mitochondrial serine/threonine protein phosphatase	78.61	-0.015	-0.157	-0.183		83.88	83.86	82.62	78.47	69.72	73.1	83.87	80.545	71.41	Q96HS1
ENSSSCG00000034570__IFI6		IFI6		interferon alpha inducible protein 6	78.54	0.129	0.114	0.234		97.49	49.75	107.99	47.85	104.75	63.41	73.62	77.92	84.08	P09912
ENSSSCG00000007520__GNAS		GNAS		GNAS complex locus	78.5	0.525	0.329	0.843	T	60.74	53.2	81.91	77.19	114.41	83.55	56.97	79.55	98.98	Q5JWF2	15			Up
ENSSSCG00000006381__CD84		CD84	Receptor	CD84 molecule	78.4	-0.292	0.288	-0.015		77.55	93.65	62.38	73.35	74	89.44	85.6	67.865	81.72	Q9UIB8
ENSSSCG00000010674__FAM204A		FAM204A		family with sequence similarity 204 member A	78.37	-0.315	-0.167	-0.493		92.07	98.66	70.63	78.17	58.08	72.62	95.365	74.4	65.35	Q9H8W3
ENSSSCG00000008335__ENSSSCG00000008335		GMCL1		germ cell-less, spermatogenesis associated 1	78.35	0.12	-0.461	-0.353		80.68	86.46	84.02	92.24	72.36	54.34	83.57	88.13	63.35	Q96IK5
ENSSSCG00000027455__SLC39A6		SLC39A6		solute carrier family 39 member 6	78.32	-0.116	-0.856	-0.984		82.25	115	75.92	100.81	35.35	60.57	98.625	88.365	47.96	Q13433	3			Down
ENSSSCG00000033135__VAMP5		VAMP5		vesicle associated membrane protein 5	78.29	0.28	-0.087	0.182		77.48	65.89	93.05	75.76	86.85	70.68	71.685	84.405	78.765	O95183
ENSSSCG00000038474__AURKAIP1		AURKAIP1		aurora kinase A interacting protein 1	78.25	0.161	-0.17	-0.022		76.55	77.94	75	92.76	79.71	67.56	77.245	83.88	73.635	Q9NWT8
ENSSSCG00000001002__PRPF4B		PRPF4B		pre-mRNA processing factor 4B	78.22	-0.104	-0.058	-0.17		85.52	84.49	87.76	65.6	69.94	76.01	85.005	76.68	72.975	Q13523
ENSSSCG00000031664__SRP9		SRP9		signal recognition particle 9	78.14	-0.033	-0.165	-0.209		87.37	80.97	83.67	75.91	73.01	67.91	84.17	79.79	70.46	P49458
ENSSSCG00000000579__GOLT1B		GOLT1B		golgi transport 1B	78.1	-0.113	-0.298	-0.422		90.51	88.58	81.84	78.77	52.59	76.28	89.545	80.305	64.435	Q9Y3E0
ENSSSCG00000031730__PSMG2		PSMG2		proteasome assembly chaperone 2	78.06	0.173	-0.051	0.111		75.62	73.71	84.87	78.47	68.4	87.29	74.665	81.67	77.845	Q969U7
ENSSSCG00000037053__AK6		AK6		adenylate kinase 6	77.95	-0.149	-0.485	-0.644		96.27	91.4	87.76	76.44	49.19	66.66	93.835	82.1	57.925	Q9Y3D8
ENSSSCG00000034124__CIAO2A		CIAO2A		family with sequence similarity 96 member A	77.95	0.055	0.449	0.495		71.92	66.87	78.88	60.94	92.78	96.29	69.395	69.91	94.535	Q9H5X1
ENSSSCG00000038615__TAF9		TAF9		TATA-box binding protein associated factor 9	77.95	-0.149	-0.485	-0.644		96.27	91.4	87.76	76.44	49.19	66.66	93.835	82.1	57.925	Q16594
ENSSSCG00000010094__SNAP29		SNAP29		synaptosome associated protein 29	77.92	-0.332	0.314	-0.029		79.47	92.38	62.81	69.74	97.72	65.42	85.925	66.275	81.57	O95721
ENSSSCG00000006504__KHDC4		KHDC4		KIAA0907	77.9	0.279	-0.407	-0.138		76.12	76.88	92.13	88.02	62.47	71.79	76.5	90.075	67.13	Q7Z7F0
ENSSSCG00000008499__STRN		STRN		striatin	77.9	-0.254	-0.247	-0.514		87.37	100.21	67.11	85.61	69.06	58.01	93.79	76.36	63.535	O43815
ENSSSCG00000008877__ETFDH		ETFDH		electron transfer flavoprotein dehydrogenase	77.88	0.02	0.317	0.327		76.98	69.13	82.9	60.71	100.24	77.32	73.055	71.805	88.78	Q16134
ENSSSCG00000024300__TMEM254		TMEM254		transmembrane protein 254	77.85	0.017	0.279	0.285		71.78	76.11	71.62	73.58	81.47	92.55	73.945	72.6	87.01	Q8TBM7
ENSSSCG00000026990__FAM162A		FAM162A		family with sequence similarity 162 member A	77.82	0.192	0.213	0.396		85.66	52.43	100.52	52.21	93.66	82.45	69.045	76.365	88.055	Q96A26
ENSSSCG00000010029__DRG1		DRG1		developmentally regulated GTP binding protein 1	77.79	0.043	-0.657	-0.625		88.23	89.56	85.58	92.24	45.13	65.97	88.895	88.91	55.55	Q9Y295
ENSSSCG00000039372__EMC10		EMC10		ER membrane protein complex subunit 10	77.72	-0.218	0.563	0.334	T	78.4	74.27	66.97	60.34	102.88	83.48	76.335	63.655	93.18	Q5UCC4
ENSSSCG00000005311__ENSSSCG00000005311		CD72		CD72 molecule	77.7	0.44	0.868	1.295		39.09	60.53	49.06	82.3	65	170.22	49.81	65.68	117.61	P21854	9			Up
ENSSSCG00000022932__SNW1		SNW1		SNW domain containing 1	77.67	-0.249	-0.346	-0.607		93	97.18	73.1	82.23	56.22	64.31	95.09	77.665	60.265	Q13573
ENSSSCG00000035256__ENSSSCG00000035256		SPN		sialophorin	77.63	-0.116	0.502	0.375		93.07	54.75	77.89	54.32	95.41	90.34	73.91	66.105	92.875	P16150
ENSSSCG00000014058__CLTB		CLTB		clathrin light chain B	77.57	-0.089	-0.398	-0.5		89.01	90.2	74.93	88.62	68.4	54.27	89.605	81.775	61.335	P09497
ENSSSCG00000017690__DHRS11		DHRS11		dehydrogenase/reductase 11	77.57	0.214	0.196	0.394	T	70.64	66.17	57.66	96.6	108.81	65.56	68.405	77.13	87.185	Q6UWP2
ENSSSCG00000028336__YIPF6		YIPF6		Yip1 domain family member 6	77.41	0.129	-0.665	-0.546		84.38	86.18	92.91	88.1	55.56	57.32	85.28	90.505	56.44	Q96EC8
ENSSSCG00000002000__IPO4		IPO4		importin 4	77.35	-0.057	0.132	0.062		76.19	81.46	67.74	79.37	88.94	70.4	78.825	73.555	79.67	Q8TEX9
ENSSSCG00000000436__PIP4K2C		PIP4K2C		phosphatidylinositol-5-phosphate 4-kinase type 2 gamma	77.2	-0.212	0.594	0.372		71	79.07	66.19	59.43	89.37	98.16	75.035	62.81	93.765	Q8TBX8
ENSSSCG00000038370__UQCC3		UQCC3		ubiquinol-cytochrome c reductase complex assembly factor 3	77.19	0.147	0.554	0.691		74.13	53.2	84.73	51.84	112.65	86.6	63.665	68.285	99.625	Q6UW78
ENSSSCG00000016079__MOBKL3		MOB4		MOB family member 4, phocein	77.17	0.068	-0.605	-0.549		87.44	85.55	86.7	89.23	51.82	62.3	86.495	87.965	57.06	Q9Y3A3
ENSSSCG00000001409__PRRC2A		PRRC2A		proline rich coiled-coil 2A	77.11	-0.518	-0.24	-0.77		95.28	110.71	61.26	78.47	68.29	48.66	102.995	69.865	58.475	P48634	6			Down
ENSSSCG00000010243__CCAR1		CCAR1		cell division cycle and apoptosis regulator 1	77.05	-0.651	-0.328	-0.989		99.98	119.73	63.94	71.92	47.87	58.84	109.855	67.93	53.355	Q8IX12	6			Down
ENSSSCG00000003591__PUM1		PUM1		pumilio RNA binding family member 1	77.05	-0.331	-0.263	-0.605		95.35	96.82	74.79	73.43	53.58	68.32	96.085	74.11	60.95	Q14671
ENSSSCG00000000522__NAP1L1		NAP1L1		nucleosome assembly protein 1 like 1	77	0.231	-0.223	-0.004		71.49	77.44	76.55	93.21	63.68	79.61	74.465	84.88	71.645	P55209
ENSSSCG00000004193__ENPP1		ENPP1		ectonucleotide pyrophosphatase/phosphodiesterase 1	76.96	-0.297	1.152	0.843	T	80.47	50.31	55.34	47.92	147.46	80.23	65.39	51.63	113.845	P22413	14		Up
ENSSSCG00000025164__TSC22D4		TSC22D4		TSC22 domain family member 4	76.94	-0.188	0.672	0.473		70.07	74.41	60.69	62.37	110.67	83.41	72.24	61.53	97.04	Q9Y3Q8
ENSSSCG00000003712__OSBPL1A		OSBPL1A		oxysterol binding protein like 1A	76.92	0.06	0.382	0.431		71.35	67.86	72.25	68.54	94.32	87.22	69.605	70.395	90.77	Q9BXW6
ENSSSCG00000003211__NR1H2		NR1H2	Receptor	nuclear receptor subfamily 1 group H member 2	76.91	0.092	0.053	0.135		74.34	74.77	83.25	70.87	79.05	79.19	74.555	77.06	79.12	P55055
ENSSSCG00000024384__DCAF12		DCAF12		DDB1 and CUL4 associated factor 12	76.9	-0.004	0.057	0.043		79.33	76.32	82.12	68.39	83.01	72.2	77.825	75.255	77.605	Q5T6F0
ENSSSCG00000008773__PGM2	Late down	PGM2		phosphoglucomutase 2	76.74	0.171	-1.181	-1.021		95.35	83.93	104.11	91.63	42.27	43.13	89.64	97.87	42.7	Q96G03	20		Down	Down
ENSSSCG00000030493__UTP23		UTP23		UTP23, small subunit processome component	76.7	0.073	-0.331	-0.269		83.46	79.63	83.67	82.76	61.82	68.88	81.545	83.215	65.35	Q9BRU9
ENSSSCG00000013991__C1orf35		MMTAG2		chromosome 1 open reading frame 35	76.69	0.065	0.298	0.351		71.99	69.55	69.93	73.8	99.04	75.8	70.77	71.865	87.42	Q9BU76
ENSSSCG00000013747__RAD23A		RAD23A		RAD23 homolog A, nucleotide excision repair protein	76.64	-0.202	-0.241	-0.454		89.08	91.4	75.14	77.11	56.87	70.26	90.24	76.125	63.565	P54725
ENSSSCG00000008316__NAGK		NAGK		N-acetylglucosamine kinase	76.61	0.101	0.629	0.718		67.01	59.48	65.98	65.68	111.77	89.71	63.245	65.83	100.74	Q9UJ70	15			Up
ENSSSCG00000014559__PSMD13		PSMD13		proteasome 26S subunit, non-ATPase 13	76.56	-0.393	-0.397	-0.801		91.65	108.66	68.66	79.45	52.15	58.77	100.155	74.055	55.46	Q9UNM6	3			Down
ENSSSCG00000015482__VAMP4		VAMP4		vesicle associated membrane protein 4	76.51	-0.022	0.221	0.188		74.98	75.19	76.83	66.58	84.76	80.72	75.085	71.705	82.74	O75379
ENSSSCG00000028889__VPS37B		VPS37B		VPS37B, ESCRT-I subunit	76.5	-0.116	-0.006	-0.131		77.12	88.01	77.05	70.79	85.64	60.36	82.565	73.92	73	Q9H9H4
[truncated: 7,386 more rows]
